# Supplementary material for: ABA-Induced Vegetative Diaspore Formation in Physcomitrella patens
Source: Front Plant Sci. 2019 Mar 19;10:315. doi: 10.3389/fpls.2019.00315 (PMC6433873; doi:10.3389/fpls.2019.00315)
Supplement: TABLE S1 — P. patens differentially expressed genes with the ABA treatment. [file Table_1.XLSX]

## Sheet: ABA 30
Table S1	P. patens differentially expressed genes with the ABA treatment.
ABA 30 min, unpaired CyberT-test, Benjamini-Hochberg corrected p-value ≤ 0.05, fold change ≥ 2
Phypa-ID	p-value	Benjamini-Hochberg adjusted p-value	fold change	regulation	V 2.1	V 6.1	description v1.2	ABA/salt reg. (TAParray)	ABA-RE	UV-B regulated	TAP family
[Phypa_149740;Phypa_197711]	3.086e-14	8.287e-10	96.94	up	Pp1s303_85V2.1	Pp1s303_85V6.1
[Phypa_64053;Phypa_64056;Phypa_64058]	3.132e-11	8.401e-07	54.07	up	Pp1s1_739V2.1	Pp1s1_739V6.1
Phypa_104648	3.211e-07	0.008574	3.381	up	Pp1s11_295V2.1	Pp1s11_295V6.1	T1G11.19; AWPM-19-like membrane family protein [Arabidopsis thaliana] : "T1G11.19; AWPM-19-like membrane family protein [Arabidopsis thaliana]"			yes
Phypa_104795	6.02e-10	1.613e-05	22.15	up	Pp1s15_198V2.1	Pp1s15_198V6.1	F15A17.110; phosphatidic acid phosphatase (PAP2)-related [EC:3.6.1.43] [KO:K07252] [Arabidopsis thaliana] : "F15A17.110; phosphatidic acid phosphatase (PAP2)-related [EC:3.6.1.43] [KO:K07252] [Arabidopsis thaliana]"
Phypa_106968	2.695e-10	7.224e-06	15.23	up	Pp1s116_98V2.1	Pp1s116_98V6.1
Phypa_107034	1.256e-06	0.0335	7.896	up	Pp1s121_168V2.1	Pp1s121_168V6.1	F6N23.1; beta-amylase, putative / 1,4-alpha-D-glucan maltohydrolase, putative [Arabidopsis thaliana] : "F6N23.1; beta-amylase, putative / 1,4-alpha-D-glucan maltohydrolase, putative [Arabidopsis thaliana]"		yes	yes
Phypa_108815	7.503e-07	0.02002	8.119	up	Pp1s324_46V2.1	Pp1s324_46V6.1	Late embryogenesis abundant protein Lea14-A [Gossypium hirsutum]
Phypa_110047	2.717e-08	0.000727	11.43	up	Pp1s101_17V2.1	Pp1s101_17V6.1	Sugar transport protein 13 (Hexose transporter 13) (Multicopy suppressor of snf4 deficiency protein 1) [no tax name]
Phypa_110733	6.45e-11	1.73e-06	19.52	up	Pp1s1_365V2.1	Pp1s1_365V6.1	Hypothetical protein yxiE precursor [Bacillus subtilis]
Phypa_110912	6.076e-09	0.0001627	30.85	up	Pp1s1_750V2.1	Pp1s1_750V6.1
Phypa_111412	1.297e-06	0.03459	3.698	up	Pp1s2_161V2.1	Pp1s2_161V6.1	F3N23.22; expressed protein [Arabidopsis thaliana] : "F3N23.22; expressed protein [Arabidopsis thaliana]"
Phypa_112228	7.429e-07	0.01982	6.792	up	Pp1s3_465V2.1	Pp1s3_465V6.1	Peroxisomal catalase [Toxoplasma gondii]			yes
Phypa_112391	2.551e-09	6.833e-05	15.62	up	Pp1s4_56V2.1	Pp1s4_56V6.1	F16B3.23; phosphatidic acid phosphatase family protein / PAP2 family protein [Arabidopsis thaliana] : "F16B3.23; phosphatidic acid phosphatase family protein / PAP2 family protein [Arabidopsis thaliana]"
Phypa_116036	1.598e-07	0.004271	9.84	up	Pp1s15_146V2.1	Pp1s15_146V6.1	F7D8.29; stress enhanced protein 2 (SEP2) [Arabidopsis thaliana] : "F7D8.29; stress enhanced protein 2 (SEP2) [Arabidopsis thaliana]"
Phypa_117954	8.535e-08	0.002282	4.076	up	Pp1s22_251V2.1	Pp1s22_251V6.1	T15N24.4; glycerophosphoryl diester phosphodiesterase family protein [Arabidopsis thaliana] : "T15N24.4; glycerophosphoryl diester phosphodiesterase family protein [Arabidopsis thaliana]"
Phypa_118024	2.283e-09	6.116e-05	12.5	up	Pp1s22_378V2.1	Pp1s22_378V6.1	T24P22.6; expressed protein [Arabidopsis thaliana] : "T24P22.6; expressed protein [Arabidopsis thaliana]"
Phypa_118250	2.966e-07	0.00792	5.747	up	Pp1s23_172V2.1	Pp1s23_172V6.1	T14P4.6; lipase class 3 family protein [Arabidopsis thaliana] : "T14P4.6; lipase class 3 family protein [Arabidopsis thaliana]"		yes
Phypa_120821	1.738e-06	0.04632	4.611	up	Pp1s34_154V2.1	Pp1s34_154V6.1	T32F6.5; galactosyltransferase family protein [Arabidopsis thaliana] : "T32F6.5; galactosyltransferase family protein [Arabidopsis thaliana]"
Phypa_122476	1.598e-07	0.004271	17.44	up	Pp1s40_23V2.1	Pp1s40_23V6.1	F18B3.110; stress-responsive protein, putative [Arabidopsis thaliana] : "F18B3.110; stress-responsive protein, putative [Arabidopsis thaliana]"
Phypa_122696	3.217e-07	0.008591	5.592	up	Pp1s41_242V2.1	Pp1s41_242V6.1
Phypa_123168	1.103e-06	0.02943	6.229	up	Pp1s43_236V2.1	Pp1s43_236V6.1	contains ESTs D39730(S1311),AU097028(S1311) [Oryza sativa (japonica cultivar-group)]
Phypa_126133	2.516e-09	6.739e-05	16.42	up	Pp1s58_35V2.1	Pp1s58_35V6.1	F3K23.10; enhanced disease susceptibility protein, putative / salicylic acid induction deficient protein, putative [Arabidopsis thaliana] : "F3K23.10; enhanced disease susceptibility protein, putative / salicylic acid induction deficient protein, putative [Arabidopsis thaliana]"		yes	yes
Phypa_127570	2.969e-07	0.007929	5.866	up	Pp1s65_300V2.1	Pp1s65_300V6.1	T4M14.22; expressed protein (CW7) [Arabidopsis thaliana] : "T4M14.22; expressed protein (CW7) [Arabidopsis thaliana]"		yes
Phypa_128011	6.412e-08	0.001715	6.693	up	Pp1s68_134V2.1	Pp1s68_134V6.1	T4P13.21; early-responsive to dehydration protein-related / ERD protein-related [Arabidopsis thaliana] : "T4P13.21; early-responsive to dehydration protein-related / ERD protein-related [Arabidopsis thaliana]"
Phypa_129080	1.873e-06	0.04991	3.677	up	Pp1s74_258V2.1	Pp1s74_258V6.1	MYH9.3; plastid-lipid associated protein PAP/fibrillin family [Arabidopsis thaliana] : "MYH9.3; plastid-lipid associated protein PAP/fibrillin family [Arabidopsis thaliana]"
Phypa_131083	6.549e-07	0.01748	8.902	up	Pp1s86_10V2.1	Pp1s86_10V6.1	T1G11.19; AWPM-19-like membrane family protein [Arabidopsis thaliana] : "T1G11.19; AWPM-19-like membrane family protein [Arabidopsis thaliana]"
Phypa_131577	4.853e-08	0.001298	8.781	up	Pp1s89_139V2.1	Pp1s89_139V6.1	F21M12.35; sucrose transporter / sucrose-proton symporter (SUT4) [Arabidopsis thaliana] : "F21M12.35; sucrose transporter / sucrose-proton symporter (SUT4) [Arabidopsis thaliana]"			yes
Phypa_132808	1.519e-07	0.004059	8.242	up	Pp1s98_9V2.1	Pp1s98_9V6.1	Thioredoxin H-type (TRX-H) [Picea mariana]		yes
Phypa_134271	1.027e-07	0.002744	16.05	up	Pp1s110_50V2.1	Pp1s110_50V6.1	Chaperone protein dnaJ 8, chloroplast precursor (AtJ8) (AtDjC8) [Arabidopsis thaliana]
Phypa_134377	4.234e-12	1.137e-07	54.35	up	Pp1s111_85V2.1	Pp1s111_85V6.1	F7J8.1; expressed protein [Arabidopsis thaliana] : "F7J8.1; expressed protein [Arabidopsis thaliana]"			yes
Phypa_134720	5.351e-09	0.0001433	6.887	up	Pp1s114_175V2.1	Pp1s114_175V6.1	T15D22.11; expressed protein [Arabidopsis thaliana] : "T15D22.11; expressed protein [Arabidopsis thaliana]"
Phypa_136829	1.455e-07	0.00389	9.197	up	Pp1s132_40V2.1	Pp1s132_40V6.1
Phypa_138520	1.673e-07	0.004469	7.457	up	Pp1s147_149V2.1	Pp1s147_149V6.1	F14F18.140; expressed protein [Arabidopsis thaliana] : "F14F18.140; expressed protein [Arabidopsis thaliana]"		yes
Phypa_140531	1.561e-07	0.004173	9.656	up	Pp1s168_73V2.1	Pp1s168_73V6.1	F16J14.21; late embryogenesis abundant protein, putative / LEA protein, putative [Arabidopsis thaliana] : "F16J14.21; late embryogenesis abundant protein, putative / LEA protein, putative [Arabidopsis thaliana]"
Phypa_140938	1.093e-07	0.002922	7.292	up	Pp1s172_75V2.1	Pp1s172_75V6.1	F10F5.3; Erv1/Alr family protein [Arabidopsis thaliana] : "F10F5.3; Erv1/Alr family protein [Arabidopsis thaliana]"		yes
Phypa_142485	1.057e-09	2.833e-05	10.8	up	Pp1s192_66V2.1	Pp1s192_66V6.1	F28J12.5; dual specificity protein phosphatase-related [Arabidopsis thaliana] : "F28J12.5; dual specificity protein phosphatase-related [Arabidopsis thaliana]"		yes
Phypa_143488	2.192e-08	0.0005867	11.66	up	Pp1s203_5V2.1	Pp1s203_5V6.1	T7F6.31; hydrophobic protein, putative / low temperature and salt responsive protein, putative [Arabidopsis thaliana] : "T7F6.31; hydrophobic protein, putative / low temperature and salt responsive protein, putative [Arabidopsis thaliana]"
Phypa_144394	7.325e-10	1.963e-05	16.04	up	Pp1s214_61V2.1	Pp1s214_61V6.1	contains EST(s): C28110(C60065) [Oryza sativa (japonica cultivar-group)]			yes
Phypa_144692	3.863e-07	0.01031	4.887	up	Pp1s218_100V2.1	Pp1s218_100V6.1	T9A14.90; calcium-binding EF hand family protein [Arabidopsis thaliana] : "T9A14.90; calcium-binding EF hand family protein [Arabidopsis thaliana]"		yes
Phypa_146028	1.576e-07	0.004212	12.57	up	Pp1s237_38V2.1	Pp1s237_38V6.1
Phypa_146491	5.044e-08	0.001349	7.489	up	Pp1s244_44V2.1	Pp1s244_44V6.1	Glutamate--cysteine ligase, chloroplast precursor (Gamma-glutamylcysteine synthetase) (Gamma-ECS) (GCS) [Lycopersicon esculentum]
Phypa_148670	1.579e-11	4.238e-07	43.83	up	Pp1s281_123V2.1	Pp1s281_123V6.1	zgc:103456 [Danio rerio]
Phypa_149226	1.121e-11	3.008e-07	28.29	up	Pp1s293_29V2.1	Pp1s293_29V6.1	zgc:103456 [Danio rerio]		yes
Phypa_150356	1.87e-07	0.004995	2.858	up	Pp1s314_7V2.1	Pp1s314_7V6.1	MscS family inner membrane protein ynaI
Phypa_152915	3.218e-11	8.633e-07	29.76	up	Pp1s379_42V2.1	Pp1s379_42V6.1	Late embryogenesis abundant protein Dc3 [Daucus carota]			yes
Phypa_153020	1.47e-08	0.0003935	14.15	up	Pp1s383_6V2.1	Pp1s383_6V6.1	Late embryogenesis abundant protein, group 3 (LEA) [Zea mays]
Phypa_155865	4.003e-07	0.01068	4.572	up	Pp1s491_18V2.1	Pp1s491_18V6.1	MOP10.14; oxidoreductase, 2OG-Fe(II) oxygenase family [Arabidopsis thaliana] : "MOP10.14; oxidoreductase, 2OG-Fe(II) oxygenase family [Arabidopsis thaliana]"		yes
Phypa_158653	8.374e-10	2.244e-05	11.41	up	Pp1s4_7V2.1	Pp1s4_7V6.1				yes
Phypa_158682	2.779e-07	0.007422	10.55	up	Pp1s4_282V2.1	Pp1s4_282V6.1				yes
Phypa_15892	1.427e-07	0.003815	10.86	up	Pp1s79_119V2.1	Pp1s79_119V6.1	F14G24.14; peroxisomal membrane protein-related [Arabidopsis thaliana] : "F14G24.14; peroxisomal membrane protein-related [Arabidopsis thaliana]"		yes	yes
Phypa_159202	1.44e-06	0.03839	6.227	up	Pp1s10_202V2.1	Pp1s10_202V6.1	T22K18.16; expressed protein [Arabidopsis thaliana] : "T22K18.16; expressed protein [Arabidopsis thaliana]"
Phypa_159434	4.441e-07	0.01185	7.912	up	Pp1s12_416V2.1	Pp1s12_416V6.1	F18F4.50; expressed protein [Arabidopsis thaliana] : "F18F4.50; expressed protein [Arabidopsis thaliana]"
Phypa_159520	1.096e-07	0.002929	13.76	up	Pp1s13_231V2.1	Pp1s13_231V6.1				yes
Phypa_159758	3.185e-09	8.53e-05	8.327	up	Pp1s15_231V2.1	Pp1s15_231V6.1	hypothetical protein [Dictyostelium discoideum]
Phypa_160556	2.787e-07	0.007444	7.524	up	Pp1s23_170V2.1	Pp1s23_170V6.1	MNA5.18; expressed protein [Arabidopsis thaliana] : "MNA5.18; expressed protein [Arabidopsis thaliana]"		yes
Phypa_160827	3.873e-07	0.01034	3.594	up	Pp1s26_262V2.1	Pp1s26_262V6.1	Dmel_CG9682; CG9682 gene product from transcript CG9682-RA [Drosophila melanogaster] : "Dmel_CG9682; CG9682 gene product from transcript CG9682-RA [Drosophila melanogaster]"
Phypa_160934	1.014e-09	2.717e-05	10.76	up	Pp1s28_101V2.1	Pp1s28_101V6.1	Phosphate acetyltransferase (Phosphotransacetylase) [Corynebacterium glutamicum]
Phypa_161099	1.295e-11	3.476e-07	22.48	up	Pp1s29_331V2.1	Pp1s29_331V6.1
Phypa_161210	2.512e-12	6.744e-08	43.29	up	Pp1s30_366V2.1	Pp1s30_366V6.1	ser-lys rich hypothetical protein [Schizosaccharomyces pombe]
Phypa_161303	1.6e-09	4.286e-05	8.352	up	Pp1s31_237V2.1	Pp1s31_237V6.1	class 3 lipase, putative [Trypanosoma cruzi]		yes
Phypa_161636	5.612e-09	0.0001503	9.258	up	Pp1s34_348V2.1	Pp1s34_348V6.1	mucin-associated surface protein (MASP), putative [Trypanosoma cruzi]
Phypa_161879	6.574e-07	0.01754	2.723	up	Pp1s36_341V2.1	Pp1s36_341V6.1	T1J1.8; amidohydrolase family protein [EC:3.5.2.3] [KO:K01465] [Arabidopsis thaliana] : "T1J1.8; amidohydrolase family protein [EC:3.5.2.3] [KO:K01465] [Arabidopsis thaliana]"
Phypa_161913	3.81e-10	1.021e-05	13.78	up	Pp1s37_96V2.1	Pp1s37_96V6.1	F20D23.10; integral membrane family protein [Arabidopsis thaliana] : "F20D23.10; integral membrane family protein [Arabidopsis thaliana]"		yes
Phypa_161955	2.304e-12	6.186e-08	59.78	up	Pp1s37_306V2.1	Pp1s37_306V6.1	Tub; tubby candidate gene [Mus musculus] : "Tub; tubby candidate gene [Mus musculus]"		yes
Phypa_162297	2.455e-07	0.006557	3.503	up	Pp1s41_240V2.1	Pp1s41_240V6.1
Phypa_163052	1.145e-08	0.0003064	12.8	up	Pp1s51_158V2.1	Pp1s51_158V6.1			yes
Phypa_163285	6.16e-08	0.001647	8.183	up	Pp1s54_110V2.1	Pp1s54_110V6.1	LOC398566; similar to PC2 (positive cofactor 2, multiprotein complex) glutamine/Q-rich-associated protein [Xenopus laevis] : "LOC398566; similar to PC2 (positive cofactor 2, multiprotein complex) glutamine/Q-rich-associated protein [Xenopus laevis]"
Phypa_163517	2.275e-08	0.0006087	13.33	up	Pp1s57_21V2.1	Pp1s57_21V6.1
Phypa_163519	8.78e-12	2.356e-07	35.59	up	Pp1s57_24V2.1	Pp1s57_24V6.1			yes	yes
Phypa_163620	9.11e-09	0.0002439	18.35	up	Pp1s58_224V2.1	Pp1s58_224V6.1	hypothetical protein [Dictyostelium discoideum]
Phypa_164024	3.077e-08	0.0008232	5.176	up	Pp1s64_41V2.1	Pp1s64_41V6.1
Phypa_164229	1.389e-08	0.0003719	9.562	up	Pp1s66_199V2.1	Pp1s66_199V6.1
Phypa_164266	8.734e-08	0.002335	4.979	up	Pp1s67_62V2.1	Pp1s67_62V6.1
Phypa_164448	1.083e-11	2.907e-07	17.96	up	Pp1s69_87V2.1	Pp1s69_87V6.1	Late embryogenesis abundant protein, group 3 (LEA) [Zea mays]
Phypa_164637	2.885e-10	7.734e-06	18.76	up	Pp1s74_20V2.1	Pp1s74_20V6.1	T8B10.250; expressed protein [Arabidopsis thaliana] : "T8B10.250; expressed protein [Arabidopsis thaliana]"
Phypa_164747	6.883e-13	1.848e-08	33.1	up	Pp1s75_55V2.1	Pp1s75_55V6.1	F11C18.30; expressed protein [Arabidopsis thaliana] : "F11C18.30; expressed protein [Arabidopsis thaliana]"			yes
Phypa_164795	8.47e-10	2.27e-05	19.38	up	Pp1s77_50V2.1	Pp1s77_50V6.1
Phypa_165287	6.408e-07	0.0171	7.003	up	Pp1s85_3V2.1	Pp1s85_3V6.1
Phypa_165686	1.441e-06	0.0384	2.975	up	Pp1s93_164V2.1	Pp1s93_164V6.1	T11I11.14; protein phosphatase 2C, putative / PP2C, putative [Arabidopsis thaliana] : "T11I11.14; protein phosphatase 2C, putative / PP2C, putative [Arabidopsis thaliana]"
Phypa_165961	1.069e-06	0.02851	5.957	up	Pp1s100_112V2.1	Pp1s100_112V6.1
Phypa_166082	1.724e-09	4.618e-05	26.22	up	Pp1s102_81V2.1	Pp1s102_81V6.1	T1G11.19; AWPM-19-like membrane family protein [Arabidopsis thaliana] : "T1G11.19; AWPM-19-like membrane family protein [Arabidopsis thaliana]"
Phypa_166085	3.781e-07	0.01009	8.833	up	Pp1s102_88V2.1	Pp1s102_88V6.1	hypothetical protein, conserved [Cyanidioschyzon merolae]			yes
Phypa_166179	4.863e-08	0.001301	9.142	up	Pp1s104_110V2.1	Pp1s104_110V6.1	F27G19.60; CBS domain-containing protein [Arabidopsis thaliana] : "F27G19.60; CBS domain-containing protein [Arabidopsis thaliana]"
Phypa_166392	1.757e-13	4.718e-09	61.66	up	Pp1s114_139V2.1	Pp1s114_139V6.1				yes
Phypa_166566	5.518e-08	0.001476	15.45	up	Pp1s118_232V2.2	Pp1s118_232V2.2			yes
Phypa_166706	1.465e-14	3.935e-10	93.29	up	Pp1s122_68V2.1	Pp1s122_68V6.1				yes
Phypa_167252	1.636e-07	0.004371	4.741	up	Pp1s141_72V2.1	Pp1s141_72V6.1
Phypa_167270	9.478e-09	0.0002538	6.942	up	Pp1s141_147V2.1	Pp1s141_147V6.1	proteophosphoglycan ppg1 [Leishmania major]
Phypa_167307	1.386e-10	3.717e-06	13.09	up	Pp1s142_148V2.1	Pp1s142_148V6.1	F11C18.30; expressed protein [Arabidopsis thaliana] : "F11C18.30; expressed protein [Arabidopsis thaliana]"
Phypa_167599	1.029e-08	0.0002754	29.82	up	Pp1s152_65V2.1	Pp1s152_65V6.1	ASR1; orf19.2344 [Candida albicans SC5314] : "ASR1; orf19.2344 [Candida albicans SC5314]"
Phypa_167699	3.365e-08	0.0009004	8.635	up	Pp1s155_76V2.1	Pp1s155_76V6.1	T20L15.20; expressed protein [Arabidopsis thaliana] : "T20L15.20; expressed protein [Arabidopsis thaliana]"			yes
Phypa_167873	1.853e-06	0.04937	7.21	up	Pp1s159_108V2.1	Pp1s159_108V6.1
Phypa_168395	1.061e-13	2.85e-09	84.02	up	Pp1s174_98V2.1	Pp1s174_98V6.1			yes	yes
Phypa_168506	8.918e-08	0.002384	5.972	up	Pp1s178_136V2.1	Pp1s178_136V6.1
Phypa_168697	3.647e-08	0.0009757	12.09	up	Pp1s185_44V2.1	Pp1s185_44V6.1			yes
Phypa_168734	1.592e-06	0.04244	3.119	up	Pp1s187_11V2.1	Pp1s187_11V6.1	F25I24.170; UDP-glucose 4-epimerase, putative / UDP-galactose 4-epimerase, putative / Galactowaldenase, putative [Arabidopsis thaliana] : "F25I24.170; UDP-glucose 4-epimerase, putative / UDP-galactose 4-epimerase, putative / Galactowaldenase, putative [Arabidopsis thaliana]"
Phypa_168786	8.893e-08	0.002378	8.221	up	Pp1s189_34V2.1	Pp1s189_34V6.1
Phypa_168818	1.971e-08	0.0005274	5.605	up	Pp1s190_53V2.1	Pp1s190_53V6.1	hypothetical protein [Dictyostelium discoideum]
Phypa_168934	4.84e-07	0.01292	3.705	up	Pp1s194_98V2.1	Pp1s194_98V6.1	F14I3.13; C2 domain-containing protein [Arabidopsis thaliana] : "F14I3.13; C2 domain-containing protein [Arabidopsis thaliana]"
Phypa_169039	2.397e-07	0.006403	8.614	up	Pp1s197_44V2.1	Pp1s197_44V6.1
Phypa_169488	6.243e-07	0.01666	5.185	up	Pp1s211_10V2.1	Pp1s211_10V6.1
Phypa_170009	1.764e-06	0.04701	5.996	up	Pp1s227_58V2.1	Pp1s227_58V6.1				yes
Phypa_170221	1.512e-06	0.0403	3.639	up	Pp1s236_32V2.1	Pp1s236_32V6.1
Phypa_170304	5.283e-08	0.001413	11.45	up	Pp1s240_74V2.1	Pp1s240_74V6.1				yes
Phypa_171274	3.261e-08	0.0008724	6.369	up	Pp1s283_63V2.1	Pp1s283_63V6.1	Serine/threonine-protein phosphatase 1 regulatory subunit 10 (MHC class I region proline-rich protein CAT53) (Protein FB19) [Pan troglodytes]			yes
Phypa_171291	6.245e-11	1.675e-06	18.81	up	Pp1s284_27V2.1	Pp1s284_27V6.1
Phypa_171344	1.822e-08	0.0004875	14.39	up	Pp1s287_31V2.1	Pp1s287_31V6.1	Tpc1808; tropic 1808 [Rattus norvegicus] : "Tpc1808; tropic 1808 [Rattus norvegicus]"			yes
Phypa_171446	2.112e-07	0.005642	11.77	up	Pp1s293_16V2.1	Pp1s293_16V6.1	F8B4.100; mitochondrial substrate carrier family protein [Arabidopsis thaliana] : "F8B4.100; mitochondrial substrate carrier family protein [Arabidopsis thaliana]"		yes	yes
Phypa_171483	4.487e-10	1.203e-05	25.42	up	Pp1s294_52V2.1	Pp1s294_52V6.1				yes
Phypa_171878	5.947e-11	1.595e-06	30.28	up	Pp1s315_43V2.1	Pp1s315_43V6.1
Phypa_171965	2.414e-10	6.471e-06	22.85	up	Pp1s321_14V2.1	Pp1s321_14V6.1
Phypa_172368	5.484e-09	0.0001469	16.51	up	Pp1s347_19V2.1	Pp1s347_19V6.1	LOC462634; similar to signal peptide, CUB domain, EGF-like 3; CUB and EGF containing protein 3; CUB domain and EGF-like repeat containing 3; signal peptide, CUB and EGF-like domain containing protein 3 [Pan troglodytes] : "LOC462634; similar to signal peptide, CUB domain, EGF-like 3; CUB and EGF containing protein 3; CUB domain and EGF-like repeat containing 3; signal peptide, CUB and EGF-like do…
Phypa_172508	6.638e-08	0.001775	16.35	up	Pp1s357_33V2.1	Pp1s357_33V6.1	T8B10.250; expressed protein [Arabidopsis thaliana] : "T8B10.250; expressed protein [Arabidopsis thaliana]"			yes
Phypa_172635	4.797e-12	1.288e-07	54.67	up	Pp1s370_29V2.1	Pp1s370_29V6.1
Phypa_172642	3.201e-10	8.58e-06	34.58	up	Pp1s370_52V2.1	Pp1s370_52V6.1				yes
Phypa_173118	6.789e-09	0.0001818	9.093	up	Pp1s412_7V2.1	Pp1s412_7V6.1	F3F9.10; 9-cis-epoxycarotenoid dioxygenase, putative / neoxanthin cleavage enzyme, putative / carotenoid cleavage dioxygenase, putative [Arabidopsis thaliana] : "F3F9.10; 9-cis-epoxycarotenoid dioxygenase, putative / neoxanthin cleavage enzyme, putative / carotenoid cleavage dioxygenase, putative [Arabidopsis thaliana]"
Phypa_173297	5.89e-11	1.58e-06	23.85	up	Pp1s438_13V2.1	Pp1s438_13V6.1
Phypa_173331	5.126e-11	1.375e-06	34.51	up	Pp1s442_22V2.1	Pp1s442_22V6.1	Dehydrin ERD10 (Low-temperature-induced protein LTI45) [Arabidopsis thaliana]		yes
Phypa_173340	2.272e-11	6.096e-07	37.64	up	Pp1s444_20V2.1	Pp1s444_20V6.1	kinesin, putative [Leishmania major]			yes
Phypa_174010	3.276e-10	8.781e-06	27.03	up	Pp1s3_7V2.1	Pp1s3_7V6.1	T1G11.19; AWPM-19-like membrane family protein [Arabidopsis thaliana] : "T1G11.19; AWPM-19-like membrane family protein [Arabidopsis thaliana]"
Phypa_175024	2.221e-10	5.955e-06	13.23	up	Pp1s10_88V2.1	Pp1s10_88V6.1
Phypa_175070	1.974e-07	0.005274	9.117	up	Pp1s10_240V2.1	Pp1s10_240V6.1	T29J13.10; expressed protein [Arabidopsis thaliana] : "T29J13.10; expressed protein [Arabidopsis thaliana]"
Phypa_176094	9.574e-12	2.569e-07	21.15	up	Pp1s15_309V2.1	Pp1s15_309V6.1	T9L24.40; expressed protein [Arabidopsis thaliana] : "T9L24.40; expressed protein [Arabidopsis thaliana]"		yes	yes
Phypa_176862	4.845e-13	1.301e-08	67.79	up	Pp1s20_72V2.1	Pp1s20_72V6.1	Low temperature-induced protein lt101.2 [Hordeum vulgare]
Phypa_176979	1.838e-07	0.00491	6.42	up	Pp1s20_347V2.1	Pp1s20_347V6.1	F2P9.21; lipase family protein [Arabidopsis thaliana] : "F2P9.21; lipase family protein [Arabidopsis thaliana]"
Phypa_179168	4.193e-07	0.01119	8.538	up	Pp1s34_249V2.1	Pp1s34_249V6.1	contains EST C72990(E2617) unknown protein [Oryza sativa (japonica cultivar-group)]
Phypa_180370	1.965e-09	5.264e-05	18.92	up	Pp1s42_7V2.1	Pp1s42_7V6.1	F13K9.9; expressed protein [Arabidopsis thaliana] : "F13K9.9; expressed protein [Arabidopsis thaliana]"
Phypa_18145	1.152e-09	3.086e-05	18.1	up	Pp1s143_157V2.1	Pp1s143_157V6.1	T16L1.2; expressed protein [Arabidopsis thaliana] : "T16L1.2; expressed protein [Arabidopsis thaliana]"			yes
Phypa_181889	4.617e-11	1.239e-06	14.76	up	Pp1s53_138V2.1	Pp1s53_138V6.1			yes	yes
Phypa_183678	3.89e-07	0.01038	6.612	up	Pp1s67_230V2.1	Pp1s67_230V6.1	F22D22.16; lactoylglutathione lyase family protein / glyoxalase I family protein [Arabidopsis thaliana] : "F22D22.16; lactoylglutathione lyase family protein / glyoxalase I family protein [Arabidopsis thaliana]"			yes
Phypa_18404	1.21e-08	0.0003238	13.79	up	Pp1s142_145V2.1	Pp1s142_145V6.1	T16L1.2; expressed protein [Arabidopsis thaliana] : "T16L1.2; expressed protein [Arabidopsis thaliana]"			yes
Phypa_184913	1.168e-10	3.131e-06	19.47	up	Pp1s78_98V2.1	Pp1s78_98V6.1	T4P13.21; early-responsive to dehydration protein-related / ERD protein-related [Arabidopsis thaliana] : "T4P13.21; early-responsive to dehydration protein-related / ERD protein-related [Arabidopsis thaliana]"		yes
Phypa_185771	1.381e-09	3.699e-05	8.634	up	Pp1s86_178V2.1	Pp1s86_178V6.1	F24J5.20; alpha-xylosidase (XYL1) [Arabidopsis thaliana] : "F24J5.20; alpha-xylosidase (XYL1) [Arabidopsis thaliana]"
Phypa_186437	9.692e-09	0.0002595	9.8	up	Pp1s93_98V2.1	Pp1s93_98V6.1	T2H3.8; sucrose synthase, putative / sucrose-UDP glucosyltransferase, putative [EC:2.4.1.13] [KO:K00695] [Arabidopsis thaliana] : "T2H3.8; sucrose synthase, putative / sucrose-UDP glucosyltransferase, putative [EC:2.4.1.13] [KO:K00695] [Arabidopsis thaliana]"			yes
Phypa_187470	2.59e-07	0.006917	5.17	up	Pp1s106_57V2.1	Pp1s106_57V6.1	F14O13.12; beta-amylase, putative / 1,4-alpha-D-glucan maltohydrolase, putative [Arabidopsis thaliana] : "F14O13.12; beta-amylase, putative / 1,4-alpha-D-glucan maltohydrolase, putative [Arabidopsis thaliana]"
Phypa_187922	1.328e-08	0.0003554	8.035	up	Pp1s113_117V2.1	Pp1s113_117V6.1	T21B4.60; sodium proton exchanger (NHX1) [Arabidopsis thaliana] : "T21B4.60; sodium proton exchanger (NHX1) [Arabidopsis thaliana]"
Phypa_188559	7.724e-07	0.02061	5.986	up	Pp1s120_118V2.1	Pp1s120_118V6.1	MCL19.23; F-box protein family [Arabidopsis thaliana] : "MCL19.23; F-box protein family [Arabidopsis thaliana]"		yes
Phypa_189292	2.703e-09	7.24e-05	17.17	up	Pp1s131_25V2.1	Pp1s131_25V6.1	F13K9.9; expressed protein [Arabidopsis thaliana] : "F13K9.9; expressed protein [Arabidopsis thaliana]"
Phypa_191289	5.649e-09	0.0001513	12.63	up	Pp1s159_62V2.1	Pp1s159_62V6.1	F17A9.17; UDP-glucose:sterol glucosyltransferase (UGT80A2) [Arabidopsis thaliana] : "F17A9.17; UDP-glucose:sterol glucosyltransferase (UGT80A2) [Arabidopsis thaliana]"			yes
Phypa_192265	1.785e-07	0.004769	7.181	up	Pp1s176_126V2.1	Pp1s176_126V6.1	Ethylene receptor 2 (PhETR2) [Pelargonium x hortorum]
Phypa_194396	1.16e-06	0.03093	4.179	up	Pp1s215_89V2.1	Pp1s215_89V6.1	F10K1.19; fructose-6-phosphate 2-kinase / fructose-2,6-bisphosphatase (F2KP) [Arabidopsis thaliana] : "F10K1.19; fructose-6-phosphate 2-kinase / fructose-2,6-bisphosphatase (F2KP) [Arabidopsis thaliana]"			yes
Phypa_194508	4.435e-07	0.01184	9.014	up	Pp1s218_59V2.1	Pp1s218_59V6.1	F17I5.140; protein kinase, putative [EC:2.7.1.-] [Arabidopsis thaliana] : "F17I5.140; protein kinase, putative [EC:2.7.1.-] [Arabidopsis thaliana]"
Phypa_196034	2.355e-08	0.00063	9.26	up	Pp1s253_35V2.1	Pp1s253_35V6.1	T19K4.3; senescence/dehydration-associated protein-related [Arabidopsis thaliana] : "T19K4.3; senescence/dehydration-associated protein-related [Arabidopsis thaliana]"			yes
Phypa_197372	9.071e-07	0.0242	4.223	up	Pp1s292_18V2.1	Pp1s292_18V6.1	Peroxisomal catalase [Toxoplasma gondii]
Phypa_197917	2.189e-08	0.0005857	6.944	up	Pp1s309_69V2.1	Pp1s309_69V6.1	F16J14.21; late embryogenesis abundant protein, putative / LEA protein, putative [Arabidopsis thaliana] : "F16J14.21; late embryogenesis abundant protein, putative / LEA protein, putative [Arabidopsis thaliana]"
Phypa_200827	2.953e-07	0.007887	6.136	up	Pp1s464_13V2.1	Pp1s464_13V6.1	T19K4.3; senescence/dehydration-associated protein-related [Arabidopsis thaliana] : "T19K4.3; senescence/dehydration-associated protein-related [Arabidopsis thaliana]"
Phypa_202276	5.941e-07	0.01585	5.792	up	Pp1s8_288V2.1	Pp1s8_288V6.1	MUL3.5; calcium-transporting ATPase [EC:3.6.3.8] [KO:K01537] [Arabidopsis thaliana] : "MUL3.5; calcium-transporting ATPase [EC:3.6.3.8] [KO:K01537] [Arabidopsis thaliana]"		yes	yes
Phypa_202843	8.819e-07	0.02352	6.577	up	Pp1s12_126V2.1	Pp1s12_126V6.1	Probable peroxiredoxin (Thioredoxin peroxidase) (Rehydrin) [Tortula ruralis]
Phypa_206384	9.465e-07	0.02525	4.315	up	Pp1s33_217V2.1	Pp1s33_217V6.1	contains ESTs C26748(C12959),D22147(C10416),AU092076(C10416) [Oryza sativa (japonica cultivar-group)]
Phypa_208270	1.206e-06	0.03215	8.973	up	Pp1s45_145V2.1	Pp1s45_145V6.1	T17B22.15; expressed protein [Arabidopsis thaliana] : "T17B22.15; expressed protein [Arabidopsis thaliana]"
Phypa_211579	3.402e-11	9.125e-07	24.8	up	Pp1s71_227V2.1	Pp1s71_227V6.1	Low temperature-induced protein lt101.1 (Blt101) (Blt101.1)
Phypa_212103	6.901e-11	1.851e-06	22.28	up	Pp1s76_119V2.1	Pp1s76_119V6.1	T7F6.31; hydrophobic protein, putative / low temperature and salt responsive protein, putative [Arabidopsis thaliana] : "T7F6.31; hydrophobic protein, putative / low temperature and salt responsive protein, putative [Arabidopsis thaliana]"		yes
Phypa_214778	3.418e-07	0.009126	6.299	up	Pp1s105_151V2.1	Pp1s105_151V6.1
Phypa_217079	6e-07	0.01601	7.037	up	Pp1s137_144V2.1	Pp1s137_144V6.1	T31P16.150; beta-hydroxyacyl-ACP dehydratase family [EC:4.2.1.-] [KO:K02372] [Arabidopsis thaliana] : "T31P16.150; beta-hydroxyacyl-ACP dehydratase family [EC:4.2.1.-] [KO:K02372] [Arabidopsis thaliana]"
Phypa_217333	1.166e-06	0.03109	11.26	up	Pp1s140_63V2.1	Pp1s140_63V6.1	MXI10.21; 14-3-3 protein GF14 psi (grf3/RCI1) [Arabidopsis thaliana] : "MXI10.21; 14-3-3 protein GF14 psi (grf3/RCI1) [Arabidopsis thaliana]"
Phypa_218300	1.312e-10	3.518e-06	26.52	up	Pp1s155_102V2.1	Pp1s155_102V6.1	F20M13.250; 1-phosphatidylinositol phosphodiesterase-related [Arabidopsis thaliana] : "F20M13.250; 1-phosphatidylinositol phosphodiesterase-related [Arabidopsis thaliana]"		yes
Phypa_220481	1.278e-06	0.03407	6.281	up	Pp1s196_69V2.1	Pp1s196_69V6.1	Desiccation stress protein DSP-22, chloroplast precursor [Craterostigma plantagineum]
Phypa_221321	3.77e-08	0.001008	13.94	up	Pp1s211_95V2.1	Pp1s211_95V6.1	LOC302311; similar to Transcription factor-like protein MRGX (MORF-related gene X protein) (MSL3-2 protein) [Rattus norvegicus] : "LOC302311; similar to Transcription factor-like protein MRGX (MORF-related gene X protein) (MSL3-2 protein) [Rattus norvegicus]"		yes
Phypa_223189	3.576e-08	0.0009567	3.62	up	Pp1s251_85V2.1	Pp1s251_85V6.1	T12G13.10; inositol 1,3,4-trisphosphate 5/6-kinase family protein [Arabidopsis thaliana] : "T12G13.10; inositol 1,3,4-trisphosphate 5/6-kinase family protein [Arabidopsis thaliana]"
Phypa_223670	2.8e-12	7.515e-08	60.29	up	Pp1s267_21V2.1	Pp1s267_21V6.1	Late embryogenesis abundant protein, group 3 (LEA) (PMA2005) [Triticum aestivum]
Phypa_224374	1.051e-06	0.02802	9.516	up	Pp1s286_22V2.1	Pp1s286_22V6.1	MNL12.8; expressed protein [Arabidopsis thaliana] : "MNL12.8; expressed protein [Arabidopsis thaliana]"		yes
Phypa_227130	2.655e-09	7.11e-05	19.11	up	Pp1s398_23V2.1	Pp1s398_23V6.1	F13K9.9; expressed protein [Arabidopsis thaliana] : "F13K9.9; expressed protein [Arabidopsis thaliana]"
Phypa_233161	1.014e-11	2.721e-07	28.63	up	Pp1s72_203V2.1	Pp1s72_203V6.1
Phypa_233229	1.555e-09	4.167e-05	8.215	up	Pp1s73_255V2.1	Pp1s73_255V6.1
Phypa_233250	4.463e-14	1.198e-09	77.99	up	Pp1s75_99V2.1	Pp1s75_99V6.1
Phypa_233872	8.105e-11	2.173e-06	23.38	up	Pp1s108_186V2.1	Pp1s108_186V6.1
Phypa_233882	1.482e-07	0.003962	13.28	up	Pp1s109_92V2.1	Pp1s109_92V6.1
Phypa_234154	2.658e-10	7.126e-06	17.69	up	Pp1s122_147V2.1	Pp1s122_147V6.1
Phypa_2476	8.247e-07	0.022	5.929	up	Pp1s298_75V2.1	Pp1s298_75V6.1	K18I23.15; hypothetical protein [Arabidopsis thaliana] : "K18I23.15; hypothetical protein [Arabidopsis thaliana]"		yes
Phypa_25822	3.778e-07	0.01009	9.65	up	Pp1s12_415V2.1	Pp1s12_415V6.1	T31B5.20; GRAM domain-containing protein [Arabidopsis thaliana] : "T31B5.20; GRAM domain-containing protein [Arabidopsis thaliana]"
Phypa_25919	7.158e-10	1.918e-05	9.154	up	Pp1s18_306V2.1	Pp1s18_306V6.1	Embryonic protein DC-8 [Daucus carota]			yes
Phypa_27510	1.318e-06	0.03515	6.06	up	Pp1s403_10V2.1	Pp1s403_10V6.1
Phypa_28204	1.755e-07	0.004688	11.56	up	Pp1s2_226V2.1	Pp1s2_226V6.1	F15D2.42; stress-responsive protein, putative [Arabidopsis thaliana] : "F15D2.42; stress-responsive protein, putative [Arabidopsis thaliana]"
Phypa_28324	1.089e-06	0.02904	7.157	up	Pp1s8_127V2.1	Pp1s8_127V6.1	T20F21.11; AP2 domain-containing transcription factor, putative [Arabidopsis thaliana] : "T20F21.11; AP2 domain-containing transcription factor, putative [Arabidopsis thaliana]"	yes			AP2/EREBP
Phypa_35017	1.465e-07	0.003915	5.503	up	Pp1s540_10V2.1	Pp1s540_10V6.1
Phypa_36865	2.805e-07	0.007491	5.471	up	Pp1s358_18V2.1	Pp1s358_18V6.1	T22K7.60; expressed protein [Arabidopsis thaliana] : "T22K7.60; expressed protein [Arabidopsis thaliana]"
Phypa_38595	3.768e-08	0.001008	5.15	up	Pp1s355_67V2.1	Pp1s355_67V6.1	histidine kinase -related protein [Arabidopsis thaliana]
Phypa_38771	2.857e-08	0.0007644	6.45	up	Pp1s91_206V2.1	Pp1s91_206V6.1	hypothetical protein [Oryza sativa (japonica cultivar-group)]
Phypa_39336	3.392e-07	0.009056	7.774	up	Pp1s169_140V2.1	Pp1s169_140V6.1
Phypa_49632	3.232e-07	0.008629	7.572	up	Pp1s42_41V2.1	Pp1s42_41V6.1	Glutaredoxin [Ricinus communis]
Phypa_51481	7.773e-07	0.02074	2.344	up	Pp1s16_175V2.1	Pp1s16_175V6.1	NIK1; histidine kinase osmosensor [Candida albicans SC5314] : "NIK1; histidine kinase osmosensor [Candida albicans SC5314]"
Phypa_53626	1.069e-08	0.0002861	13.63	up	Pp1s293_82V2.1	Pp1s293_82V6.1			yes	yes
Phypa_59475	1.368e-10	3.669e-06	8.358	up	Pp1s169_138V2.1	Pp1s169_138V6.1	F23H11.21; pyruvate dehydrogenase E1 component alpha subunit, mitochondrial (PDHE1-A) [EC:1.2.4.1] [KO:K00161] [Arabidopsis thaliana] : "F23H11.21; pyruvate dehydrogenase E1 component alpha subunit, mitochondrial (PDHE1-A) [EC:1.2.4.1] [KO:K00161] [Arabidopsis thaliana]"		yes	yes
Phypa_59800	6.419e-13	1.723e-08	60.03	up	Pp1s196_71V2.1	Pp1s196_71V6.1				yes
Phypa_60178	9.156e-08	0.002448	14.85	up	Pp1s223_59V2.1	Pp1s223_59V6.1	Alpha-amylase type B isozyme precursor (1,4-alpha-D-glucan glucanohydrolase) (AMY2-2) (High pI alpha-amylase) [Hordeum vulgare]			yes
Phypa_6064	3.309e-09	8.863e-05	10.43	up	Pp1s234_91V2.1	Pp1s234_91V6.1			yes
Phypa_63834	2.214e-11	5.939e-07	29.22	up	Pp1s1_361V2.1	Pp1s1_361V6.1
Phypa_64066	2.871e-07	0.007667	6.236	up	Pp1s1_763V2.1	Pp1s1_763V6.1	WSI18 protein [Oryza sativa (japonica cultivar-group)]
Phypa_65603	9.96e-07	0.02657	4.561	up	Pp1s7_140V2.1	Pp1s7_140V6.1
Phypa_66163	4.564e-10	1.223e-05	9.607	up	Pp1s9_351V2.1	Pp1s9_351V6.1
Phypa_67971	5.276e-12	1.416e-07	23.25	up	Pp1s16_339V2.1	Pp1s16_339V6.1
Phypa_75366	3.983e-12	1.069e-07	28.91	up	Pp1s52_212V2.1	Pp1s52_212V6.1	WSI18 protein [Oryza sativa (japonica cultivar-group)]			yes
Phypa_75593	3.095e-11	8.304e-07	30.25	up	Pp1s54_73V2.1	Pp1s54_73V6.1
Phypa_79620	1.929e-07	0.005153	8.154	up	Pp1s80_108V2.1	Pp1s80_108V6.1	hypothetical protein [Dictyostelium discoideum]
Phypa_84744	1.056e-08	0.0002828	11.27	up	Pp1s127_22V2.1	Pp1s127_22V6.1	T4K22.4; early-responsive to dehydration stress protein (ERD4) [Arabidopsis thaliana] : "T4K22.4; early-responsive to dehydration stress protein (ERD4) [Arabidopsis thaliana]"		yes
Phypa_86211	1.173e-07	0.003136	5.734	up	Pp1s143_73V2.1	Pp1s143_73V6.1					HD-Zip
Phypa_89256	1.186e-06	0.03163	4.978	up	Pp1s180_121V2.1	Pp1s180_121V6.1			yes
Phypa_90222	7.201e-07	0.01921	3.897	up	Pp1s194_122V2.1	Pp1s194_122V6.1	FCAALL.149; expressed protein [Arabidopsis thaliana] : "FCAALL.149; expressed protein [Arabidopsis thaliana]"
Phypa_90223	1.078e-08	0.0002885	7.837	up	Pp1s194_123V2.1	Pp1s194_123V6.1	FCAALL.149; expressed protein [Arabidopsis thaliana] : "FCAALL.149; expressed protein [Arabidopsis thaliana]"		yes
Phypa_92162	8.44e-07	0.02251	5.506	up	Pp1s221_13V2.1	Pp1s221_13V6.1	T1E22.7; expressed protein [Arabidopsis thaliana] : "T1E22.7; expressed protein [Arabidopsis thaliana]"
Phypa_95830	1.474e-08	0.0003945	11.72	up	Pp1s288_63V2.1	Pp1s288_63V6.1			yes
Phypa_98284	5.171e-08	0.001383	7.202	up	Pp1s350_17V2.1	Pp1s350_17V6.1	Maged2; melanoma antigen, family D, 2 [Rattus norvegicus] : "Maged2; melanoma antigen, family D, 2 [Rattus norvegicus]"		yes

## Sheet: ABA 60
ABA 60 min, unpaired CyberT-test, Benjamini-Hochberg corrected p-value ≤ 0.05, fold change ≥ 2
Phypa-ID	p-value	Benjamini-Hochberg adjusted p-value	fold change	regulation	v2.1	v6.1		ABA/salt reg. (TAParray)	ABA-RE	UV-B regulated	TAP family
[Phypa_149740;Phypa_197711]	1e-35	1e-35	92.18	up
[Phypa_157864;Phypa_151305;Phypa_156558;Phypa_156555;Phypa_156766;Phypa_157993;Phypa_158036;Phypa_157898;Phypa_157767]	9.713e-08	0.002562	3.309	up
[Phypa_64053;Phypa_64056;Phypa_64058]	1e-35	1e-35	205.3	up
[Phypa_64060;Phypa_64055]	3.057e-09	8.105e-05	3.432	up
[Phypa_91311;Phypa_102547]	6.68e-09	0.0001769	5.45	up
[Phypa_92279;Phypa_60168]	6.204e-08	0.001638	12.3	up
Phypa_100005	7.983e-07	0.02097	3.001	up	Pp1s406_11V2.1	Pp1s406_11V6.1	F25A4.25; nodulin family protein [Arabidopsis thaliana] : "F25A4.25; nodulin family protein [Arabidopsis thaliana]"
Phypa_100318	7.196e-08	0.001899	2.434	up	Pp1s416_25V2.1	Pp1s416_25V6.1				yes
Phypa_100916	8.755e-08	0.00231	2.22	up	Pp1s447_23V2.1	Pp1s447_23V6.1,Pp1s447_23V6.2,Pp1s447_23V6.3	S-adenosylmethionine:diacylglycerol 3-amino-3-carboxypropyl transferase [Candida albicans SC5314]
Phypa_104648	1.872e-11	4.988e-07	4.965	up	Pp1s11_295V2.1	Pp1s11_295V6.1	T1G11.19; AWPM-19-like membrane family protein [Arabidopsis thaliana] : "T1G11.19; AWPM-19-like membrane family protein [Arabidopsis thaliana]"			yes
Phypa_104795	4.33e-15	1.16e-10	36.9	up	Pp1s15_198V2.1	Pp1s15_198V6.1	F15A17.110; phosphatidic acid phosphatase (PAP2)-related [EC:3.6.1.43] [KO:K07252] [Arabidopsis thaliana] : "F15A17.110; phosphatidic acid phosphatase (PAP2)-related [EC:3.6.1.43] [KO:K07252] [Arabidopsis thaliana]"
Phypa_105148	1.261e-07	0.003325	4.338	up	Pp1s28_28V2.1	Pp1s28_28V6.1	Putative chalcone synthase (Naringenin-chalcone synthase) [Bacillus subtilis]		yes
Phypa_105451	1.116e-07	0.002942	6.406	up	Pp1s36_339V2.1	Pp1s36_339V6.1	Phospholipase D delta (AtPLDdelta) (PLD delta) [Arabidopsis thaliana]
Phypa_106279	2.186e-08	0.0005779	7.733	up	Pp1s68_188V2.1	Pp1s68_188V6.1,Pp1s68_188V6.2	T4B21.2; Der1-like family protein / degradation in the ER-like family protein [Arabidopsis thaliana] : "T4B21.2; Der1-like family protein / degradation in the ER-like family protein [Arabidopsis thaliana]"
Phypa_106596	1.173e-07	0.003092	2.179	up	Pp1s86_31V2.1	Pp1s86_31V6.1	F14J9.22; germin-like protein (GLP4) (GLP5) [Arabidopsis thaliana] : "F14J9.22; germin-like protein (GLP4) (GLP5) [Arabidopsis thaliana]"
Phypa_106599	1.13e-10	3.007e-06	5.513	up	Pp1s86_63V2.1	Pp1s86_63V6.1	F16N3.3; serpin, putative / serine protease inhibitor, putative [Arabidopsis thaliana] : "F16N3.3; serpin, putative / serine protease inhibitor, putative [Arabidopsis thaliana]"
Phypa_106968	7.994e-15	2.14e-10	19.63	up	Pp1s116_98V2.1	Pp1s116_98V6.1
Phypa_107034	1.695e-08	0.0004483	10.76	up	Pp1s121_168V2.1	Pp1s121_168V6.1,Pp1s121_168V6.2	F6N23.1; beta-amylase, putative / 1,4-alpha-D-glucan maltohydrolase, putative [Arabidopsis thaliana] : "F6N23.1; beta-amylase, putative / 1,4-alpha-D-glucan maltohydrolase, putative [Arabidopsis thaliana]"		yes	yes
Phypa_107232	4.375e-10	1.163e-05	4.045	up	Pp1s142_113V2.1	Pp1s142_113V6.3,Pp1s142_113V6.2,Pp1s142_113V6.1,Pp1s142_113V6.4	F9L1.27; CBS domain-containing protein [Arabidopsis thaliana] : "F9L1.27; CBS domain-containing protein [Arabidopsis thaliana]"		yes
Phypa_107287	2.841e-09	7.533e-05	3.162	up	Pp1s145_135V2.1	Pp1s145_135V6.1	Seed maturation protein PM36 [Glycine max]		yes
Phypa_107294	6.409e-12	1.709e-07	8.901	up	Pp1s147_26V2.1	Pp1s147_26V6.1	T20L15.20; expressed protein [Arabidopsis thaliana] : "T20L15.20; expressed protein [Arabidopsis thaliana]"
Phypa_107759	1.623e-08	0.0004293	5.429	up	Pp1s194_80V2.1	Pp1s194_80V6.1	F18O14.29; expressed protein [Arabidopsis thaliana] : "F18O14.29; expressed protein [Arabidopsis thaliana]"
Phypa_108815	1.976e-14	5.289e-10	19.71	up	Pp1s324_46V2.1	Pp1s324_46V6.1	Late embryogenesis abundant protein Lea14-A [Gossypium hirsutum]
Phypa_109369	4.601e-07	0.0121	9.398	up	Pp1s545_14V2.1	Pp1s545_14V6.1				yes
Phypa_109889	2.597e-08	0.0006863	10.27	up	Pp1s67_7V2.1	Pp1s67_7V6.2,Pp1s67_7V6.1
Phypa_110047	5.405e-13	1.444e-08	23.12	up	Pp1s101_17V2.1	Pp1s101_17V6.1	Sugar transport protein 13 (Hexose transporter 13) (Multicopy suppressor of snf4 deficiency protein 1) [no tax name]
Phypa_110083	1.2e-09	3.186e-05	3.709	up	Pp1s118_25V2.1	Pp1s118_25V6.2,Pp1s118_25V6.1	F13K9.9; expressed protein [Arabidopsis thaliana] : "F13K9.9; expressed protein [Arabidopsis thaliana]"		yes
Phypa_110150	1.596e-08	0.0004222	4.419	up	Pp1s145_102V2.1	Pp1s145_102V6.4,Pp1s145_102V6.2,Pp1s145_102V6.3,Pp1s145_102V6.1			yes
Phypa_110402	8.688e-07	0.02282	3.378	up	Pp1s243_57V2.1	Pp1s243_57V6.1	Polyphosphate kinase (Polyphosphoric acid kinase) (ATP-polyphosphate phosphotransferase) [Synechocystis sp. PCC 6803]		yes
Phypa_110546	3.356e-07	0.008828	5.605	up	Pp1s319_5V2.1	Pp1s319_5V6.1	Hemolytic toxin Avt-1 precursor (Avt-I) [Actineria villosa]
Phypa_110643	3.129e-07	0.008233	8.951	up	Pp1s424_22V2.1	Pp1s424_22V6.4,Pp1s424_22V6.2,Pp1s424_22V6.3,Pp1s424_22V6.1	F8N16.19; mitochondrial import inner membrane translocase subunit Tim17/Tim22/Tim23 family protein [Arabidopsis thaliana] : "F8N16.19; mitochondrial import inner membrane translocase subunit Tim17/Tim22/Tim23 family protein [Arabidopsis thaliana]"			yes
Phypa_110695	7.509e-11	1.999e-06	12.97	up	Pp1s517_11V2.1	Pp1s517_11V6.2,Pp1s517_11V6.1	Dmel_CG9682; CG9682 gene product from transcript CG9682-RA [Drosophila melanogaster] : "Dmel_CG9682; CG9682 gene product from transcript CG9682-RA [Drosophila melanogaster]"		yes
Phypa_110733	2.22e-16	5.951e-12	33.43	up	Pp1s1_365V2.1	Pp1s1_365V6.1	Hypothetical protein yxiE precursor [Bacillus subtilis]
Phypa_110912	1e-35	1e-35	95.8	up	Pp1s1_750V2.1	Pp1s1_750V6.1
Phypa_110926	5.977e-08	0.001578	3.369	up	Pp1s1_337V2.1	Pp1s1_337V6.2,Pp1s1_337V6.1,Pp1s1_337V6.3	Protein AIG1 [Arabidopsis thaliana]
Phypa_111073	6.731e-07	0.01769	3.027	up	Pp1s1_163V2.1	Pp1s1_163V6.3,Pp1s1_163V6.2,Pp1s1_163V6.1,Pp1s1_163V6.4	Senescence-associated protein DIN1 [Raphanus sativus]		yes
Phypa_111312	1.834e-12	4.896e-08	9.149	up	Pp1s2_172V2.1	Pp1s2_172V6.1	Syntaxin 52 (AtSYP52) [Arabidopsis thaliana]
Phypa_111412	2.909e-14	7.783e-10	9.068	up	Pp1s2_161V2.1	Pp1s2_161V6.1	F3N23.22; expressed protein [Arabidopsis thaliana] : "F3N23.22; expressed protein [Arabidopsis thaliana]"
Phypa_111433	5.556e-11	1.479e-06	19.21	up	Pp1s2_779V2.1	Pp1s2_779V6.1	T7F6.31; hydrophobic protein, putative / low temperature and salt responsive protein, putative [Arabidopsis thaliana] : "T7F6.31; hydrophobic protein, putative / low temperature and salt responsive protein, putative [Arabidopsis thaliana]"			yes
Phypa_111937	4.503e-08	0.001189	4.673	up	Pp1s3_17V2.1	Pp1s3_17V6.1	T6J22.19; amino acid transporter family protein [Arabidopsis thaliana] : "T6J22.19; amino acid transporter family protein [Arabidopsis thaliana]"
Phypa_112228	7.35e-14	1.966e-09	12.8	up	Pp1s3_465V2.1	Pp1s3_465V6.1	Peroxisomal catalase [Toxoplasma gondii]			yes
Phypa_112313	1.387e-06	0.03637	4.118	up	Pp1s3_111V2.1	Pp1s3_111V6.1			yes
Phypa_112391	1e-35	1e-35	39.33	up	Pp1s4_56V2.1	Pp1s4_56V6.1	F16B3.23; phosphatidic acid phosphatase family protein / PAP2 family protein [Arabidopsis thaliana] : "F16B3.23; phosphatidic acid phosphatase family protein / PAP2 family protein [Arabidopsis thaliana]"
Phypa_112428	1.271e-07	0.003352	3.921	up	Pp1s4_452V2.1	Pp1s4_452V6.1	F23A5.30; expressed protein [Arabidopsis thaliana] : "F23A5.30; expressed protein [Arabidopsis thaliana]"
Phypa_112446	3.288e-12	8.772e-08	5.106	up	Pp1s4_409V2.1	Pp1s4_409V6.1	F25G13.140; acyl-[acyl carrier protein] thioesterase, putative / acyl-ACP thioesterase, putative / oleoyl-[acyl-carrier protein] hydrolase, putative / S-acyl fatty acid synthase thioesterase, putative [Arabidopsis thaliana] : "F25G13.140; acyl-[acyl carrier protein] thioesterase, putative / acyl-ACP thioesterase, putative / oleoyl-[acyl-carrier protein] hydrolase, putative / S-acyl fatty acid syn…
Phypa_112512	9.93e-07	0.02607	3.418	up	Pp1s4_413V2.1	Pp1s4_413V6.1			yes
Phypa_112685	7.617e-07	0.02001	3.296	up	Pp1s5_213V2.1	Pp1s5_213V6.1	T29M8.14; ubiquitin interaction motif-containing protein / LIM domain-containing protein [Arabidopsis thaliana] : "T29M8.14; ubiquitin interaction motif-containing protein / LIM domain-containing protein [Arabidopsis thaliana]"		yes
Phypa_112860	1.295e-07	0.003414	2.529	up	Pp1s5_24V2.1	Pp1s5_24V6.1	AP22.66; RNA recognition motif (RRM)-containing protein [Arabidopsis thaliana] : "AP22.66; RNA recognition motif (RRM)-containing protein [Arabidopsis thaliana]"		yes
Phypa_112861	3.852e-09	0.0001021	3.203	up	Pp1s5_325V2.1	Pp1s5_325V6.5,Pp1s5_325V6.2,Pp1s5_325V6.3,Pp1s5_325V6.4,Pp1s5_325V6.1,Pp1s5_325V6.6	T7F6.22; hydroxyproline-rich glycoprotein family protein [Arabidopsis thaliana] : "T7F6.22; hydroxyproline-rich glycoprotein family protein [Arabidopsis thaliana]"		yes
Phypa_113110	7.848e-07	0.02061	2.93	up	Pp1s6_436V2.1	Pp1s6_436V6.1	F3L17.110; exocyst subunit EXO70 family protein (EXO70-G1) [KO:K07195] [Arabidopsis thaliana] : "F3L17.110; exocyst subunit EXO70 family protein (EXO70-G1) [KO:K07195] [Arabidopsis thaliana]"
Phypa_113401	8.122e-10	2.157e-05	4.138	up	Pp1s6_337V2.1	Pp1s6_337V6.1	F12M16.12; sodium/calcium exchanger family protein / calcium-binding EF hand family protein [Arabidopsis thaliana] : "F12M16.12; sodium/calcium exchanger family protein / calcium-binding EF hand family protein [Arabidopsis thaliana]"
Phypa_114091	2.442e-14	6.536e-10	11.26	up	Pp1s9_391V2.1	Pp1s9_391V6.1	T20H2.13; C2 domain-containing protein [Arabidopsis thaliana] : "T20H2.13; C2 domain-containing protein [Arabidopsis thaliana]"			yes
Phypa_114178	2.823e-07	0.00743	2.717	up	Pp1s9_61V2.1	Pp1s9_61V6.1,Pp1s9_61V6.2,Pp1s9_61V6.3	T25K16.17; expressed protein [Arabidopsis thaliana] : "T25K16.17; expressed protein [Arabidopsis thaliana]"
Phypa_114230	2.984e-08	0.0007885	3.582	up	Pp1s9_232V2.1	Pp1s9_232V6.1	Threonine synthase, chloroplast precursor (TS) [Solanum tuberosum]
Phypa_114297	9.675e-08	0.002552	5.668	up	Pp1s9_319V2.1	Pp1s9_319V6.2,Pp1s9_319V6.1	2,3-bisphosphoglycerate-dependent phosphoglycerate mutase (Phosphoglyceromutase) (PGAM) (BPG-dependent PGAM) (dPGM) [Chlamydophila pneumoniae]		yes
Phypa_114336	1.802e-07	0.004746	4.215	up	Pp1s9_435V2.1	Pp1s9_435V6.1	50S ribosomal protein L15, chloroplast precursor (CL15) [Pisum sativum]		yes
Phypa_114373	4.664e-11	1.242e-06	5.841	up	Pp1s10_179V2.1	Pp1s10_179V6.1	Desiccation stress protein DSP-22, chloroplast precursor [Craterostigma plantagineum]
Phypa_114514	1.054e-07	0.002781	2.348	up	Pp1s10_408V2.1	Pp1s10_408V6.1	contains ESTs D48362(S14517),AU063373(C61107),AU092957(C61107) similar to Arabidopsis thaliana chromosome 3, T22E16.240 unknown protein [Oryza sativa (japonica cultivar-group)]		yes	yes
Phypa_114654	4.674e-07	0.01229	3.152	up	Pp1s10_185V2.1	Pp1s10_185V6.1	F21O3.11; lipase class 3 family protein [Arabidopsis thaliana] : "F21O3.11; lipase class 3 family protein [Arabidopsis thaliana]"		yes
Phypa_114869	6.801e-09	0.0001801	2.742	up	Pp1s11_404V2.1	Pp1s11_404V6.1	F2H17.9; integral membrane Yip1 family protein [Arabidopsis thaliana] : "F2H17.9; integral membrane Yip1 family protein [Arabidopsis thaliana]"
Phypa_114973	8.429e-09	0.0002231	3.701	up	Pp1s12_30V2.1	Pp1s12_30V6.1	F17I23.170; AFG1-like ATPase family protein [Arabidopsis thaliana] : "F17I23.170; AFG1-like ATPase family protein [Arabidopsis thaliana]"
Phypa_115154	7.49e-09	0.0001983	3.844	up	Pp1s12_270V2.1	Pp1s12_270V6.1	T13L16.14; senescence/dehydration-associated protein-related (ERD7) [Arabidopsis thaliana] : "T13L16.14; senescence/dehydration-associated protein-related (ERD7) [Arabidopsis thaliana]"		yes
Phypa_115417	5.849e-08	0.001544	2.885	up	Pp1s13_216V2.1	Pp1s13_216V6.1	MRN17.17; expressed protein [Arabidopsis thaliana] : "MRN17.17; expressed protein [Arabidopsis thaliana]"			yes
Phypa_115880	2.403e-07	0.006328	3.398	up	Pp1s14_150V2.1	Pp1s14_150V6.1	F28I16.230; NADH-cytochrome b5 reductase, putative [Arabidopsis thaliana] : "F28I16.230; NADH-cytochrome b5 reductase, putative [Arabidopsis thaliana]"
Phypa_116036	1.921e-13	5.133e-09	14.82	up	Pp1s15_146V2.1	Pp1s15_146V6.1	F7D8.29; stress enhanced protein 2 (SEP2) [Arabidopsis thaliana] : "F7D8.29; stress enhanced protein 2 (SEP2) [Arabidopsis thaliana]"
Phypa_116207	1.041e-08	0.0002754	3.948	up	Pp1s15_331V2.1	Pp1s15_331V6.1			yes
Phypa_117291	2.829e-09	7.5e-05	2.738	up	Pp1s19_310V2.1	Pp1s19_310V6.1	T26M18.50; phospholipase D gamma 3 / PLD gamma 3 (PLDGAMMA3) [EC:3.1.4.4] [KO:K01115] [Arabidopsis thaliana] : "T26M18.50; phospholipase D gamma 3 / PLD gamma 3 (PLDGAMMA3) [EC:3.1.4.4] [KO:K01115] [Arabidopsis thaliana]"
Phypa_117954	1.003e-10	2.669e-06	4.039	up	Pp1s22_251V2.1	Pp1s22_251V6.1,Pp1s22_253V6.1	T15N24.4; glycerophosphoryl diester phosphodiesterase family protein [Arabidopsis thaliana] : "T15N24.4; glycerophosphoryl diester phosphodiesterase family protein [Arabidopsis thaliana]"
Phypa_118024	2.442e-15	6.542e-11	22.62	up	Pp1s22_378V2.1	Pp1s22_378V6.1	T24P22.6; expressed protein [Arabidopsis thaliana] : "T24P22.6; expressed protein [Arabidopsis thaliana]"
Phypa_118250	2.065e-14	5.527e-10	13.1	up	Pp1s23_172V2.1	Pp1s23_172V6.1	T14P4.6; lipase class 3 family protein [Arabidopsis thaliana] : "T14P4.6; lipase class 3 family protein [Arabidopsis thaliana]"		yes
Phypa_118316	9.569e-09	0.0002533	3.926	up	Pp1s24_275V2.1	Pp1s24_275V6.1	F6E13.26; kelch repeat-containing F-box family protein [Arabidopsis thaliana] : "F6E13.26; kelch repeat-containing F-box family protein [Arabidopsis thaliana]"
Phypa_118647	1.237e-06	0.03246	3.568	up	Pp1s25_336V2.1	Pp1s25_336V6.1	F5E6.16; glycosyl hydrolase family 1 protein [Arabidopsis thaliana] : "F5E6.16; glycosyl hydrolase family 1 protein [Arabidopsis thaliana]"
Phypa_118845	8.72e-07	0.0229	2.519	up	Pp1s26_263V2.1	Pp1s26_263V6.1	T19N18.10; glycine-rich RNA-binding protein [Arabidopsis thaliana] : "T19N18.10; glycine-rich RNA-binding protein [Arabidopsis thaliana]"
Phypa_119258	7.825e-08	0.002065	3.743	up	Pp1s28_409V2.1	Pp1s28_409V6.1	Cytochrome P450 72A1 (CYPLXXII) (Secologanin synthase) (SLS) [Catharanthus roseus]		yes
Phypa_119780	2.458e-08	0.0006498	2.825	up	Pp1s30_213V2.1	Pp1s30_213V6.2,Pp1s30_213V6.1	F1P15.9; 3-oxo-5-alpha-steroid 4-dehydrogenase family protein / steroid 5-alpha-reductase family protein [Arabidopsis thaliana] : "F1P15.9; 3-oxo-5-alpha-steroid 4-dehydrogenase family protein / steroid 5-alpha-reductase family protein [Arabidopsis thaliana]"
Phypa_119866	3.054e-10	8.121e-06	4.093	up	Pp1s30_306V2.1	Pp1s30_306V6.1	T4C15.1; expressed protein [Arabidopsis thaliana] : "T4C15.1; expressed protein [Arabidopsis thaliana]"		yes
Phypa_120202	7.159e-12	1.909e-07	9.186	up	Pp1s31_108V2.1	Pp1s31_108V6.2	F19F24.15; homogentisate phytylprenyltransferase family protein (HPT1) / tocopherol phytyltransferase family protein (TPT1) [Arabidopsis thaliana] : "F19F24.15; homogentisate phytylprenyltransferase family protein (HPT1) / tocopherol phytyltransferase family protein (TPT1) [Arabidopsis thaliana]"
Phypa_120256	2.018e-07	0.005316	2.595	up	Pp1s32_144V2.1	Pp1s32_144V6.1	F4P9.34; expressed protein [Arabidopsis thaliana] : "F4P9.34; expressed protein [Arabidopsis thaliana]"		yes
Phypa_120600	1.162e-09	3.085e-05	4.272	up	Pp1s33_96V2.1	Pp1s33_96V6.1	F18O14.35; pfkB-type carbohydrate kinase family protein [Arabidopsis thaliana] : "F18O14.35; pfkB-type carbohydrate kinase family protein [Arabidopsis thaliana]"
Phypa_120777	1.866e-10	4.963e-06	6.423	up	Pp1s34_16V2.1	Pp1s34_16V6.1,Pp1s34_16V6.2	T10F20.11; mother of FT and TF1 protein (MFT) [Arabidopsis thaliana] : "T10F20.11; mother of FT and TF1 protein (MFT) [Arabidopsis thaliana]"
Phypa_120801	1.183e-07	0.00312	2.592	up	Pp1s34_358V2.1	Pp1s34_358V6.2	FCAALL.417; formyltetrahydrofolate deformylase, putative [EC:3.5.1.10] [KO:K01433] [Arabidopsis thaliana] : "FCAALL.417; formyltetrahydrofolate deformylase, putative [EC:3.5.1.10] [KO:K01433] [Arabidopsis thaliana]"
Phypa_120821	1.262e-11	3.365e-07	4.661	up	Pp1s34_154V2.1	Pp1s34_154V6.1	T32F6.5; galactosyltransferase family protein [Arabidopsis thaliana] : "T32F6.5; galactosyltransferase family protein [Arabidopsis thaliana]"
Phypa_121602	2.49e-07	0.006556	3.571	up	Pp1s36_298V2.1	Pp1s36_298V6.1	F2K15.210; RabGAP/TBC domain-containing protein [Arabidopsis thaliana] : "F2K15.210; RabGAP/TBC domain-containing protein [Arabidopsis thaliana]"		yes
Phypa_121779	3.392e-11	9.036e-07	5.966	up	Pp1s37_276V2.1	Pp1s37_276V6.1	anxa11a; annexin A11a [Danio rerio] : "anxa11a; annexin A11a [Danio rerio]"
Phypa_122471	9.323e-09	0.0002468	4.861	up	Pp1s40_202V2.1	Pp1s40_202V6.1			yes
Phypa_122476	1.487e-12	3.969e-08	31.69	up	Pp1s40_23V2.1	Pp1s40_23V6.1	F18B3.110; stress-responsive protein, putative [Arabidopsis thaliana] : "F18B3.110; stress-responsive protein, putative [Arabidopsis thaliana]"
Phypa_122696	2.677e-11	7.133e-07	6.929	up	Pp1s41_242V2.1	Pp1s41_242V6.1
Phypa_123168	5.81e-11	1.547e-06	10.05	up	Pp1s43_236V2.1	Pp1s43_236V6.1	contains ESTs D39730(S1311),AU097028(S1311) [Oryza sativa (japonica cultivar-group)]
Phypa_123633	3.54e-09	9.382e-05	3.917	up	Pp1s45_255V2.1	Pp1s45_255V6.2,Pp1s45_255V6.1	MRN17.15; PGPD14 protein [Arabidopsis thaliana] : "MRN17.15; PGPD14 protein [Arabidopsis thaliana]"		yes
Phypa_124218	1.352e-12	3.61e-08	6.259	up	Pp1s48_226V2.1	Pp1s48_226V6.2,Pp1s48_226V6.1	F3I17.11; expressed protein [Arabidopsis thaliana] : "F3I17.11; expressed protein [Arabidopsis thaliana]"		yes
Phypa_124824	2.165e-10	5.759e-06	3.92	up	Pp1s51_212V2.1	Pp1s51_212V6.1	T13L16.16; histidine kinase 1 [Arabidopsis thaliana] : "T13L16.16; histidine kinase 1 [Arabidopsis thaliana]"			yes
Phypa_125243	2.406e-08	0.000636	2.675	up	Pp1s53_233V2.1	Pp1s53_233V6.1	T23J18.5; ABC1 family protein [Arabidopsis thaliana] : "T23J18.5; ABC1 family protein [Arabidopsis thaliana]"		yes
Phypa_125298	2.775e-09	7.357e-05	2.943	up	Pp1s54_12V2.1	Pp1s54_12V6.1,Pp1s54_12V6.2	Translocase of chloroplast 34 (34 kDa chloroplast outer envelope protein) (GTP-binding protein OEP34) (GTP-binding protein IAP34) [Pisum sativum]
Phypa_125340	7.826e-07	0.02056	6.256	up	Pp1s54_55V2.1	Pp1s54_55V6.1	F27O10.6; expressed protein [Arabidopsis thaliana] : "F27O10.6; expressed protein [Arabidopsis thaliana]"
Phypa_126133	9.082e-14	2.428e-09	26.95	up	Pp1s58_35V2.1	Pp1s58_35V6.1	F3K23.10; enhanced disease susceptibility protein, putative / salicylic acid induction deficient protein, putative [Arabidopsis thaliana] : "F3K23.10; enhanced disease susceptibility protein, putative / salicylic acid induction deficient protein, putative [Arabidopsis thaliana]"		yes	yes
Phypa_126548	4.822e-07	0.01268	2.817	up	Pp1s60_269V2.1	Pp1s60_269V6.1	T14N5.6; AP2 domain-containing transcription factor TINY, putative [Arabidopsis thaliana] : "T14N5.6; AP2 domain-containing transcription factor TINY, putative [Arabidopsis thaliana]"	yes		yes	AP2/EREBP
Phypa_126550	6.258e-10	1.663e-05	8.413	up	Pp1s60_274V2.1	Pp1s60_274V6.1	F6I1.4; SOUL heme-binding family protein [Arabidopsis thaliana] : "F6I1.4; SOUL heme-binding family protein [Arabidopsis thaliana]"		yes
Phypa_126837	1.467e-10	3.904e-06	3.664	up	Pp1s61_125V2.1	Pp1s61_125V6.1	Uridylate kinase (UK) (Uridine monophosphate kinase) (UMP kinase) (UMP/CMP kinase) [Arabidopsis thaliana]		yes
Phypa_126860	7.334e-10	1.948e-05	8.698	up	Pp1s61_265V2.1	Pp1s61_265V6.2,Pp1s61_265V6.1,Pp1s61_265V6.3,Pp1s61_265V6.4	F16N3.3; serpin, putative / serine protease inhibitor, putative [Arabidopsis thaliana] : "F16N3.3; serpin, putative / serine protease inhibitor, putative [Arabidopsis thaliana]"
Phypa_126894	9.412e-07	0.02471	3.818	up	Pp1s61_208V2.1	Pp1s61_208V6.1	Thylakoid lumenal 15 kDa protein, chloroplast precursor (p15) [Arabidopsis thaliana]
Phypa_127024	1.576e-08	0.0004168	3.155	up	Pp1s62_228V2.1	Pp1s62_228V6.1
Phypa_127281	4.433e-11	1.181e-06	4.582	up	Pp1s64_57V2.1	Pp1s64_57V6.1	MDH9.6; expressed protein [Arabidopsis thaliana] : "MDH9.6; expressed protein [Arabidopsis thaliana]"
Phypa_127465	5.05e-07	0.01328	2.632	up	Pp1s65_246V2.1	Pp1s65_246V6.1	(R,R)-butanediol dehydrogenase, putative (R,R)-butanediol dehydrogenase, putative (R,R)-butanediol dehydrogenase, putative (R,R)-butanediol dehydrogenase, putative [Cryptococcus neoformans var. neoformans JEC21]
Phypa_127570	1.426e-11	3.802e-07	7.619	up	Pp1s65_300V2.1	Pp1s65_300V6.1,Pp1s65_300V6.2	T4M14.22; expressed protein (CW7) [Arabidopsis thaliana] : "T4M14.22; expressed protein (CW7) [Arabidopsis thaliana]"		yes
Phypa_128011	9.315e-14	2.49e-09	11.84	up	Pp1s68_134V2.1	Pp1s68_134V6.1	T4P13.21; early-responsive to dehydration protein-related / ERD protein-related [Arabidopsis thaliana] : "T4P13.21; early-responsive to dehydration protein-related / ERD protein-related [Arabidopsis thaliana]"
Phypa_128024	2.88e-10	7.658e-06	3.812	up	Pp1s68_185V2.1	Pp1s68_185V6.1	T26M18.120; expressed protein [Arabidopsis thaliana] : "T26M18.120; expressed protein [Arabidopsis thaliana]"
Phypa_128504	6.896e-08	0.00182	3.051	up	Pp1s70_213V2.1	Pp1s70_213V6.1,Pp1s70_213V6.2,Pp1s70_213V6.3	F9P14.6; expressed protein [Arabidopsis thaliana] : "F9P14.6; expressed protein [Arabidopsis thaliana]"
Phypa_129025	1.435e-07	0.003781	3.186	up	Pp1s73_34V2.1	Pp1s73_34V6.1	F21M12.26; histidine acid phosphatase family protein [Arabidopsis thaliana] : "F21M12.26; histidine acid phosphatase family protein [Arabidopsis thaliana]"
Phypa_129080	4.934e-09	0.0001307	3.88	up	Pp1s74_258V2.1	Pp1s74_258V6.1	MYH9.3; plastid-lipid associated protein PAP/fibrillin family [Arabidopsis thaliana] : "MYH9.3; plastid-lipid associated protein PAP/fibrillin family [Arabidopsis thaliana]"
Phypa_129209	1.165e-09	3.092e-05	3.685	up	Pp1s74_82V2.1	Pp1s74_82V6.1,Pp1s74_82V6.2	Shikimate kinase (SK) [Corynebacterium glutamicum]
Phypa_129553	2.275e-09	6.033e-05	4.273	up	Pp1s77_164V2.1	Pp1s77_164V6.1,Pp1s77_164V6.2	MMN10.26; RNA and export factor binding protein, putative [Arabidopsis thaliana] : "MMN10.26; RNA and export factor binding protein, putative [Arabidopsis thaliana]"
Phypa_130192	3.751e-09	9.941e-05	4.47	up	Pp1s80_179V2.1	Pp1s80_179V6.5,Pp1s80_179V6.2,Pp1s80_179V6.3,Pp1s80_179V6.4,Pp1s80_179V6.1	F25E4.190; haloacid dehalogenase-like hydrolase family protein [Arabidopsis thaliana] : "F25E4.190; haloacid dehalogenase-like hydrolase family protein [Arabidopsis thaliana]"		yes
Phypa_130646	2.217e-07	0.005837	3.306	up	Pp1s83_211V2.1	Pp1s83_211V6.2,Pp1s83_211V6.1,Pp1s83_211V6.3	Protein disulfide-isomerase precursor (PDI) [Datisca glomerata]
Phypa_130725	1.155e-06	0.0303	4.324	up	Pp1s84_136V2.1	Pp1s84_136V6.2,Pp1s84_136V6.1,Pp1s84_136V6.3
Phypa_131083	2.03e-12	5.418e-08	25.14	up	Pp1s86_10V2.1	Pp1s86_10V6.1	T1G11.19; AWPM-19-like membrane family protein [Arabidopsis thaliana] : "T1G11.19; AWPM-19-like membrane family protein [Arabidopsis thaliana]"
Phypa_131577	1.862e-12	4.969e-08	15.4	up	Pp1s89_139V2.1	Pp1s89_139V6.1,Pp1s89_139V6.2,Pp1s89_139V6.3	F21M12.35; sucrose transporter / sucrose-proton symporter (SUT4) [Arabidopsis thaliana] : "F21M12.35; sucrose transporter / sucrose-proton symporter (SUT4) [Arabidopsis thaliana]"			yes
Phypa_131664	1.619e-06	0.04244	2.32	up	Pp1s90_132V2.1	Pp1s90_132V6.1	F17A9.17; UDP-glucose:sterol glucosyltransferase (UGT80A2) [Arabidopsis thaliana] : "F17A9.17; UDP-glucose:sterol glucosyltransferase (UGT80A2) [Arabidopsis thaliana]"
Phypa_132808	2.035e-12	5.431e-08	14.91	up	Pp1s98_9V2.1	Pp1s98_9V6.4,Pp1s98_9V6.2,Pp1s98_9V6.3,Pp1s98_9V6.1,Pp1s98_9V6.5	Thioredoxin H-type (TRX-H) [Picea mariana]		yes
Phypa_133413	6.084e-10	1.616e-05	4.318	up	Pp1s103_92V2.1	Pp1s103_92V6.1	K3K7.20; expressed protein [Arabidopsis thaliana] : "K3K7.20; expressed protein [Arabidopsis thaliana]"
Phypa_133855	5.474e-11	1.458e-06	7.008	up	Pp1s107_200V2.1	Pp1s107_200V6.1	F8B4.100; mitochondrial substrate carrier family protein [Arabidopsis thaliana] : "F8B4.100; mitochondrial substrate carrier family protein [Arabidopsis thaliana]"		yes	yes
Phypa_134271	2.887e-15	7.731e-11	35.03	up	Pp1s110_50V2.1	Pp1s110_50V6.1	Chaperone protein dnaJ 8, chloroplast precursor (AtJ8) (AtDjC8) [Arabidopsis thaliana]
Phypa_134377	1e-35	1e-35	114.2	up	Pp1s111_85V2.1	Pp1s111_85V6.1	F7J8.1; expressed protein [Arabidopsis thaliana] : "F7J8.1; expressed protein [Arabidopsis thaliana]"			yes
Phypa_134720	1.896e-13	5.068e-09	10.6	up	Pp1s114_175V2.1	Pp1s114_175V6.1	T15D22.11; expressed protein [Arabidopsis thaliana] : "T15D22.11; expressed protein [Arabidopsis thaliana]"
Phypa_135187	3.789e-12	1.011e-07	11.62	up	Pp1s117_57V2.1	Pp1s117_57V6.1	T32M21.100; glycosyltransferase family 47 [Arabidopsis thaliana] : "T32M21.100; glycosyltransferase family 47 [Arabidopsis thaliana]"
Phypa_135214	4.673e-07	0.01229	2.525	up	Pp1s118_226V2.1	Pp1s118_226V6.1,Pp1s118_226V6.2	Dof zinc finger protein DOF3.3 (AtDOF3.3) (H-protein promoter-binding factor 2a) [Arabidopsis thaliana]	yes			C2C2_Dof
Phypa_135616	6.051e-07	0.0159	4.373	up	Pp1s121_15V2.1	Pp1s121_15V6.1	F14G24.37; expressed protein [Arabidopsis thaliana] : "F14G24.37; expressed protein [Arabidopsis thaliana]"		yes
Phypa_13662	2.064e-08	0.0005459	7.985	up	Pp1s80_9V2.1	Pp1s80_9V6.1	protein phosphatase 2C-like protein [Oryza sativa (japonica cultivar-group)]		yes
Phypa_136746	4.286e-07	0.01127	3.108	up	Pp1s131_151V2.1	Pp1s131_151V6.1	MOK9.21; expressed protein [Arabidopsis thaliana] : "MOK9.21; expressed protein [Arabidopsis thaliana]"
Phypa_136829	1.146e-11	3.055e-07	15.31	up	Pp1s132_40V2.1	Pp1s132_40V6.1
Phypa_136943	8.154e-07	0.02142	2.153	up	Pp1s133_51V2.1	Pp1s133_51V6.1			yes
Phypa_137063	5.068e-09	0.0001343	7.595	up	Pp1s134_28V2.1	Pp1s134_28V6.1	F6E13.34; expressed protein [Arabidopsis thaliana] : "F6E13.34; expressed protein [Arabidopsis thaliana]"
Phypa_137956	5.789e-08	0.001528	2.588	up	Pp1s142_80V2.1	Pp1s142_80V6.1	MPE11.12; hypothetical protein [Arabidopsis thaliana] : "MPE11.12; hypothetical protein [Arabidopsis thaliana]"		yes
Phypa_137975	1.228e-07	0.003238	2.531	up	Pp1s142_10V2.1	Pp1s142_10V6.1	F22I13.130; expressed protein [Arabidopsis thaliana] : "F22I13.130; expressed protein [Arabidopsis thaliana]"		yes
Phypa_137993	2.929e-09	7.765e-05	5.532	up	Pp1s142_12V2.1	Pp1s142_12V6.1	Cysteine proteinase inhibitor A (Cystatin A) (SCA) [Helianthus annuus]		yes
Phypa_138520	1.006e-08	0.0002663	5.788	up	Pp1s147_149V2.1	0	F14F18.140; expressed protein [Arabidopsis thaliana] : "F14F18.140; expressed protein [Arabidopsis thaliana]"		yes
Phypa_139414	1.077e-09	2.859e-05	4.186	up	Pp1s156_108V2.1	Pp1s156_108V6.4,Pp1s156_108V6.2,Pp1s156_108V6.3,Pp1s156_108V6.1	F28O16.7; DNAJ heat shock N-terminal domain-containing protein [Arabidopsis thaliana] : "F28O16.7; DNAJ heat shock N-terminal domain-containing protein [Arabidopsis thaliana]"
Phypa_139633	7.617e-07	0.02001	3.69	up	Pp1s158_160V2.1	Pp1s158_160V6.3,Pp1s158_160V6.2,Pp1s158_160V6.1
Phypa_140531	1e-35	1e-35	26.99	up	Pp1s168_73V2.1	Pp1s168_73V6.1	F16J14.21; late embryogenesis abundant protein, putative / LEA protein, putative [Arabidopsis thaliana] : "F16J14.21; late embryogenesis abundant protein, putative / LEA protein, putative [Arabidopsis thaliana]"
Phypa_140836	9.849e-10	2.615e-05	5.224	up	Pp1s171_5V2.1	Pp1s171_5V6.1,Pp1s171_5V6.2,Pp1s171_5V6.3	T4C15.1; expressed protein [Arabidopsis thaliana] : "T4C15.1; expressed protein [Arabidopsis thaliana]"
Phypa_140855	7.772e-16	2.082e-11	13.73	up	Pp1s171_10V2.1	Pp1s171_10V6.1	F14G24.14; peroxisomal membrane protein-related [Arabidopsis thaliana] : "F14G24.14; peroxisomal membrane protein-related [Arabidopsis thaliana]"
Phypa_140902	1.85e-08	0.0004893	2.935	up	Pp1s171_32V2.1	Pp1s171_32V6.2	T28I24.6; expressed protein [Arabidopsis thaliana] : "T28I24.6; expressed protein [Arabidopsis thaliana]"
Phypa_140938	1.873e-12	4.998e-08	7.914	up	Pp1s172_75V2.1	Pp1s172_75V6.1	F10F5.3; Erv1/Alr family protein [Arabidopsis thaliana] : "F10F5.3; Erv1/Alr family protein [Arabidopsis thaliana]"		yes
Phypa_142485	8.37e-13	2.236e-08	10.82	up	Pp1s192_66V2.1	Pp1s192_66V6.3,Pp1s192_66V6.2,Pp1s192_66V6.1,Pp1s192_66V6.4	F28J12.5; dual specificity protein phosphatase-related [Arabidopsis thaliana] : "F28J12.5; dual specificity protein phosphatase-related [Arabidopsis thaliana]"		yes
Phypa_142744	6.561e-07	0.01724	2.649	up	Pp1s196_14V2.1	Pp1s196_14V6.1,Pp1s196_14V6.2	T7B11.7; protein transport protein-related [Arabidopsis thaliana] : "T7B11.7; protein transport protein-related [Arabidopsis thaliana]"
Phypa_142773	2.927e-07	0.007703	4.703	up	Pp1s196_112V2.1	0	F1K23.22; expressed protein [Arabidopsis thaliana] : "F1K23.22; expressed protein [Arabidopsis thaliana]"
Phypa_143425	6.678e-07	0.01755	2.41	up	Pp1s202_105V2.1	Pp1s202_105V6.1	K21H1.13; expressed protein [Arabidopsis thaliana] : "K21H1.13; expressed protein [Arabidopsis thaliana]"
Phypa_143488	1.11e-16	2.976e-12	27.72	up	Pp1s203_5V2.1	Pp1s203_5V6.1	T7F6.31; hydrophobic protein, putative / low temperature and salt responsive protein, putative [Arabidopsis thaliana] : "T7F6.31; hydrophobic protein, putative / low temperature and salt responsive protein, putative [Arabidopsis thaliana]"
Phypa_144039	9.117e-09	0.0002413	3.407	up	Pp1s211_92V2.1	Pp1s211_92V6.1,Pp1s211_92V6.2,Pp1s211_92V6.3	F26K24.19; amino acid transporter family protein [Arabidopsis thaliana] : "F26K24.19; amino acid transporter family protein [Arabidopsis thaliana]"		yes
Phypa_144213	1.164e-08	0.000308	2.861	up	Pp1s212_8V2.1	Pp1s212_8V6.1	T2E22.19; cysteine protease inhibitor, putative / cystatin, putative [Arabidopsis thaliana] : "T2E22.19; cysteine protease inhibitor, putative / cystatin, putative [Arabidopsis thaliana]"		yes
Phypa_144264	1.487e-06	0.039	2.92	up	Pp1s213_121V2.1	Pp1s213_121V6.1	T23K8.14; expressed protein [Arabidopsis thaliana] : "T23K8.14; expressed protein [Arabidopsis thaliana]"
Phypa_144394	2.22e-16	5.951e-12	30.64	up	Pp1s214_61V2.1	Pp1s214_61V6.2,Pp1s214_61V6.1	contains EST(s): C28110(C60065) [Oryza sativa (japonica cultivar-group)]			yes
Phypa_144666	2.122e-08	0.000561	3.249	up	Pp1s218_61V2.1	Pp1s218_61V6.1	T2I1.30; mitochondrial carrier protein family [Arabidopsis thaliana] : "T2I1.30; mitochondrial carrier protein family [Arabidopsis thaliana]"
Phypa_144692	5.618e-14	1.503e-09	8.561	up	Pp1s218_100V2.1	Pp1s218_100V6.1,Pp1s218_100V6.2	T9A14.90; calcium-binding EF hand family protein [Arabidopsis thaliana] : "T9A14.90; calcium-binding EF hand family protein [Arabidopsis thaliana]"		yes
Phypa_144700	2.93e-08	0.0007743	4.6	up	Pp1s218_133V2.1	Pp1s218_133V6.1	26S protease regulatory subunit 6A homolog (TAT-binding protein homolog 1) (TBP-1) [Brassica rapa]
Phypa_14485	1.016e-08	0.0002689	2.686	up	Pp1s169_45V2.1	Pp1s169_45V6.1	T19K4.3; senescence/dehydration-associated protein-related [Arabidopsis thaliana] : "T19K4.3; senescence/dehydration-associated protein-related [Arabidopsis thaliana]"		yes
Phypa_144911	6.414e-09	0.0001699	3.813	up	Pp1s221_50V2.1	Pp1s221_50V6.2	MMN10.21; expressed protein [Arabidopsis thaliana] : "MMN10.21; expressed protein [Arabidopsis thaliana]"		yes
Phypa_145553	1.667e-07	0.004393	4.248	up	Pp1s229_33V2.1	Pp1s229_33V6.1,Pp1s229_33V6.2,Pp1s229_33V6.3	F1N21.12; hexose transporter, putative [Arabidopsis thaliana] : "F1N21.12; hexose transporter, putative [Arabidopsis thaliana]"
Phypa_145560	2.051e-07	0.005403	2.948	up	Pp1s229_7V2.1	Pp1s229_7V6.1	T16H5.220; lecithin:cholesterol acyltransferase family protein / LACT family protein [Arabidopsis thaliana] : "T16H5.220; lecithin:cholesterol acyltransferase family protein / LACT family protein [Arabidopsis thaliana]"		yes
Phypa_145616	1.089e-07	0.002872	2.543	up	Pp1s230_53V2.1	Pp1s230_53V6.1	K15I22.4; leucine-rich repeat transmembrane protein kinase, putative [Arabidopsis thaliana] : "K15I22.4; leucine-rich repeat transmembrane protein kinase, putative [Arabidopsis thaliana]"
Phypa_145621	4.157e-11	1.107e-06	5.409	up	Pp1s230_93V2.1	Pp1s230_93V6.1	K8K14.10; casein kinase II alpha chain 1 [EC:2.7.1.37] [KO:K03097] [Arabidopsis thaliana] : "K8K14.10; casein kinase II alpha chain 1 [EC:2.7.1.37] [KO:K03097] [Arabidopsis thaliana]"
Phypa_145901	1.102e-09	2.926e-05	12.85	up	Pp1s235_65V2.1	Pp1s235_65V6.2,Pp1s235_65V6.1	T22K7.60; expressed protein [Arabidopsis thaliana] : "T22K7.60; expressed protein [Arabidopsis thaliana]"			yes
Phypa_146028	2.945e-11	7.847e-07	12.81	up	Pp1s237_38V2.1	Pp1s237_37V6.1
Phypa_146384	1.458e-07	0.003844	2.273	up	Pp1s242_13V2.1	Pp1s242_13V6.2,Pp1s242_13V6.1	MIF6.33; proline oxidase, mitochondrial / osmotic stress-responsive proline dehydrogenase (POX) (PRO1) (ERD5) [EC:1.5.3.-] [Arabidopsis thaliana] : "MIF6.33; proline oxidase, mitochondrial / osmotic stress-responsive proline dehydrogenase (POX) (PRO1) (ERD5) [EC:1.5.3.-] [Arabidopsis thaliana]"		yes
Phypa_146491	1e-35	1e-35	19.31	up	Pp1s244_44V2.1	Pp1s244_44V6.1	Glutamate--cysteine ligase, chloroplast precursor (Gamma-glutamylcysteine synthetase) (Gamma-ECS) (GCS) [Lycopersicon esculentum]
Phypa_146713	1.666e-07	0.004389	2.48	up	Pp1s247_38V2.1	Pp1s247_38V6.1	MNB8.11; hydrolase, alpha/beta fold family [Arabidopsis thaliana] : "MNB8.11; hydrolase, alpha/beta fold family [Arabidopsis thaliana]"
Phypa_146828	1.222e-09	3.244e-05	3.2	up	Pp1s249_98V2.1	Pp1s249_98V6.1	T23E18.18; expressed protein [Arabidopsis thaliana] : "T23E18.18; expressed protein [Arabidopsis thaliana]"		yes
Phypa_147342	1.605e-09	4.258e-05	3.078	up	Pp1s258_30V2.1	Pp1s258_30V6.2,Pp1s258_30V6.1	Probable voltage-dependent calcium channel protein TPC1 (Probable voltage-gated calcium channel) (Two-pore calcium channel protein) [Oryza sativa]		yes
Phypa_147571	5.596e-14	1.497e-09	11.05	up	Pp1s263_45V2.1	Pp1s263_45V6.1			yes
Phypa_148574	8.663e-08	0.002286	3.445	up	Pp1s280_26V2.1	Pp1s280_26V6.1,Pp1s280_26V6.2	F20O9.80; protein phosphatase 2C, putative / PP2C, putative [Arabidopsis thaliana] : "F20O9.80; protein phosphatase 2C, putative / PP2C, putative [Arabidopsis thaliana]"
Phypa_148670	1e-35	1e-35	76.95	up	Pp1s281_123V2.1	Pp1s281_123V6.1	zgc:103456 [Danio rerio]
Phypa_148828	9.416e-08	0.002484	3.574	up	Pp1s284_46V2.1	Pp1s284_46V6.1
Phypa_149124	6.537e-10	1.736e-05	4.449	up	Pp1s291_47V2.1	Pp1s291_47V6.1
Phypa_149226	1e-35	1e-35	73.73	up	Pp1s293_29V2.1	Pp1s293_29V6.1	zgc:103456 [Danio rerio]		yes
Phypa_149776	1.522e-12	4.063e-08	6.692	up	Pp1s304_13V2.1	Pp1s304_13V6.1	T15N1.170; expressed protein [Arabidopsis thaliana] : "T15N1.170; expressed protein [Arabidopsis thaliana]"
Phypa_150356	5.071e-11	1.35e-06	3.7	up	Pp1s314_7V2.1	Pp1s314_7V6.1	MscS family inner membrane protein ynaI
Phypa_150408	5.8e-07	0.01525	2.673	up	Pp1s315_29V2.1	Pp1s315_29V6.1	Trans-cinnamate 4-monooxygenase (Cinnamic acid 4-hydroxylase) (CA4H) (C4H) (P450C4H) (Cytochrome P450 73) [Populus kitakamiensis]		yes
Phypa_150534	2.375e-07	0.006254	3.026	up	Pp1s318_58V2.1	Pp1s318_58V6.2,Pp1s318_58V6.1	[Pyruvate dehydrogenase [lipoamide]] kinase, mitochondrial precursor (Pyruvate dehydrogenase kinase) (DmPDK) [Drosophila melanogaster]
Phypa_150545	9.056e-09	0.0002397	3.617	up	Pp1s318_5V2.1	Pp1s318_5V6.2,Pp1s318_5V6.1,Pp1s318_5V6.3	Aspartic proteinase nepenthesin-2 precursor (Nepenthesin-II) [Nepenthes gracilis]
Phypa_151020	8.491e-08	0.00224	2.348	up	Pp1s326_48V2.1	Pp1s326_48V6.1	T4B21.16; ATP-binding-cassette transporter (ABC1) [Arabidopsis thaliana] : "T4B21.16; ATP-binding-cassette transporter (ABC1) [Arabidopsis thaliana]"
Phypa_151401	1.487e-10	3.956e-06	4.472	up	Pp1s336_51V2.1	Pp1s336_51V6.3,Pp1s336_51V6.2,Pp1s336_51V6.1	F26K24.22; universal stress protein (USP) family protein [Arabidopsis thaliana] : "F26K24.22; universal stress protein (USP) family protein [Arabidopsis thaliana]"
Phypa_151423	9.18e-12	2.447e-07	9.006	up	Pp1s336_10V2.1	Pp1s336_10V6.2,Pp1s336_10V6.1	T9L24.40; expressed protein [Arabidopsis thaliana] : "T9L24.40; expressed protein [Arabidopsis thaliana]"			yes
Phypa_151722	6.426e-09	0.0001702	3.594	up	Pp1s343_11V2.1	Pp1s343_11V6.1	T5N23.160; pleckstrin homology (PH) domain-containing protein / lipid-binding START domain-containing protein [Arabidopsis thaliana] : "T5N23.160; pleckstrin homology (PH) domain-containing protein / lipid-binding START domain-containing protein [Arabidopsis thaliana]"		yes
Phypa_152159	2.471e-08	0.000653	2.749	up	Pp1s355_21V2.1	Pp1s355_21V6.1	F13M7.13; high mobility group (HMG1/2) family protein / ARID/BRIGHT DNA-binding domain-containing protein [Arabidopsis thaliana] : "F13M7.13; high mobility group (HMG1/2) family protein / ARID/BRIGHT DNA-binding domain-containing protein [Arabidopsis thaliana]"				ARID
Phypa_152573	4.752e-14	1.271e-09	9.935	up	Pp1s371_45V2.1	Pp1s371_45V6.1	Desiccation stress protein DSP-22, chloroplast precursor [Craterostigma plantagineum]
Phypa_152681	1.13e-08	0.000299	3.598	up	Pp1s373_39V2.1	Pp1s373_39V6.1	FCAALL.381; aromatic-rich family protein [Arabidopsis thaliana] : "FCAALL.381; aromatic-rich family protein [Arabidopsis thaliana]"
Phypa_152744	2.01e-07	0.005295	2.709	up	Pp1s375_54V2.1	Pp1s375_54V6.1,Pp1s375_54V6.2	F7J7.140; oxidoreductase, 2OG-Fe(II) oxygenase family protein [Arabidopsis thaliana] : "F7J7.140; oxidoreductase, 2OG-Fe(II) oxygenase family protein [Arabidopsis thaliana]"		yes
Phypa_152827	1.32e-06	0.03463	2.51	up	Pp1s376_49V2.1	Pp1s376_49V6.1	MDA7.25; WD-40 repeat protein family [Arabidopsis thaliana] : "MDA7.25; WD-40 repeat protein family [Arabidopsis thaliana]"
Phypa_152915	1e-35	1e-35	61.21	up	Pp1s379_42V2.1	Pp1s379_42V6.1,Pp1s379_42V6.2	Late embryogenesis abundant protein Dc3 [Daucus carota]			yes
Phypa_153020	1e-35	1e-35	35.53	up	Pp1s383_6V2.1	Pp1s383_6V6.1	Late embryogenesis abundant protein, group 3 (LEA) [Zea mays]
Phypa_153108	1.316e-06	0.03454	2.513	up	Pp1s387_50V2.1	Pp1s387_50V6.1
Phypa_153240	2.156e-07	0.005677	2.08	up	Pp1s391_33V2.1	Pp1s391_33V6.1	Interferon-induced guanylate-binding protein 2 (GTP-binding protein 2) (Guanine nucleotide-binding protein 2) (HuGBP-2) [Homo sapiens]
Phypa_153617	1.201e-09	3.187e-05	6.598	up	Pp1s395_48V2.1	Pp1s395_48V6.2,Pp1s395_48V6.1,Pp1s395_48V6.3	MRN17.6; magnesium transporter protein (GMN10) [Arabidopsis thaliana] : "MRN17.6; magnesium transporter protein (GMN10) [Arabidopsis thaliana]"
Phypa_153635	3.929e-10	1.044e-05	3.335	up	Pp1s395_19V2.1	Pp1s395_19V6.3,Pp1s395_19V6.2,Pp1s395_19V6.1	T29M8.14; ubiquitin interaction motif-containing protein / LIM domain-containing protein [Arabidopsis thaliana] : "T29M8.14; ubiquitin interaction motif-containing protein / LIM domain-containing protein [Arabidopsis thaliana]"		yes
Phypa_154012	1.952e-11	5.202e-07	3.977	up	Pp1s408_3V2.1	Pp1s408_3V6.1	F23E12.140; transporter-related [Arabidopsis thaliana] : "F23E12.140; transporter-related [Arabidopsis thaliana]"			yes
Phypa_154342	6.667e-10	1.771e-05	3.58	up	Pp1s420_28V2.1	Pp1s420_28V6.1			yes
Phypa_155865	1.989e-11	5.3e-07	6.296	up	Pp1s491_18V2.1	Pp1s491_18V6.1	MOP10.14; oxidoreductase, 2OG-Fe(II) oxygenase family [Arabidopsis thaliana] : "MOP10.14; oxidoreductase, 2OG-Fe(II) oxygenase family [Arabidopsis thaliana]"		yes
Phypa_158653	1.156e-12	3.087e-08	7.302	up	Pp1s4_7V2.1	Pp1s4_7V6.1				yes
Phypa_158682	1.11e-16	2.976e-12	28.85	up	Pp1s4_282V2.1	Pp1s4_282V6.1				yes
Phypa_158812	7.742e-08	0.002043	4.222	up	Pp1s7_115V2.1	Pp1s7_115V6.1	MSD24.3; abscisic acid-insensitive protein 3 (ABI3) [Arabidopsis thaliana] : "MSD24.3; abscisic acid-insensitive protein 3 (ABI3) [Arabidopsis thaliana]"	yes			ABI3/VP1
Phypa_158892	5.906e-08	0.001559	3.316	up	Pp1s7_391V2.1	Pp1s7_391V6.1	K3K7.19; expressed protein [Arabidopsis thaliana] : "K3K7.19; expressed protein [Arabidopsis thaliana]"
Phypa_15892	1.504e-10	4.001e-06	15.9	up	Pp1s79_119V2.1	Pp1s79_119V6.1	F14G24.14; peroxisomal membrane protein-related [Arabidopsis thaliana] : "F14G24.14; peroxisomal membrane protein-related [Arabidopsis thaliana]"		yes	yes
Phypa_158983	5.141e-10	1.366e-05	3.389	up	Pp1s8_174V2.1	Pp1s8_174V6.1
Phypa_158984	5.21e-08	0.001376	6.277	up	Pp1s8_176V2.1	Pp1s8_176V6.2,Pp1s8_176V6.1
Phypa_159081	1.531e-06	0.04014	2.915	up	Pp1s9_236V2.1	Pp1s9_236V6.1
Phypa_159190	8.558e-13	2.286e-08	7.513	up	Pp1s10_147V2.1	Pp1s10_147V6.1
Phypa_159202	2.986e-10	7.939e-06	10.16	up	Pp1s10_202V2.1	Pp1s10_202V6.1	T22K18.16; expressed protein [Arabidopsis thaliana] : "T22K18.16; expressed protein [Arabidopsis thaliana]"
Phypa_159416	6.928e-09	0.0001834	2.825	up	Pp1s12_356V2.1	Pp1s12_356V6.1
Phypa_159417	1.566e-07	0.004126	3.412	up	Pp1s12_357V2.1	Pp1s12_357V6.1	F18O21.150; alpha-soluble NSF attachment protein 2 / alpha-SNAP2 / ASNAP2 [Arabidopsis thaliana] : "F18O21.150; alpha-soluble NSF attachment protein 2 / alpha-SNAP2 / ASNAP2 [Arabidopsis thaliana]"
Phypa_159434	9.104e-14	2.434e-09	27.33	up	Pp1s12_416V2.1	Pp1s12_416V6.2,Pp1s12_416V6.1,Pp1s12_416V6.3	F18F4.50; expressed protein [Arabidopsis thaliana] : "F18F4.50; expressed protein [Arabidopsis thaliana]"
Phypa_159435	6.87e-09	0.0001819	3.799	up	Pp1s12_417V2.1	0	F17M5.140; expressed protein [Arabidopsis thaliana] : "F17M5.140; expressed protein [Arabidopsis thaliana]"
Phypa_159520	1.169e-12	3.121e-08	25.67	up	Pp1s13_231V2.1	Pp1s13_231V6.1				yes
Phypa_159758	3.724e-13	9.948e-09	12.1	up	Pp1s15_231V2.1	Pp1s15_231V6.1	hypothetical protein [Dictyostelium discoideum]
Phypa_159848	4.294e-07	0.01129	2.76	up	Pp1s16_17V2.1	Pp1s16_17V6.1	F14F8.90; F-box protein family [Arabidopsis thaliana] : "F14F8.90; F-box protein family [Arabidopsis thaliana]"		yes
Phypa_159854	1.046e-06	0.02744	2.539	up	Pp1s16_61V2.1	0
Phypa_160011	4.282e-09	0.0001135	15.85	up	Pp1s17_307V2.1	Pp1s17_307V6.2,Pp1s17_307V6.1	T22F11.14; expressed protein [Arabidopsis thaliana] : "T22F11.14; expressed protein [Arabidopsis thaliana]"
Phypa_160511	9.305e-10	2.471e-05	4.12	up	Pp1s22_377V2.1	Pp1s22_377V6.1			yes
Phypa_160556	4.866e-10	1.293e-05	9.729	up	Pp1s23_170V2.1	Pp1s23_170V6.1	MNA5.18; expressed protein [Arabidopsis thaliana] : "MNA5.18; expressed protein [Arabidopsis thaliana]"		yes
Phypa_160612	9.633e-12	2.568e-07	9.314	up	Pp1s24_109V2.1	Pp1s24_110V6.1,Pp1s24_109V6.1
Phypa_160699	3.508e-12	9.359e-08	7.465	up	Pp1s25_161V2.1	Pp1s25_161V6.2,Pp1s25_161V6.1
Phypa_160706	1.486e-08	0.0003931	3.525	up	Pp1s25_186V2.1	Pp1s25_186V6.1
Phypa_160793	3.086e-09	8.18e-05	4.045	up	Pp1s26_111V2.1	Pp1s26_111V6.1	F10M10.80; expressed protein [Arabidopsis thaliana] : "F10M10.80; expressed protein [Arabidopsis thaliana]"		yes
Phypa_160827	1.053e-07	0.002777	4.733	up	Pp1s26_258V2.1	Pp1s26_262V6.1	Dmel_CG9682; CG9682 gene product from transcript CG9682-RA [Drosophila melanogaster] : "Dmel_CG9682; CG9682 gene product from transcript CG9682-RA [Drosophila melanogaster]"
Phypa_160856	1.657e-06	0.04346	3.018	up	Pp1s27_140V2.1	Pp1s27_140V6.1	T8P21.5; acetyl co-enzyme A carboxylase carboxyltransferase alpha subunit family [EC:6.4.1.2] [KO:K01962] [Arabidopsis thaliana] : "T8P21.5; acetyl co-enzyme A carboxylase carboxyltransferase alpha subunit family [EC:6.4.1.2] [KO:K01962] [Arabidopsis thaliana]"
Phypa_160884	9.262e-08	0.002443	4.83	up	Pp1s27_258V2.1	Pp1s27_258V6.2,Pp1s27_258V6.1
Phypa_160930	1.358e-06	0.03563	3.039	up	Pp1s28_82V2.1	Pp1s28_82V6.1	RNA polymerase sigma factor rpoD1 [no tax name]	yes			Sigma70-like
Phypa_160934	1.599e-14	4.279e-10	13.32	up	Pp1s28_101V2.1	Pp1s28_101V6.2,Pp1s28_101V6.1	Phosphate acetyltransferase (Phosphotransacetylase) [Corynebacterium glutamicum]
Phypa_161093	2.418e-10	6.432e-06	6.866	up	Pp1s29_313V2.1	Pp1s29_313V6.2,Pp1s29_313V6.1	Protein At5g02240 [Arabidopsis thaliana]		yes
Phypa_161099	1e-35	1e-35	26.91	up	Pp1s29_331V2.1	Pp1s29_332V6.1
Phypa_161210	1e-35	1e-35	95.71	up	Pp1s30_366V2.1	Pp1s30_366V6.1	ser-lys rich hypothetical protein [Schizosaccharomyces pombe]
Phypa_161273	7.044e-07	0.01851	2.922	up	Pp1s31_170V2.1	Pp1s31_170V6.2,Pp1s31_170V6.1	MTG10.16; expressed protein [Arabidopsis thaliana] : "MTG10.16; expressed protein [Arabidopsis thaliana]"
Phypa_161303	1.114e-12	2.976e-08	11.64	up	Pp1s31_237V2.1	Pp1s31_237V6.1	class 3 lipase, putative [Trypanosoma cruzi]		yes
Phypa_161316	9.891e-07	0.02597	4.271	up	Pp1s31_257V2.1	Pp1s31_257V6.1	T22K18.15; aspartate/glutamate/uridylate kinase family protein [Arabidopsis thaliana] : "T22K18.15; aspartate/glutamate/uridylate kinase family protein [Arabidopsis thaliana]"				Trihelix
Phypa_161425	3.8e-07	0.009997	2.442	up	Pp1s32_341V2.1	Pp1s32_341V6.1			yes
Phypa_161636	1.538e-10	4.091e-06	18.23	up	Pp1s34_348V2.1	Pp1s34_348V6.1,Pp1s34_348V6.2	mucin-associated surface protein (MASP), putative [Trypanosoma cruzi]
Phypa_161658	4.857e-09	0.0001287	4.265	up	Pp1s34_408V2.1	Pp1s34_408V6.1	F3H9.15; expressed protein [Arabidopsis thaliana] : "F3H9.15; expressed protein [Arabidopsis thaliana]"
Phypa_161836	6.123e-09	0.0001622	3.069	up	Pp1s36_227V2.1	Pp1s36_227V6.2,Pp1s36_227V6.1	T1G11.21; C2 domain-containing protein [Arabidopsis thaliana] : "T1G11.21; C2 domain-containing protein [Arabidopsis thaliana]"			yes
Phypa_161879	1.767e-11	4.71e-07	3.999	up	Pp1s36_341V2.1	Pp1s36_341V6.1	T1J1.8; amidohydrolase family protein [EC:3.5.2.3] [KO:K01465] [Arabidopsis thaliana] : "T1J1.8; amidohydrolase family protein [EC:3.5.2.3] [KO:K01465] [Arabidopsis thaliana]"
Phypa_161887	5.711e-07	0.01501	3.491	up	Pp1s37_13V2.1	Pp1s37_13V6.1,Pp1s37_13V6.2,Pp1s37_13V6.3	contains ESTs AU030293(E50868),AU030294(E50868) similar to Arabidopsis thaliana chromosome 4, F9D16.100 unknown protein [Oryza sativa (japonica cultivar-group)]
Phypa_161913	1.354e-14	3.626e-10	15.66	up	Pp1s37_96V2.1	Pp1s37_97V6.2,Pp1s37_97V6.1	F20D23.10; integral membrane family protein [Arabidopsis thaliana] : "F20D23.10; integral membrane family protein [Arabidopsis thaliana]"		yes
Phypa_161955	3.331e-16	8.926e-12	98.07	up	Pp1s37_306V2.1	Pp1s37_306V6.1	Tub; tubby candidate gene [Mus musculus] : "Tub; tubby candidate gene [Mus musculus]"		yes
Phypa_162297	7.934e-10	2.107e-05	3.446	up	Pp1s41_240V2.1	Pp1s41_240V6.1
Phypa_162717	9.563e-08	0.002523	4.498	up	Pp1s46_275V2.1	Pp1s46_275V6.1
Phypa_162919	9.178e-08	0.002421	3.041	up	Pp1s49_91V2.1	Pp1s49_91V6.1	T19F11.7; digalactosyldiacylglycerol synthase 1 (DGD1) / MGDG:MGDG galactosyltransferase / galactolipid galactosyltransferase [EC:2.4.1.241] [Arabidopsis thaliana] : "T19F11.7; digalactosyldiacylglycerol synthase 1 (DGD1) / MGDG:MGDG galactosyltransferase / galactolipid galactosyltransferase [EC:2.4.1.241] [Arabidopsis thaliana]"		yes
Phypa_163051	1.901e-06	0.04983	2.091	up	Pp1s51_143V2.1	Pp1s51_143V6.2,Pp1s51_143V6.1	fbxl20; F-box and leucine-rich repeat protein 20 [Danio rerio] : "fbxl20; F-box and leucine-rich repeat protein 20 [Danio rerio]"
Phypa_163052	4.441e-16	1.19e-11	26.35	up	Pp1s51_158V2.1	Pp1s51_158V6.1			yes
Phypa_163223	3.23e-12	8.617e-08	5.412	up	Pp1s53_179V2.1	Pp1s53_179V6.1,Pp1s53_179V6.2			yes
Phypa_163285	3.539e-12	9.441e-08	12.14	up	Pp1s54_110V2.1	Pp1s54_110V6.1	LOC398566; similar to PC2 (positive cofactor 2, multiprotein complex) glutamine/Q-rich-associated protein [Xenopus laevis] : "LOC398566; similar to PC2 (positive cofactor 2, multiprotein complex) glutamine/Q-rich-associated protein [Xenopus laevis]"
Phypa_163344	9.316e-07	0.02446	3.012	up	Pp1s54_272V2.1	Pp1s54_272V6.1	K7M2.8; sec20 family protein [Arabidopsis thaliana] : "K7M2.8; sec20 family protein [Arabidopsis thaliana]"
Phypa_163506	5.544e-09	0.0001468	2.524	up	Pp1s56_240V2.2	Pp1s56_240V6.1	T6D20.26; expressed protein [Arabidopsis thaliana] : "T6D20.26; expressed protein [Arabidopsis thaliana]"
Phypa_163517	1.52e-11	4.052e-07	20.21	up	Pp1s57_21V2.1	Pp1s57_21V6.1
Phypa_163518	6.967e-12	1.858e-07	7.199	up	Pp1s57_22V2.1	Pp1s57_22V6.1	contains EST C71994(E0751) unknown protein [Oryza sativa (japonica cultivar-group)]
Phypa_163519	1e-35	1e-35	81.75	up	Pp1s57_24V2.1	Pp1s57_24V6.1			yes	yes
Phypa_163620	4.441e-15	1.189e-10	35.34	up	Pp1s58_224V2.1	Pp1s58_224V6.1	hypothetical protein [Dictyostelium discoideum]
Phypa_163770	3.088e-08	0.0008158	2.66	up	Pp1s60_45V2.1	Pp1s60_45V6.1	FCAALL.332; expressed protein [Arabidopsis thaliana] : "FCAALL.332; expressed protein [Arabidopsis thaliana]"
Phypa_163834	5.38e-08	0.001421	6.363	up	Pp1s60_307V2.1	Pp1s60_307V6.1,Pp1s60_307V6.2
Phypa_163845	4.602e-09	0.0001219	2.712	up	Pp1s61_6V2.1	0			yes
Phypa_164024	1.248e-13	3.336e-09	11.65	up	Pp1s64_41V2.1	Pp1s64_41V6.1
Phypa_164229	8.882e-15	2.378e-10	18.94	up	Pp1s66_199V2.1	Pp1s66_199V6.1,Pp1s66_199V6.2,Pp1s66_199V6.3
Phypa_164266	1.434e-13	3.834e-09	6.501	up	Pp1s67_62V2.1	Pp1s67_62V6.1
Phypa_164290	3.331e-11	8.873e-07	8.627	up	Pp1s67_174V2.1	Pp1s67_175V6.1
Phypa_164448	7.772e-15	2.081e-10	25.07	up	Pp1s69_87V2.1	Pp1s69_87V6.1	Late embryogenesis abundant protein, group 3 (LEA) [Zea mays]
Phypa_164514	2.818e-08	0.0007447	2.547	up	Pp1s70_119V2.1	Pp1s70_119V6.1
Phypa_164533	1.002e-09	2.661e-05	5.399	up	Pp1s70_166V2.1	Pp1s70_166V6.1	T18B16.130; expressed protein [Arabidopsis thaliana] : "T18B16.130; expressed protein [Arabidopsis thaliana]"
Phypa_164637	1e-35	1e-35	33.16	up	Pp1s74_20V2.1	Pp1s74_20V6.3,Pp1s74_20V6.2,Pp1s74_20V6.1	T8B10.250; expressed protein [Arabidopsis thaliana] : "T8B10.250; expressed protein [Arabidopsis thaliana]"
Phypa_164747	1.11e-16	2.976e-12	45.14	up	Pp1s75_55V2.1	Pp1s75_55V6.1,Pp1s75_55V6.2	F11C18.30; expressed protein [Arabidopsis thaliana] : "F11C18.30; expressed protein [Arabidopsis thaliana]"			yes
Phypa_164789	1.737e-09	4.608e-05	5.685	up	Pp1s77_19V2.1	Pp1s77_19V6.1
Phypa_164795	1.332e-15	3.569e-11	29.47	up	Pp1s77_50V2.1	Pp1s77_50V6.1
Phypa_164913	9.067e-07	0.02381	3.795	up	Pp1s79_233V2.1	Pp1s79_233V6.2,Pp1s79_233V6.1			yes
Phypa_164963	1.293e-09	3.432e-05	5.85	up	Pp1s80_112V2.1	Pp1s80_112V6.2,Pp1s80_112V6.1	F14F8.90; F-box protein family [Arabidopsis thaliana] : "F14F8.90; F-box protein family [Arabidopsis thaliana]"
Phypa_165287	2.878e-08	0.0007604	5.656	up	Pp1s85_3V2.1	Pp1s85_3V6.1
Phypa_165292	4.253e-11	1.133e-06	6.384	up	Pp1s85_21V2.1	Pp1s85_21V6.1	large low complexity coiled coil protien with large repeat region [Cryptosporidium parvum]
Phypa_165431	1.318e-06	0.03459	3.478	up	Pp1s88_110V2.1	Pp1s88_110V6.1	MQK4.30; expressed protein [Arabidopsis thaliana] : "MQK4.30; expressed protein [Arabidopsis thaliana]"
Phypa_165546	8.072e-12	2.152e-07	5.918	up	Pp1s90_158V2.1	Pp1s90_158V6.1	T21L14.9; expressed protein [Arabidopsis thaliana] : "T21L14.9; expressed protein [Arabidopsis thaliana]"
Phypa_16562	2.161e-07	0.005692	4.248	up	Pp1s192_59V2.1	Pp1s192_59V6.2,Pp1s192_59V6.1	F14P1.1; wound-responsive family protein [Arabidopsis thaliana] : "F14P1.1; wound-responsive family protein [Arabidopsis thaliana]"		yes
Phypa_165686	1.973e-12	5.265e-08	6.422	up	Pp1s93_164V2.1	Pp1s93_164V6.1	T11I11.14; protein phosphatase 2C, putative / PP2C, putative [Arabidopsis thaliana] : "T11I11.14; protein phosphatase 2C, putative / PP2C, putative [Arabidopsis thaliana]"
Phypa_165720	1.629e-07	0.004292	3.088	up	Pp1s94_163V2.1	Pp1s94_163V6.3,Pp1s94_163V6.2,Pp1s94_163V6.1	F7D19.29; ribosomal protein L1 family protein [Arabidopsis thaliana] : "F7D19.29; ribosomal protein L1 family protein [Arabidopsis thaliana]"
Phypa_165874	3.198e-09	8.477e-05	3.796	up	Pp1s98_66V2.1	Pp1s98_66V6.2,Pp1s98_66V6.1,Pp1s98_66V6.3	extremely serine rich protein [Candida albicans SC5314]
Phypa_165961	3.288e-10	8.742e-06	7.86	up	Pp1s100_112V2.1	Pp1s100_112V6.2,Pp1s100_112V6.1
Phypa_166082	2.047e-13	5.471e-09	51.73	up	Pp1s102_81V2.1	Pp1s102_81V6.1,Pp1s102_81V6.2	T1G11.19; AWPM-19-like membrane family protein [Arabidopsis thaliana] : "T1G11.19; AWPM-19-like membrane family protein [Arabidopsis thaliana]"
Phypa_166085	3.553e-14	9.505e-10	18.03	up	Pp1s102_88V2.1	Pp1s102_88V6.1	hypothetical protein, conserved [Cyanidioschyzon merolae]			yes
Phypa_166179	2.313e-13	6.18e-09	11.56	up	Pp1s104_110V2.1	Pp1s104_110V6.1	F27G19.60; CBS domain-containing protein [Arabidopsis thaliana] : "F27G19.60; CBS domain-containing protein [Arabidopsis thaliana]"
Phypa_166241	1.669e-08	0.0004414	4.279	up		Pp1s106_128V6.1	F13H10.3; proline-rich family protein [Arabidopsis thaliana] : "F13H10.3; proline-rich family protein [Arabidopsis thaliana]"
Phypa_166392	1e-35	1e-35	111.3	up	Pp1s114_139V2.1	Pp1s114_139V6.2,Pp1s114_139V6.1				yes
Phypa_166565	4.091e-09	0.0001084	4.374	up	Pp1s118_232V2.1	Pp1s118_232V6.2
Phypa_166566	2.545e-13	6.799e-09	39.25	up	Pp1s118_232V2.2	Pp1s118_232V6.1			yes
Phypa_166706	1e-35	1e-35	145.2	up	Pp1s122_68V2.1	Pp1s122_68V6.1				yes
Phypa_166870	1.719e-07	0.00453	2.515	up	Pp1s126_128V2.1	Pp1s126_127V6.1
Phypa_167252	1.03e-09	2.736e-05	4.395	up	Pp1s141_72V2.1	Pp1s141_72V6.1
Phypa_167268	4.494e-07	0.01182	3.318	up	Pp1s141_133V2.1	Pp1s141_133V6.1
Phypa_167270	2.043e-14	5.468e-10	15.68	up	Pp1s141_147V2.1	Pp1s141_147V6.1	proteophosphoglycan ppg1 [Leishmania major]
Phypa_167307	1.208e-13	3.229e-09	16.16	up	Pp1s142_148V2.1	Pp1s142_148V6.1	F11C18.30; expressed protein [Arabidopsis thaliana] : "F11C18.30; expressed protein [Arabidopsis thaliana]"
Phypa_167599	1e-35	1e-35	65.9	up	Pp1s152_65V2.1	Pp1s152_65V6.1	ASR1; orf19.2344 [Candida albicans SC5314] : "ASR1; orf19.2344 [Candida albicans SC5314]"
Phypa_167646	5.915e-10	1.572e-05	4.572	up	Pp1s154_8V2.1	Pp1s154_8V6.1
Phypa_167647	1.362e-09	3.615e-05	4.412	up	Pp1s154_10V2.1	Pp1s154_10V6.1			yes
Phypa_167696	6.064e-09	0.0001606	4.8	up	Pp1s155_57V2.1	Pp1s155_57V6.1
Phypa_167699	7.242e-13	1.934e-08	15.31	up	Pp1s155_76V2.1	Pp1s155_76V6.1	T20L15.20; expressed protein [Arabidopsis thaliana] : "T20L15.20; expressed protein [Arabidopsis thaliana]"			yes
Phypa_167873	4.326e-10	1.15e-05	9.089	up	Pp1s159_108V2.1	Pp1s159_108V6.1
Phypa_168038	3.133e-07	0.008245	2.498	up	Pp1s164_53V2.1	Pp1s164_53V6.1
Phypa_168242	1.437e-07	0.003787	6.167	up	Pp1s170_49V2.1	Pp1s170_49V6.1	YUP8H12.25; membrane-associated zinc metalloprotease, putative [Arabidopsis thaliana] : "YUP8H12.25; membrane-associated zinc metalloprotease, putative [Arabidopsis thaliana]"
Phypa_168363	8.569e-09	0.0002268	5.152	up	Pp1s173_143V2.1	Pp1s173_143V6.1	Protein viviparous homolog [Oryza sativa]	yes	yes		ABI3/VP1
Phypa_168370	2.413e-09	6.398e-05	6.434	up	Pp1s174_20V2.1	Pp1s174_20V6.1,Pp1s174_20V6.2	UDP-N-acetylglucosamine 1-carboxyvinyltransferase (Enoylpyruvate transferase) (UDP-N-acetylglucosamine enolpyruvyl transferase) (EPT) [Nostoc sp. PCC 7120]
Phypa_168395	1e-35	1e-35	145.5	up	Pp1s174_98V2.1	Pp1s174_98V6.1			yes	yes
Phypa_168506	2.642e-14	7.071e-10	9.485	up	Pp1s178_136V2.1	Pp1s178_136V6.1
Phypa_168535	9.283e-10	2.465e-05	5.049	up	Pp1s180_65V2.1	Pp1s180_65V6.1
Phypa_168679	2.56e-09	6.789e-05	6.417	up	Pp1s184_126V2.1	Pp1s184_126V6.1	F13H10.2; dehydration-induced protein (ERD15) [Arabidopsis thaliana] : "F13H10.2; dehydration-induced protein (ERD15) [Arabidopsis thaliana]"		yes
Phypa_168697	2.291e-12	6.113e-08	16.38	up	Pp1s185_44V2.1	Pp1s185_44V6.2,Pp1s185_44V6.1,Pp1s185_44V6.3			yes
Phypa_168734	1.075e-13	2.873e-09	8.449	up	Pp1s187_11V2.1	Pp1s187_11V6.1	F25I24.170; UDP-glucose 4-epimerase, putative / UDP-galactose 4-epimerase, putative / Galactowaldenase, putative [Arabidopsis thaliana] : "F25I24.170; UDP-glucose 4-epimerase, putative / UDP-galactose 4-epimerase, putative / Galactowaldenase, putative [Arabidopsis thaliana]"
Phypa_168786	1.582e-12	4.223e-08	14.79	up	Pp1s189_34V2.1	Pp1s189_35V6.1,Pp1s189_34V6.2,Pp1s189_34V6.1,Pp1s189_34V6.3
Phypa_168818	1.577e-11	4.202e-07	7.456	up	Pp1s190_53V2.1	Pp1s190_53V6.1	hypothetical protein [Dictyostelium discoideum]
Phypa_16888	6.521e-07	0.01714	2.024	up	Pp1s115_36V2.1	Pp1s115_36V6.1	T7N9.26; expressed protein [Arabidopsis thaliana] : "T7N9.26; expressed protein [Arabidopsis thaliana]"		yes
Phypa_168934	1.904e-11	5.075e-07	4.44	up	Pp1s194_98V2.1	Pp1s194_98V6.1	F14I3.13; C2 domain-containing protein [Arabidopsis thaliana] : "F14I3.13; C2 domain-containing protein [Arabidopsis thaliana]"
Phypa_169039	1.023e-11	2.726e-07	12.31	up	Pp1s197_44V2.1	Pp1s197_44V6.1
Phypa_169303	1.257e-07	0.003315	2.808	up	Pp1s204_29V2.1	Pp1s204_29V6.1
Phypa_169319	7.437e-10	1.975e-05	10.01	up	Pp1s204_80V2.1	Pp1s204_80V6.1	hypothetical protein [Oryza sativa (japonica cultivar-group)]
Phypa_169488	6.134e-12	1.636e-07	8.415	up	Pp1s211_10V2.1	Pp1s211_10V6.1
Phypa_169546	8.64e-11	2.3e-06	6.11	up	Pp1s212_60V2.1	Pp1s212_60V6.3,Pp1s212_60V6.2,Pp1s212_60V6.1	T10O8.160; expressed protein [Arabidopsis thaliana] : "T10O8.160; expressed protein [Arabidopsis thaliana]"
Phypa_169596	2.354e-10	6.261e-06	7.246	up	Pp1s213_99V2.1	Pp1s213_99V6.1,Pp1s213_99V6.2
Phypa_169623	7.937e-09	0.0002102	2.971	up	Pp1s214_57V2.1	Pp1s214_57V6.1	MFE16.11; expressed protein [Arabidopsis thaliana] : "MFE16.11; expressed protein [Arabidopsis thaliana]"
Phypa_169662	4.088e-07	0.01075	2.903	up	Pp1s215_63V2.1	Pp1s215_63V6.1	F20O9.200; prohibitin, putative [Arabidopsis thaliana] : "F20O9.200; prohibitin, putative [Arabidopsis thaliana]"
Phypa_169857	1.317e-06	0.03454	2.845	up	Pp1s222_134V2.1	Pp1s222_134V6.1
Phypa_169946	2.215e-11	5.901e-07	8.492	up	Pp1s225_55V2.1	Pp1s225_55V6.1	T2J15.17; C2 domain-containing protein [Arabidopsis thaliana] : "T2J15.17; C2 domain-containing protein [Arabidopsis thaliana]"			yes
Phypa_170009	5.462e-14	1.461e-09	13.62	up	Pp1s227_58V2.1	Pp1s227_58V6.1				yes
Phypa_170090	1.482e-06	0.03887	2.065	up	Pp1s230_68V2.1	Pp1s230_68V6.1	hypothetical protein, conserved [Leishmania major]
Phypa_170119	1.412e-13	3.775e-09	12.39	up	Pp1s232_64V2.1	Pp1s232_64V6.1	LOC500458; similar to Cylicin-2 (Cylicin II) (Multiple-band polypeptide II) [Rattus norvegicus] : "LOC500458; similar to Cylicin-2 (Cylicin II) (Multiple-band polypeptide II) [Rattus norvegicus]"
Phypa_170139	1.268e-08	0.0003354	2.991	up	Pp1s233_54V2.1	Pp1s233_54V6.1	T9E8.10; expressed protein [Arabidopsis thaliana] : "T9E8.10; expressed protein [Arabidopsis thaliana]"
Phypa_170221	1.502e-10	3.997e-06	3.453	up	Pp1s236_32V2.1	Pp1s236_32V6.1
Phypa_170304	1.11e-15	2.974e-11	23.54	up	Pp1s240_74V2.1	Pp1s240_74V6.1				yes
Phypa_170645	3.2e-07	0.008421	2.631	up	Pp1s254_50V2.1	Pp1s254_50V6.1	MJE7.11; expressed protein [Arabidopsis thaliana] : "MJE7.11; expressed protein [Arabidopsis thaliana]"
Phypa_170958	1.739e-07	0.004581	2.753	up	Pp1s269_55V2.1	Pp1s269_55V6.1,Pp1s269_55V6.2,Pp1s269_55V6.3	F24L7.10; expressed protein [Arabidopsis thaliana] : "F24L7.10; expressed protein [Arabidopsis thaliana]"
Phypa_171249	5.845e-07	0.01536	3.249	up	Pp1s282_30V2.1	Pp1s282_30V6.2,Pp1s282_30V6.1,Pp1s282_30V6.3	F17M5.110; chloroplast inner membrane import protein Tic22, putative [Arabidopsis thaliana] : "F17M5.110; chloroplast inner membrane import protein Tic22, putative [Arabidopsis thaliana]"
Phypa_171274	1.443e-15	3.866e-11	15.11	up	Pp1s283_63V2.1	Pp1s283_63V6.1	Serine/threonine-protein phosphatase 1 regulatory subunit 10 (MHC class I region proline-rich protein CAT53) (Protein FB19) [Pan troglodytes]			yes
Phypa_171291	1.11e-16	2.976e-12	30.96	up	Pp1s284_27V2.1	Pp1s284_27V6.1
Phypa_171335	1.798e-07	0.004736	5.464	up	Pp1s287_12V2.1	Pp1s287_12V6.1
Phypa_171344	3.632e-13	9.702e-09	24.1	up	Pp1s287_31V2.1	Pp1s287_31V6.1	Tpc1808; tropic 1808 [Rattus norvegicus] : "Tpc1808; tropic 1808 [Rattus norvegicus]"			yes
Phypa_171353	7.378e-10	1.96e-05	13	up	Pp1s287_56V2.1	Pp1s287_57V6.1,Pp1s287_56V6.2,Pp1s287_56V6.1	T1G11.19; AWPM-19-like membrane family protein [Arabidopsis thaliana] : "T1G11.19; AWPM-19-like membrane family protein [Arabidopsis thaliana]"
Phypa_171388	7.064e-08	0.001864	8.071	up	Pp1s289_68V2.1	Pp1s289_68V6.1	hypothetical protein [Theileria parva]
Phypa_171446	1.846e-09	4.898e-05	15.77	up	Pp1s293_16V2.1	Pp1s293_16V6.2,Pp1s293_16V6.1,Pp1s293_16V6.3	F8B4.100; mitochondrial substrate carrier family protein [Arabidopsis thaliana] : "F8B4.100; mitochondrial substrate carrier family protein [Arabidopsis thaliana]"		yes	yes
Phypa_171483	4.885e-14	1.307e-09	46.14	up	Pp1s294_52V2.1	Pp1s294_52V6.1				yes
Phypa_171878	1e-35	1e-35	92.3	up	Pp1s315_43V2.1	Pp1s315_43V6.1
Phypa_171965	1.11e-16	2.976e-12	46.85	up	Pp1s321_14V2.1	Pp1s321_14V6.1
Phypa_172194	4.69e-10	1.247e-05	8.44	up	Pp1s335_78V2.1	Pp1s335_78V6.1
Phypa_172253	5.93e-08	0.001565	3.606	up	Pp1s338_47V2.1	Pp1s338_47V6.1	Unknown mitochondrial protein At2g27730 [Arabidopsis thaliana]
Phypa_172260	5.764e-08	0.001522	4.311	up	Pp1s338_68V2.1	Pp1s338_68V6.1	Tripartite motif protein 32 [Mus musculus]
Phypa_172368	1e-35	1e-35	47.88	up	Pp1s347_19V2,1	Pp1s347_19V6.1	LOC462634; similar to signal peptide, CUB domain, EGF-like 3; CUB and EGF containing protein 3; CUB domain and EGF-like repeat containing 3; signal peptide, CUB and EGF-like domain containing protein 3 [Pan troglodytes] : "LOC462634; similar to signal peptide, CUB domain, EGF-like 3; CUB and EGF containing protein 3; CUB domain and EGF-like repeat containing 3; signal peptide, CUB and EGF-like do…
Phypa_172400	1.116e-07	0.002943	3.659	up	Pp1s350_6V2.1	Pp1s350_7V6.1,Pp1s350_6V6.1	F17M5.140; expressed protein [Arabidopsis thaliana] : "F17M5.140; expressed protein [Arabidopsis thaliana]"
Phypa_172401	8.309e-08	0.002192	3.353	up	Pp1s350_18V2.1	Pp1s350_18V6.1	K2I5.7; expressed protein [Arabidopsis thaliana] : "K2I5.7; expressed protein [Arabidopsis thaliana]"
Phypa_172450	7.722e-13	2.062e-08	10.71	up	Pp1s353_22V2.1	Pp1s353_22V6.1
Phypa_172508	3.331e-15	8.921e-11	37.33	up	Pp1s357_33V2.1	Pp1s357_33V6.1,Pp1s357_33V6.2	T8B10.250; expressed protein [Arabidopsis thaliana] : "T8B10.250; expressed protein [Arabidopsis thaliana]"			yes
Phypa_172624	3.334e-09	8.836e-05	5.36	up	Pp1s369_22V2.1	Pp1s369_22V6.1	Hypothetical UPF0162 protein Xf1494 [Xylella fastidiosa]
Phypa_172635	1e-35	1e-35	84.19	up	Pp1s370_29V2.1	Pp1s370_29V6.1
Phypa_172642	1e-35	1e-35	64.28	up	Pp1s370_52V2.1	Pp1s370_52V6.2,Pp1s370_52V6.1				yes
Phypa_172664	1.167e-09	3.097e-05	5.192	up	Pp1s371_37V2.1	Pp1s371_37V6.1	contains EST C72990(E2617) unknown protein [Oryza sativa (japonica cultivar-group)]
Phypa_172697	8.606e-10	2.285e-05	4.511	up	Pp1s373_18V2.1	Pp1s373_18V6.1	similar to Avr9/Cf-9 rapidly elicited protein 111B [Oryza sativa (japonica cultivar-group)]	yes			AP2/EREBP
Phypa_172945	5.578e-07	0.01467	3.011	up	Pp1s395_52V2.1	Pp1s395_52V6.1	hypothetical protein, conserved [Trypanosoma brucei]		yes
Phypa_173107	1.223e-06	0.03208	2.182	up	Pp1s411_2V2.1	Pp1s411_2V6.1	F8L15.180; expressed protein [Arabidopsis thaliana] : "F8L15.180; expressed protein [Arabidopsis thaliana]"
Phypa_173118	2.953e-13	7.891e-09	8.031	up	Pp1s412_7V2.1	Pp1s412_7V6.1	F3F9.10; 9-cis-epoxycarotenoid dioxygenase, putative / neoxanthin cleavage enzyme, putative / carotenoid cleavage dioxygenase, putative [Arabidopsis thaliana] : "F3F9.10; 9-cis-epoxycarotenoid dioxygenase, putative / neoxanthin cleavage enzyme, putative / carotenoid cleavage dioxygenase, putative [Arabidopsis thaliana]"
Phypa_173172	1.017e-12	2.716e-08	7.167	up	Pp1s421_9V2.1	Pp1s421_9V6.2,Pp1s421_9V6.1	Dehydrin DHN3 [Pisum sativum]
Phypa_173297	2.22e-16	5.951e-12	41.14	up	Pp1s438_13V2.1	Pp1s438_13V6.1
Phypa_173331	3.508e-14	9.386e-10	46.15	up	Pp1s442_22V2.1	Pp1s442_22V6.2,Pp1s442_22V6.1	Dehydrin ERD10 (Low-temperature-induced protein LTI45) [Arabidopsis thaliana]		yes
Phypa_173340	8.882e-15	2.378e-10	46.93	up	Pp1s444_20V2.1	Pp1s444_20V6.1	kinesin, putative [Leishmania major]			yes
Phypa_173359	1.959e-07	0.005159	2.817	up	Pp1s448_23V2.1	Pp1s448_23V6.1	F24B22.250; expressed protein [Arabidopsis thaliana] : "F24B22.250; expressed protein [Arabidopsis thaliana]"
Phypa_173594	1.266e-10	3.37e-06	3.943	up	Pp1s505_9V2.1	Pp1s505_9V6.1	K3K7.19; expressed protein [Arabidopsis thaliana] : "K3K7.19; expressed protein [Arabidopsis thaliana]"
Phypa_173712	1.353e-08	0.0003579	10.14	up	Pp1s568_6V2.1	Pp1s568_6V6.1
Phypa_173963	1.789e-09	4.745e-05	3.479	up	Pp1s2_353V2.1	Pp1s2_353V6.1	Phospholipase D alpha 1 precursor (PLD 1) (Choline phosphatase 1) (Phosphatidylcholine-hydrolyzing phospholipase D 1) [Ricinus communis]
Phypa_174010	1e-35	1e-35	70.24	up	Pp1s3_7V2.1	Pp1s3_7V6.1	T1G11.19; AWPM-19-like membrane family protein [Arabidopsis thaliana] : "T1G11.19; AWPM-19-like membrane family protein [Arabidopsis thaliana]"
Phypa_175024	4.441e-16	1.19e-11	18.96	up	Pp1s10_88V2.1	Pp1s10_88V6.1
Phypa_175070	2.62e-14	7.011e-10	15.65	up	Pp1s10_240V2.1	Pp1s10_240V6.1	T29J13.10; expressed protein [Arabidopsis thaliana] : "T29J13.10; expressed protein [Arabidopsis thaliana]"
Phypa_175220	2.503e-08	0.0006617	3.086	up	Pp1s11_262V2.1	Pp1s11_262V6.1	Probable 1-deoxy-D-xylulose-5-phosphate synthase, chloroplast precursor (1-deoxyxylulose-5-phosphate synthase) (DXP synthase) (DXPS) [no tax name]
Phypa_175287	2.304e-08	0.000609	3.424	up	Pp1s12_29V2.1	Pp1s12_29V6.1	F23F1.14; ABC transporter family protein [Arabidopsis thaliana] : "F23F1.14; ABC transporter family protein [Arabidopsis thaliana]"
Phypa_17560	1.327e-06	0.0348	2.965	up	Pp1s78_27V2.1	Pp1s78_27V6.1,Pp1s78_27V6.2,Pp1s78_27V6.3,Pp1s78_27V6.4	T31B5.20; GRAM domain-containing protein [Arabidopsis thaliana] : "T31B5.20; GRAM domain-containing protein [Arabidopsis thaliana]"		yes	yes
Phypa_176094	1.11e-16	2.976e-12	31.65	up	Pp1s15_309V2.1	Pp1s15_309V6.1	T9L24.40; expressed protein [Arabidopsis thaliana] : "T9L24.40; expressed protein [Arabidopsis thaliana]"		yes	yes
Phypa_176262	1.181e-07	0.003115	3.137	up	Pp1s16_177V2.1	Pp1s16_175V6.1
Phypa_176862	1e-35	1e-35	137.3	up	Pp1s20_72V2.1	Pp1s20_72V6.1	Low temperature-induced protein lt101.2 [Hordeum vulgare]
Phypa_176979	2.825e-11	7.526e-07	8.603	up	Pp1s20_347V2.1	Pp1s20_347V6.1	F2P9.21; lipase family protein [Arabidopsis thaliana] : "F2P9.21; lipase family protein [Arabidopsis thaliana]"
Phypa_177197	3.876e-10	1.03e-05	5.98	up	Pp1s22_38V2.1	Pp1s22_38V6.1	MCO15.17; trigger factor-related protein [Arabidopsis thaliana] : "MCO15.17; trigger factor-related protein [Arabidopsis thaliana]"		yes
Phypa_177866	2.338e-09	6.2e-05	3.208	up	Pp1s26_247V2.1	Pp1s26_247V6.1	F15K9.2; C2 domain-containing protein / GRAM domain-containing protein [Arabidopsis thaliana] : "F15K9.2; C2 domain-containing protein / GRAM domain-containing protein [Arabidopsis thaliana]"
Phypa_177939	2.633e-08	0.0006957	9.042	up	Pp1s27_248V2.1	Pp1s27_248V6.1	K3K7.27; ATP-dependent Clp protease ATP-binding subunit (ClpD), ERD1 protein precursor [Arabidopsis thaliana] : "K3K7.27; ATP-dependent Clp protease ATP-binding subunit (ClpD), ERD1 protein precursor [Arabidopsis thaliana]"
Phypa_178222	1.12e-12	2.99e-08	7.294	up	Pp1s29_96V2.1	Pp1s29_96V6.1	T14P4.36; expressed protein [Arabidopsis thaliana] : "T14P4.36; expressed protein [Arabidopsis thaliana]"
Phypa_178765	7.643e-11	2.035e-06	4.611	up	Pp1s32_209V2.1	Pp1s32_209V6.1,Pp1s32_209V6.2	Postn_predicted; periostin, osteoblast specific factor (predicted) [Rattus norvegicus] : "Postn_predicted; periostin, osteoblast specific factor (predicted) [Rattus norvegicus]"		yes
Phypa_178800	6.857e-12	1.829e-07	4.973	up	Pp1s32_322V2.1	Pp1s32_322V6.1,Pp1s32_322V6.2	T24I21.7; nodulin family protein [Arabidopsis thaliana] : "T24I21.7; nodulin family protein [Arabidopsis thaliana]"		yes
Phypa_179168	2.942e-14	7.872e-10	17.37	up	Pp1s34_249V2.1	Pp1s34_249V6.1	contains EST C72990(E2617) unknown protein [Oryza sativa (japonica cultivar-group)]
Phypa_179749	1.211e-07	0.003194	2.191	up	Pp1s37_249V2.1	Pp1s37_249V6.2,Pp1s37_249V6.1	Probable aquaporin NIP5.1 (NOD26-like intrinsic protein 5.1) (Nodulin-26-like major intrinsic protein 6) (AtNLM6) (NLM6 protein) (NodLikeMip6) [Arabidopsis thaliana]
Phypa_180370	5.551e-16	1.487e-11	39.77	up	Pp1s42_7V2.1	Pp1s42_7V6.1	F13K9.9; expressed protein [Arabidopsis thaliana] : "F13K9.9; expressed protein [Arabidopsis thaliana]"
Phypa_180791	3.879e-08	0.001025	16.3	up	Pp1s45_25V2.1	Pp1s45_25V6.3,Pp1s45_25V6.2,Pp1s45_25V6.1	hypothetical protein [Oryza sativa (japonica cultivar-group)]
Phypa_18112	2.718e-12	7.253e-08	7.195	up	Pp1s141_56V2.1	Pp1s141_56V6.1	F6N18.8; zinc-binding family protein [Arabidopsis thaliana] : "F6N18.8; zinc-binding family protein [Arabidopsis thaliana]"		yes		PLATZ
Phypa_181133	2.504e-10	6.658e-06	4.554	up	Pp1s47_77V2.1	Pp1s47_77V6.1	MHF15.11; expressed protein [Arabidopsis thaliana] : "MHF15.11; expressed protein [Arabidopsis thaliana]"
Phypa_18127	2.166e-08	0.0005727	4.222	up	Pp1s68_119V2.1	Pp1s68_119V6.1
Phypa_18145	5.107e-15	1.368e-10	35.08	up	Pp1s143_157V2.1	Pp1s143_157V6.1	T16L1.2; expressed protein [Arabidopsis thaliana] : "T16L1.2; expressed protein [Arabidopsis thaliana]"			yes
Phypa_181637	5.397e-11	1.437e-06	6.728	up	Pp1s51_160V2.1	Pp1s51_160V6.2,Pp1s51_160V6.1,Pp1s51_160V6.3	K11J9.5; NADP-dependent oxidoreductase, putative [EC:1.6.5.5] [Arabidopsis thaliana] : "K11J9.5; NADP-dependent oxidoreductase, putative [EC:1.6.5.5] [Arabidopsis thaliana]"
Phypa_181889	2.22e-16	5.951e-12	23.05	up	Pp1s53_138V2.1	Pp1s53_138V6.1			yes	yes
Phypa_182440	2.416e-09	6.406e-05	3.489	up	Pp1s57_92V2.1	Pp1s57_92V6.1	F10M10.190; expressed protein [Arabidopsis thaliana] : "F10M10.190; expressed protein [Arabidopsis thaliana]"
Phypa_183027	7.233e-08	0.001909	2.352	up	Pp1s61_320V2.1	Pp1s61_320V6.2,Pp1s61_320V6.1	Hypothetical protein ybiU [Escherichia coli]
Phypa_183678	5.396e-13	1.441e-08	11.31	up	Pp1s67_230V2.1	Pp1s67_230V6.1	F22D22.16; lactoylglutathione lyase family protein / glyoxalase I family protein [Arabidopsis thaliana] : "F22D22.16; lactoylglutathione lyase family protein / glyoxalase I family protein [Arabidopsis thaliana]"			yes
Phypa_18404	6.217e-15	1.665e-10	37.67	up	Pp1s142_145V2.1	Pp1s142_145V6.2,Pp1s142_145V6.1	T16L1.2; expressed protein [Arabidopsis thaliana] : "T16L1.2; expressed protein [Arabidopsis thaliana]"			yes
Phypa_184913	1e-35	1e-35	36.22	up	Pp1s78_98V2.1	Pp1s78_98V6.1	T4P13.21; early-responsive to dehydration protein-related / ERD protein-related [Arabidopsis thaliana] : "T4P13.21; early-responsive to dehydration protein-related / ERD protein-related [Arabidopsis thaliana]"		yes
Phypa_185479	5.536e-08	0.001462	4.779	up	Pp1s83_241V2.1	Pp1s83_241V6.1	contains ESTs C73990(E30106),AU029295(E30106) unknown protein [Oryza sativa (japonica cultivar-group)]
Phypa_185771	2.232e-14	5.972e-10	15.77	up	Pp1s86_178V2.1	Pp1s86_178V6.1,Pp1s86_179V6.1	F24J5.20; alpha-xylosidase (XYL1) [Arabidopsis thaliana] : "F24J5.20; alpha-xylosidase (XYL1) [Arabidopsis thaliana]"
Phypa_186437	2.056e-13	5.495e-09	17.95	up	Pp1s93_98V2.1	Pp1s93_98V6.1	T2H3.8; sucrose synthase, putative / sucrose-UDP glucosyltransferase, putative [EC:2.4.1.13] [KO:K00695] [Arabidopsis thaliana] : "T2H3.8; sucrose synthase, putative / sucrose-UDP glucosyltransferase, putative [EC:2.4.1.13] [KO:K00695] [Arabidopsis thaliana]"			yes
Phypa_186944	4.606e-09	0.000122	8.576	up	Pp1s99_154V2.1	Pp1s99_154V6.1	F1N21.12; hexose transporter, putative [Arabidopsis thaliana] : "F1N21.12; hexose transporter, putative [Arabidopsis thaliana]"		yes	yes
Phypa_187084	4.522e-07	0.01189	2.418	up	Pp1s101_67V2.1	Pp1s101_67V6.2,Pp1s101_67V6.1,Pp1s101_67V6.3	F25I24.170; UDP-glucose 4-epimerase, putative / UDP-galactose 4-epimerase, putative / Galactowaldenase, putative [Arabidopsis thaliana] : "F25I24.170; UDP-glucose 4-epimerase, putative / UDP-galactose 4-epimerase, putative / Galactowaldenase, putative [Arabidopsis thaliana]"
Phypa_187151	1.923e-07	0.005066	2.996	up	Pp1s101_203V2.1	Pp1s101_203V6.1	T1M15.80; expressed protein [Arabidopsis thaliana] : "T1M15.80; expressed protein [Arabidopsis thaliana]"			yes
Phypa_187336	3.871e-08	0.001022	3.03	up	Pp1s104_29V2.1	Pp1s104_29V6.1	MRN17.18; expressed protein [Arabidopsis thaliana] : "MRN17.18; expressed protein [Arabidopsis thaliana]"
Phypa_187417	4.16e-08	0.001099	3.783	up	Pp1s105_45V2.1	Pp1s105_45V6.1,Pp1s105_45V6.2	T2O9.50; lactose permease-related [Arabidopsis thaliana] : "T2O9.50; lactose permease-related [Arabidopsis thaliana]"		yes
Phypa_187470	4.552e-15	1.219e-10	10.02	up	Pp1s106_57V2.1	Pp1s106_57V6.1	F14O13.12; beta-amylase, putative / 1,4-alpha-D-glucan maltohydrolase, putative [Arabidopsis thaliana] : "F14O13.12; beta-amylase, putative / 1,4-alpha-D-glucan maltohydrolase, putative [Arabidopsis thaliana]"
Phypa_187922	2.72e-14	7.278e-10	10.97	up	Pp1s113_117V2.1	Pp1s113_117V6.2,Pp1s113_117V6.1	T21B4.60; sodium proton exchanger (NHX1) [Arabidopsis thaliana] : "T21B4.60; sodium proton exchanger (NHX1) [Arabidopsis thaliana]"
Phypa_18841	6.865e-12	1.831e-07	4.604	up	Pp1s120_14V2.1	Pp1s120_13V6.1	Dehydration-responsive element-binding protein 2A (DREB2A protein) [Arabidopsis thaliana]		yes		AP2/EREBP
Phypa_188431	1.424e-08	0.0003767	2.918	up	Pp1s119_27V2.1	Pp1s119_27V6.1	T1G11.19; AWPM-19-like membrane family protein [Arabidopsis thaliana] : "T1G11.19; AWPM-19-like membrane family protein [Arabidopsis thaliana]"
Phypa_188559	3.583e-08	0.0009465	5.511	up	Pp1s120_118V2.1	Pp1s120_118V6.1	MCL19.23; F-box protein family [Arabidopsis thaliana] : "MCL19.23; F-box protein family [Arabidopsis thaliana]"		yes
Phypa_188929	5.001e-09	0.0001325	3.229	up	Pp1s126_80V2.1	Pp1s126_80V6.1	F25E4.180; bromo-adjacent homology (BAH) domain-containing protein [Arabidopsis thaliana] : "F25E4.180; bromo-adjacent homology (BAH) domain-containing protein [Arabidopsis thaliana]"		yes	yes
Phypa_189292	6.661e-16	1.785e-11	34.86	up	Pp1s131_25V2.1	Pp1s131_25V6.1	F13K9.9; expressed protein [Arabidopsis thaliana] : "F13K9.9; expressed protein [Arabidopsis thaliana]"
Phypa_191289	2.22e-16	5.951e-12	23.64	up	Pp1s159_62V2.1	Pp1s159_62V6.1	F17A9.17; UDP-glucose:sterol glucosyltransferase (UGT80A2) [Arabidopsis thaliana] : "F17A9.17; UDP-glucose:sterol glucosyltransferase (UGT80A2) [Arabidopsis thaliana]"			yes
Phypa_191752	1.127e-06	0.02958	2.596	up	Pp1s167_100V2.1	Pp1s167_100V6.1	F6A4.180; expressed protein [Arabidopsis thaliana] : "F6A4.180; expressed protein [Arabidopsis thaliana]"		yes
Phypa_191844	2.108e-07	0.005552	3.219	up	Pp1s169_48V2.1	Pp1s169_48V6.2,Pp1s169_48V6.1	T9J14.2; sodium proton exchanger, putative (NHX2) [Arabidopsis thaliana] : "T9J14.2; sodium proton exchanger, putative (NHX2) [Arabidopsis thaliana]"		yes
Phypa_192150	5.819e-07	0.0153	2.721	up	Pp1s174_76V2.1	Pp1s174_76V6.1,Pp1s174_76V6.2	T27K22.10; peptide methionine sulfoxide reductase family protein [Arabidopsis thaliana] : "T27K22.10; peptide methionine sulfoxide reductase family protein [Arabidopsis thaliana]"
Phypa_192265	3.872e-10	1.029e-05	9.164	up	Pp1s176_126V2.1	Pp1s176_126V6.1	Ethylene receptor 2 (PhETR2) [Pelargonium x hortorum]
Phypa_193010	7.942e-08	0.002096	2.907	up	Pp1s191_130V2.1	Pp1s191_130V6.1,Pp1s191_130V6.2,Pp1s191_130V6.3	F10M23.360; expressed protein [Arabidopsis thaliana] : "F10M23.360; expressed protein [Arabidopsis thaliana]"
Phypa_193235	2.925e-10	7.777e-06	7.103	up	Pp1s196_72V2.1	Pp1s196_72V6.2,Pp1s196_72V6.1,Pp1s196_72V6.3,Pp1s196_72V6.4	FCAALL.365; Rab2-like GTP-binding protein (RAB2) [Arabidopsis thaliana] : "FCAALL.365; Rab2-like GTP-binding protein (RAB2) [Arabidopsis thaliana]"	yes
Phypa_193835	3.138e-07	0.008258	2.666	up	Pp1s206_53V2.1	Pp1s206_53V6.1,Pp1s206_53V6.2	F5I10.9; mechanosensitive ion channel domain-containing protein / MS ion channel domain-containing protein [Arabidopsis thaliana] : "F5I10.9; mechanosensitive ion channel domain-containing protein / MS ion channel domain-containing protein [Arabidopsis thaliana]"
Phypa_193847	1.612e-09	4.277e-05	3.25	up	Pp1s206_83V2.1	Pp1s206_83V6.1,Pp1s206_83V6.2,Pp1s206_83V6.3	F8A12.16; electron transfer flavoprotein alpha subunit family protein [KO:K03522] [Arabidopsis thaliana] : "F8A12.16; electron transfer flavoprotein alpha subunit family protein [KO:K03522] [Arabidopsis thaliana]"		yes
Phypa_194396	8.998e-11	2.395e-06	6.073	up	Pp1s215_89V2.1	Pp1s215_89V6.1	F10K1.19; fructose-6-phosphate 2-kinase / fructose-2,6-bisphosphatase (F2KP) [Arabidopsis thaliana] : "F10K1.19; fructose-6-phosphate 2-kinase / fructose-2,6-bisphosphatase (F2KP) [Arabidopsis thaliana]"			yes
Phypa_194508	1.63e-11	4.344e-07	14.17	up	Pp1s218_59V2.1	Pp1s218_59V6.1	F17I5.140; protein kinase, putative [EC:2.7.1.-] [Arabidopsis thaliana] : "F17I5.140; protein kinase, putative [EC:2.7.1.-] [Arabidopsis thaliana]"
Phypa_195387	4.565e-11	1.216e-06	10.13	up	Pp1s238_59V2.1	Pp1s238_59V6.1	T2E22.19; cysteine protease inhibitor, putative / cystatin, putative [Arabidopsis thaliana] : "T2E22.19; cysteine protease inhibitor, putative / cystatin, putative [Arabidopsis thaliana]"		yes
Phypa_196034	6.861e-14	1.835e-09	12.7	up	Pp1s253_35V2.1	Pp1s253_35V6.1	T19K4.3; senescence/dehydration-associated protein-related [Arabidopsis thaliana] : "T19K4.3; senescence/dehydration-associated protein-related [Arabidopsis thaliana]"			yes
Phypa_196358	1.062e-08	0.0002811	3.692	up	Pp1s263_60V2.1	Pp1s263_60V6.1	F16L2.80; integral membrane family protein / nodulin MtN21-related [Arabidopsis thaliana] : "F16L2.80; integral membrane family protein / nodulin MtN21-related [Arabidopsis thaliana]"
Phypa_196641	4.294e-09	0.0001138	4	up	Pp1s270_82V2.1	Pp1s270_82V6.1	F27M3.2; ABC transporter family protein [Arabidopsis thaliana] : "F27M3.2; ABC transporter family protein [Arabidopsis thaliana]"		yes
Phypa_197372	1.328e-13	3.549e-09	10.08	up	Pp1s292_18V2.1	Pp1s292_18V6.1	Peroxisomal catalase [Toxoplasma gondii]
Phypa_197917	6.661e-16	1.785e-11	15.85	up	Pp1s309_69V2.1	Pp1s309_69V6.7,Pp1s309_69V6.2	F16J14.21; late embryogenesis abundant protein, putative / LEA protein, putative [Arabidopsis thaliana] : "F16J14.21; late embryogenesis abundant protein, putative / LEA protein, putative [Arabidopsis thaliana]"
Phypa_198227	6.562e-11	1.747e-06	5.171	up	Pp1s317_69V2.1	Pp1s317_69V6.1	F7H19.170; SPX (SYG1/Pho81/XPR1) domain-containing protein [Arabidopsis thaliana] : "F7H19.170; SPX (SYG1/Pho81/XPR1) domain-containing protein [Arabidopsis thaliana]"			yes
Phypa_198241	1.689e-12	4.508e-08	5.435	up	Pp1s318_10V2.1	Pp1s318_10V6.1	MVI11.21; expressed protein [Arabidopsis thaliana] : "MVI11.21; expressed protein [Arabidopsis thaliana]"
Phypa_198648	2.279e-09	6.043e-05	5.714	up	Pp1s335_17V2.1	Pp1s335_17V6.1	MRO11.7; expressed protein [Arabidopsis thaliana] : "MRO11.7; expressed protein [Arabidopsis thaliana]"
Phypa_199019	6.344e-10	1.685e-05	5.54	up	Pp1s350_20V2.1	Pp1s350_20V6.4,Pp1s350_20V6.2,Pp1s350_20V6.3	T6G21.16; strictosidine synthase family [Arabidopsis thaliana] : "T6G21.16; strictosidine synthase family [Arabidopsis thaliana]"
Phypa_19944	1.738e-06	0.04557	3.42	up	Pp1s130_204V2.1	Pp1s130_204V6.1	Rnf126; ring finger protein 126 [Mus musculus] : "Rnf126; ring finger protein 126 [Mus musculus]"
Phypa_200090	1.13e-12	3.019e-08	6.741	up	Pp1s403_40V2.1	Pp1s403_40V6.1	T10P11.12; seven transmembrane MLO family protein / MLO-like protein 1 (MLO1) [Arabidopsis thaliana] : "T10P11.12; seven transmembrane MLO family protein / MLO-like protein 1 (MLO1) [Arabidopsis thaliana]"
Phypa_200827	1.482e-12	3.958e-08	11.55	up	Pp1s464_13V2.1	Pp1s464_13V6.1,Pp1s464_13V6.2	T19K4.3; senescence/dehydration-associated protein-related [Arabidopsis thaliana] : "T19K4.3; senescence/dehydration-associated protein-related [Arabidopsis thaliana]"
Phypa_201778	5.274e-08	0.001393	6.075	up	Pp1s5_291V2.1	Pp1s5_291V6.2,Pp1s5_291V6.1,Pp1s5_291V6.3	F17K2.1; calcineurin B subunit-related [Arabidopsis thaliana] : "F17K2.1; calcineurin B subunit-related [Arabidopsis thaliana]"
Phypa_202276	1.387e-10	3.692e-06	8.299	up	Pp1s8_288V2.1	Pp1s8_288V6.1	MUL3.5; calcium-transporting ATPase [EC:3.6.3.8] [KO:K01537] [Arabidopsis thaliana] : "MUL3.5; calcium-transporting ATPase [EC:3.6.3.8] [KO:K01537] [Arabidopsis thaliana]"		yes	yes
Phypa_202843	5.748e-11	1.531e-06	10.81	up	Pp1s12_126V2.1	Pp1s12_126V6.1	Probable peroxiredoxin (Thioredoxin peroxidase) (Rehydrin) [Tortula ruralis]
Phypa_204215	1.316e-07	0.003468	9.562	up	Pp1s19_96V2.1	Pp1s19_96V6.1,Pp1s19_96V6.2	L73G19.80; beta-carotene hydroxylase [Arabidopsis thaliana] : "L73G19.80; beta-carotene hydroxylase [Arabidopsis thaliana]"
Phypa_205419	2.529e-09	6.706e-05	4.515	up	Pp1s27_275V2.1	Pp1s27_275V6.2,Pp1s27_275V6.1	Inositol monophosphatase 3 (IMPase 3) (IMP 3) (Inositol-1(or 4)-monophosphatase 3) [Lycopersicon esculentum]
Phypa_205949	8.096e-09	0.0002143	5.261	up	Pp1s31_31V2.1	Pp1s31_31V6.1	F16P2.23; sterol 4-alpha-methyl-oxidase 1 (SMO1) [EC:1.14.13.72] [Arabidopsis thaliana] : "F16P2.23; sterol 4-alpha-methyl-oxidase 1 (SMO1) [EC:1.14.13.72] [Arabidopsis thaliana]"
Phypa_206384	3.073e-13	8.211e-09	6.143	up	Pp1s33_217V2.1	Pp1s33_217V6.1	contains ESTs C26748(C12959),D22147(C10416),AU092076(C10416) [Oryza sativa (japonica cultivar-group)]
Phypa_206618	2.206e-12	5.888e-08	5.126	up	Pp1s34_238V2.1	Pp1s34_238V6.1			yes	yes
Phypa_206813	2.341e-08	0.0006188	4.528	up	Pp1s35_206V2.1	Pp1s35_206V6.1	MBB18.5; hydrolase, alpha/beta fold family [Arabidopsis thaliana] : "MBB18.5; hydrolase, alpha/beta fold family [Arabidopsis thaliana]"		yes
Phypa_207105	1.048e-06	0.0275	3.648	up	Pp1s37_38V2.1	Pp1s37_38V6.2,Pp1s37_38V6.1,Pp1s37_38V6.3,Pp1s37_38V6.4
Phypa_20805	1.384e-07	0.003649	2.394	up	Pp1s2_777V2.1	Pp1s2_777V6.1,Pp1s2_777V6.2	F11F19.29; mitochondrial substrate carrier family protein [Arabidopsis thaliana] : "F11F19.29; mitochondrial substrate carrier family protein [Arabidopsis thaliana]"
Phypa_208270	1.14e-09	3.025e-05	14.27	up	Pp1s45_145V2.1	Pp1s45_145V6.1	T17B22.15; expressed protein [Arabidopsis thaliana] : "T17B22.15; expressed protein [Arabidopsis thaliana]"
Phypa_210293	1.796e-09	4.763e-05	5.373	up	Pp1s60_266V2.1	Pp1s60_266V6.1	Phosphoenolpyruvate carboxykinase [ATP] (PEP carboxykinase) (Phosphoenolpyruvate carboxylase) (PEPCK) [Arabidopsis thaliana]
Phypa_211579	1e-35	1e-35	68.41	up	Pp1s71_227V2.1	Pp1s71_227V6.1	Low temperature-induced protein lt101.1 (Blt101) (Blt101.1)
Phypa_212057	9.714e-08	0.002562	3.59	up	Pp1s76_12V2.1	Pp1s76_12V6.2,Pp1s76_12V6.1
Phypa_212103	2.887e-15	7.731e-11	41.29	up	Pp1s76_119V2.1	Pp1s76_119V6.1	T7F6.31; hydrophobic protein, putative / low temperature and salt responsive protein, putative [Arabidopsis thaliana] : "T7F6.31; hydrophobic protein, putative / low temperature and salt responsive protein, putative [Arabidopsis thaliana]"		yes
Phypa_212109	4.281e-09	0.0001134	3.483	up	Pp1s76_150V2.1	Pp1s76_150V6.1	Probable mitochondrial saccharopine dehydrogenase At5g39410 (SDH) [no tax name]
Phypa_213529	8.595e-11	2.288e-06	4.909	up	Pp1s90_103V2.1	Pp1s90_103V6.1	MQM1.1; expressed protein [Arabidopsis thaliana] : "MQM1.1; expressed protein [Arabidopsis thaliana]"		yes
Phypa_213747	2.638e-10	7.015e-06	11.53	up	Pp1s92_44V2.1	Pp1s92_44V6.1,Pp1s92_44V6.2,Pp1s92_44V6.3	T19L18.24; expressed protein [Arabidopsis thaliana] : "T19L18.24; expressed protein [Arabidopsis thaliana]"
Phypa_213846	3.48e-10	9.25e-06	8.858	up	Pp1s94_26V2.1	Pp1s94_26V6.1	Phospholipase D alpha 1 (PLD alpha 1) (Choline phosphatase 1) (Phosphatidylcholine-hydrolyzing phospholipase D 1) [Zea mays]
Phypa_21462	3.289e-08	0.0008688	2.396	up	Pp1s2_53V2.1	Pp1s2_53V6.2,Pp1s2_53V6.1
Phypa_214778	1.86e-09	4.933e-05	7.702	up	Pp1s105_151V2.1	Pp1s105_151V6.1,Pp1s105_151V6.2,Pp1s105_151V6.3
Phypa_215231	1.416e-09	3.757e-05	4.993	up	Pp1s113_72V2.1	Pp1s113_72V6.1
Phypa_215235	1.771e-06	0.04642	3.173	up	Pp1s113_75V2.1	Pp1s113_75V6.1	T2I1.30; mitochondrial carrier protein family [Arabidopsis thaliana] : "T2I1.30; mitochondrial carrier protein family [Arabidopsis thaliana]"		yes
Phypa_215461	8.566e-07	0.0225	2.591	up	Pp1s115_66V2.1	Pp1s115_66V6.1	T9N14.12; zinc finger (C3HC4-type RING finger) family protein [Arabidopsis thaliana] : "T9N14.12; zinc finger (C3HC4-type RING finger) family protein [Arabidopsis thaliana]"
Phypa_215929	5.798e-07	0.01524	2.681	up	Pp1s121_107V2.1	Pp1s121_107V6.1	F19C14.2; glycosyl hydrolase family 10 protein / carbohydrate-binding domain-containing protein [Arabidopsis thaliana] : "F19C14.2; glycosyl hydrolase family 10 protein / carbohydrate-binding domain-containing protein [Arabidopsis thaliana]"
Phypa_216435	4.32e-07	0.01136	2.673	up	Pp1s129_90V2.1	Pp1s129_90V6.1	F20B24.9; expressed protein [Arabidopsis thaliana] : "F20B24.9; expressed protein [Arabidopsis thaliana]"		yes
Phypa_216637	2.64e-07	0.006951	7.157	up	Pp1s131_107V2.1	Pp1s131_107V6.1	Sucrose-phosphate synthase 2 (UDP-glucose-fructose-phosphate glucosyltransferase 2) [Craterostigma plantagineum]		yes	yes
Phypa_217079	5.181e-11	1.38e-06	11.27	up	Pp1s137_144V2.1	Pp1s137_144V6.1	T31P16.150; beta-hydroxyacyl-ACP dehydratase family [EC:4.2.1.-] [KO:K02372] [Arabidopsis thaliana] : "T31P16.150; beta-hydroxyacyl-ACP dehydratase family [EC:4.2.1.-] [KO:K02372] [Arabidopsis thaliana]"
Phypa_217084	2.411e-09	6.394e-05	4.142	up	Pp1s137_152V2.1	Pp1s137_152V6.1,Pp1s137_152V6.2	contains ESTs D48362(S14517),AU063373(C61107),AU092957(C61107) similar to Arabidopsis thaliana chromosome 3, T22E16.240 unknown protein [Oryza sativa (japonica cultivar-group)]			yes
Phypa_217333	9.22e-13	2.462e-08	32.96	up	Pp1s140_63V2.1	Pp1s140_63V6.1	MXI10.21; 14-3-3 protein GF14 psi (grf3/RCI1) [Arabidopsis thaliana] : "MXI10.21; 14-3-3 protein GF14 psi (grf3/RCI1) [Arabidopsis thaliana]"
Phypa_21779	6.395e-10	1.699e-05	4.508	up	Pp1s34_404V2.1	Pp1s34_404V6.1	T7H20.60; hypothetical protein [Arabidopsis thaliana] : "T7H20.60; hypothetical protein [Arabidopsis thaliana]"
Phypa_218300	1e-35	1e-35	56.55	up	Pp1s155_102V2.1	Pp1s155_102V6.1	F20M13.250; 1-phosphatidylinositol phosphodiesterase-related [Arabidopsis thaliana] : "F20M13.250; 1-phosphatidylinositol phosphodiesterase-related [Arabidopsis thaliana]"		yes
Phypa_220481	5.551e-15	1.486e-10	22.52	up	Pp1s196_69V2.1	Pp1s196_69V6.1	Desiccation stress protein DSP-22, chloroplast precursor [Craterostigma plantagineum]
Phypa_221321	2.22e-16	5.951e-12	39.17	up	Pp1s211_95V2.1	Pp1s211_95V6.1	LOC302311; similar to Transcription factor-like protein MRGX (MORF-related gene X protein) (MSL3-2 protein) [Rattus norvegicus] : "LOC302311; similar to Transcription factor-like protein MRGX (MORF-related gene X protein) (MSL3-2 protein) [Rattus norvegicus]"		yes
Phypa_221481	5.587e-08	0.001475	2.6	up	Pp1s213_103V2.1	Pp1s213_103V6.1	Transketolase, chloroplast precursor (TK) [Solanum tuberosum]
Phypa_22204	2.089e-09	5.54e-05	6.299	up	Pp1s1_164V2.1	Pp1s1_164V6.1	T18I24.11; mechanosensitive ion channel domain-containing protein / MS ion channel domain-containing protein [Arabidopsis thaliana] : "T18I24.11; mechanosensitive ion channel domain-containing protein / MS ion channel domain-containing protein [Arabidopsis thaliana]"
Phypa_222215	6.034e-09	0.0001598	11.4	up	Pp1s227_93V2.1	Pp1s227_93V6.2,Pp1s227_93V6.1	C17L7.240; polyubiquitin (UBQ10) (SEN3) [Arabidopsis thaliana] : "C17L7.240; polyubiquitin (UBQ10) (SEN3) [Arabidopsis thaliana]"
Phypa_223103	1.545e-06	0.04052	3.76	up	Pp1s249_49V2.1	Pp1s249_49V6.4,Pp1s249_49V6.2,Pp1s249_49V6.3,Pp1s249_49V6.1	T20G20.2; autophagy 8d (APG8d) [Arabidopsis thaliana] : "T20G20.2; autophagy 8d (APG8d) [Arabidopsis thaliana]"		yes
Phypa_223189	2.394e-13	6.396e-09	4.872	up	Pp1s251_85V2.1	Pp1s251_85V6.1	T12G13.10; inositol 1,3,4-trisphosphate 5/6-kinase family protein [Arabidopsis thaliana] : "T12G13.10; inositol 1,3,4-trisphosphate 5/6-kinase family protein [Arabidopsis thaliana]"
Phypa_223264	5.128e-07	0.01348	11.6	up	Pp1s254_32V2.1	Pp1s254_32V6.1	Protein At3g05500 [Arabidopsis thaliana]		yes
Phypa_223670	2.22e-16	5.951e-12	97.02	up	Pp1s267_21V2.1	Pp1s267_21V6.1	Late embryogenesis abundant protein, group 3 (LEA) (PMA2005) [Triticum aestivum]
Phypa_224035	6.14e-07	0.01614	3.639	up	Pp1s276_23V2.1	Pp1s276_23V6.2,Pp1s276_23V6.1	Mitochondrial import receptor subunit TOM20 (Translocase of outer membrane 20 kDa subunit) [Solanum tuberosum]
Phypa_224374	1.154e-11	3.077e-07	13.85	up	Pp1s286_22V2.1	Pp1s286_22V6.1	MNL12.8; expressed protein [Arabidopsis thaliana] : "MNL12.8; expressed protein [Arabidopsis thaliana]"		yes
Phypa_224996	5.941e-08	0.001568	5.82	up	Pp1s306_72V2.1	Pp1s306_72V6.1	MFB16.12; expressed protein [Arabidopsis thaliana] : "MFB16.12; expressed protein [Arabidopsis thaliana]"		yes
Phypa_225885	2.388e-07	0.006287	4.872	up	Pp1s336_57V2.1	Pp1s336_57V6.1	MSH12.10; expressed protein [Arabidopsis thaliana] : "MSH12.10; expressed protein [Arabidopsis thaliana]"		yes
Phypa_226280	2.928e-09	7.762e-05	5.435	up	Pp1s353_25V2.1	Pp1s353_25V6.1,Pp1s353_25V6.2	Glyceraldehyde-3-phosphate dehydrogenase, cytosolic [Physcomitrella patens]
Phypa_227130	6.739e-14	1.802e-09	39.63	up	Pp1s398_23V2.1	Pp1s398_23V6.1	F13K9.9; expressed protein [Arabidopsis thaliana] : "F13K9.9; expressed protein [Arabidopsis thaliana]"
Phypa_227141	2.018e-07	0.005314	2.622	up	Pp1s399_20V2.1	Pp1s399_20V6.1	T5C23.110; zinc finger (C3HC4-type RING finger) family protein [Arabidopsis thaliana] : "T5C23.110; zinc finger (C3HC4-type RING finger) family protein [Arabidopsis thaliana]"
Phypa_227221	2.41e-09	6.391e-05	5.302	up	Pp1s403_11V2.1	Pp1s403_11V6.1	F2H15.10; expressed protein [Arabidopsis thaliana] : "F2H15.10; expressed protein [Arabidopsis thaliana]"
Phypa_229491	1.99e-12	5.312e-08	6.839	up	Pp1s76_39V2.1	Pp1s76_39V6.1
Phypa_230140	4.415e-08	0.001166	5.497	up	Pp1s92_33V2.1	Pp1s92_33V6.1		yes			Sigma70-like
Phypa_231533	3.846e-08	0.001016	2.283	up	Pp1s134_40V2.1	Pp1s134_40V6.1			yes
Phypa_231575	1.551e-07	0.004087	3.152	up	Pp1s134_155V2.1	Pp1s134_155V6.2,Pp1s134_155V6.1,Pp1s134_155V6.3
Phypa_232091	1.11e-16	2.976e-12	19.32	up	Pp1s149_49V2.1	Pp1s149_49V6.1
Phypa_232556	3.126e-10	8.311e-06	7.509	up	Pp1s105_84V2.1	Pp1s105_84V6.1
Phypa_23278	3.282e-07	0.008636	4.742	up	Pp1s15_112V2.1	Pp1s15_112V6.1	T9N14.18; endoplasmic reticulum oxidoreductin 1 (ERO1) family protein [Arabidopsis thaliana] : "T9N14.18; endoplasmic reticulum oxidoreductin 1 (ERO1) family protein [Arabidopsis thaliana]"		yes
Phypa_233161	1e-35	1e-35	32.14	up	Pp1s72_203V2.1	Pp1s72_203V6.1
Phypa_233194	3.188e-07	0.008389	3.174	up	Pp1s73_31V2.1	Pp1s73_31V6.1
Phypa_233229	2.132e-14	5.705e-10	11.96	up	Pp1s73_255V2.1	Pp1s73_255V6.1
Phypa_233250	1e-35	1e-35	134.2	up	Pp1s75_99V2.1	Pp1s75_99V6.2,Pp1s75_99V6.1,Pp1s75_99V6.3
Phypa_233276	1.234e-09	3.275e-05	3.797	up	Pp1s75_229V2.1	Pp1s75_229V6.1,Pp1s75_229V6.2
Phypa_233358	1.454e-07	0.003831	5.109	up	Pp1s77_158V2.1	Pp1s77_158V6.2,Pp1s77_158V6.1			yes
Phypa_233494	3.306e-08	0.0008734	3.246	up	Pp1s86_153V2.1	Pp1s86_153V6.2,Pp1s86_153V6.1
Phypa_233854	2.469e-07	0.006501	2.75	up	Pp1s108_97V2.1	Pp1s108_97V6.1		yes	yes		C2C2_CO-like
Phypa_233872	9.77e-15	2.616e-10	34.45	up	Pp1s108_186V2.1	Pp1s108_186V6.1
Phypa_233882	1.51e-14	4.042e-10	39.26	up	Pp1s109_92V2.1	Pp1s109_92V6.1
Phypa_233887	1.665e-06	0.04364	5.624	up	Pp1s109_101V2.1	Pp1s109_101V6.2,Pp1s109_101V6.1			yes
Phypa_234033	1.613e-10	4.291e-06	3.173	up	Pp1s113_138V2.1	Pp1s113_138V6.1
Phypa_234062	8.454e-07	0.02221	3.795	up	Pp1s115_106V2.1	Pp1s115_106V6.1
Phypa_234154	1e-35	1e-35	34.51	up	Pp1s122_147V2.1	Pp1s122_147V6.2,Pp1s122_147V6.1
Phypa_234372	3.349e-11	8.921e-07	6.524	up	Pp1s132_189V2.1	Pp1s132_189V6.1
Phypa_234894	1.355e-08	0.0003584	4.104	up	Pp1s89_174V2.1	Pp1s89_174V6.1
Phypa_23700	8.765e-07	0.02302	2.925	up	Pp1s7_320V2.1	Pp1s7_320V6.1	T23E18.18; expressed protein [Arabidopsis thaliana] : "T23E18.18; expressed protein [Arabidopsis thaliana]"		yes
Phypa_24068	3.42e-07	0.008999	3	up	Pp1s8_130V2.1	Pp1s8_130V6.1	T2L5.1; arogenate dehydrogenase [Arabidopsis thaliana] : "T2L5.1; arogenate dehydrogenase [Arabidopsis thaliana]"
Phypa_24242	6.989e-12	1.864e-07	5.443	up	Pp1s14_353V2.1	Pp1s14_353V6.1	MXE2.5; pectinesterase family protein [Arabidopsis thaliana] : "MXE2.5; pectinesterase family protein [Arabidopsis thaliana]"
Phypa_2476	2.712e-10	7.212e-06	7.767	up	Pp1s298_75V2.1	Pp1s298_75V6.1	K18I23.15; hypothetical protein [Arabidopsis thaliana] : "K18I23.15; hypothetical protein [Arabidopsis thaliana]"		yes
Phypa_25822	1.199e-12	3.2e-08	18.29	up	Pp1s12_415V2.1	Pp1s12_415V6.1,Pp1s12_415V6.2	T31B5.20; GRAM domain-containing protein [Arabidopsis thaliana] : "T31B5.20; GRAM domain-containing protein [Arabidopsis thaliana]"
Phypa_25919	8.216e-14	2.197e-09	16.88	up	Pp1s18_306V2.1	Pp1s18_306V6.1	Embryonic protein DC-8 [Daucus carota]			yes
Phypa_27510	5.584e-14	1.494e-09	14.13	up	Pp1s403_10V2.1	Pp1s403_10V6.1
Phypa_28204	3.681e-12	9.82e-08	27.44	up	Pp1s2_226V2.1	Pp1s2_226V6.1	F15D2.42; stress-responsive protein, putative [Arabidopsis thaliana] : "F15D2.42; stress-responsive protein, putative [Arabidopsis thaliana]"
Phypa_28324	7.5e-12	2e-07	9.003	up	Pp1s8_127V2.1	Pp1s8_127V6.1,Pp1s8_127V6.2	T20F21.11; AP2 domain-containing transcription factor, putative [Arabidopsis thaliana] : "T20F21.11; AP2 domain-containing transcription factor, putative [Arabidopsis thaliana]"	yes			AP2/EREBP
Phypa_2950	2.092e-11	5.575e-07	5.426	up	Pp1s266_43V2.1	Pp1s266_43V6.1	F11F8.28; hydrolase, alpha/beta fold family protein [Arabidopsis thaliana] : "F11F8.28; hydrolase, alpha/beta fold family protein [Arabidopsis thaliana]"
Phypa_31780	1.289e-06	0.03381	2.994	up	Pp1s355_57V2.1	Pp1s355_57V6.1,Pp1s355_57V6.2	K16L22.4; GTPase activator protein of Rab-related small GTPases-like protein [Arabidopsis thaliana] : "K16L22.4; GTPase activator protein of Rab-related small GTPases-like protein [Arabidopsis thaliana]"
Phypa_32180	9.683e-07	0.02542	2.497	up	Pp1s389_27V2.1	Pp1s389_27V6.1	contains ESTs AU056303(S20457),AU056302(S20457) [Oryza sativa (japonica cultivar-group)]
Phypa_32342	8.887e-08	0.002345	4.934	up	Pp1s311_75V2.1	Pp1s311_75V6.3,Pp1s311_75V6.2,Pp1s311_75V6.1,Pp1s311_75V6.4	protein phosphatase 2C-like protein [Oryza sativa (japonica cultivar-group)]
Phypa_33429	3.296e-12	8.793e-08	5.88	up	Pp1s291_53V2.1	Pp1s291_53V6.3,Pp1s291_53V6.2,Pp1s291_53V6.1	T32F6.22; cholinephosphate cytidylyltransferase, putative / phosphorylcholine transferase, putative / CTP:phosphocholine cytidylyltransferase, putative [Arabidopsis thaliana] : "T32F6.22; cholinephosphate cytidylyltransferase, putative / phosphorylcholine transferase, putative / CTP:phosphocholine cytidylyltransferase, putative [Arabidopsis thaliana]"
Phypa_34885	2.688e-08	0.0007103	13.52	up	Pp1s55_65V2.1	Pp1s55_65V6.1,Pp1s55_66V6.1,Pp1s55_66V6.2
Phypa_35017	2.555e-12	6.818e-08	7.4	up	Pp1s540_10V2.1	Pp1s540_10V6.1
Phypa_36552	4.756e-10	1.264e-05	3.213	up	Pp1s354_15V2.1	Pp1s354_15V6.1	T4L20.310; ribosome-binding factor A family protein [KO:K02834] [Arabidopsis thaliana] : "T4L20.310; ribosome-binding factor A family protein [KO:K02834] [Arabidopsis thaliana]"
Phypa_36865	1.35e-13	3.609e-09	9.008	up	Pp1s358_18V2.1	Pp1s358_18V6.1	T22K7.60; expressed protein [Arabidopsis thaliana] : "T22K7.60; expressed protein [Arabidopsis thaliana]"
Phypa_38595	2.988e-11	7.959e-07	5.15	up	Pp1s355_67V2.1	Pp1s355_66V6.1	histidine kinase -related protein [Arabidopsis thaliana]
Phypa_38771	5.06e-11	1.348e-06	5.058	up	Pp1s91_206V2.1	Pp1s91_206V6.1,Pp1s91_206V6.2	hypothetical protein [Oryza sativa (japonica cultivar-group)]
Phypa_38844	8.947e-11	2.381e-06	4.184	up	Pp1s199_87V2.1	Pp1s267_24V6.1,Pp1s267_24V6.2	F1P2.50; Dof-type zinc finger domain-containing protein [Arabidopsis thaliana] : "F1P2.50; Dof-type zinc finger domain-containing protein [Arabidopsis thaliana]"	yes			C2C2_Dof
Phypa_39336	1.871e-12	4.993e-08	10.01	up	Pp1s169_140V2.1	Pp1s169_140V6.1,Pp1s169_140V6.2
Phypa_42715	1.635e-09	4.339e-05	3.964	up	Pp1s22_399V2.1	Pp1s22_399V6.1	T12C24.3; C4-dicarboxylate transporter/malic acid transport family protein [Arabidopsis thaliana] : "T12C24.3; C4-dicarboxylate transporter/malic acid transport family protein [Arabidopsis thaliana]"
Phypa_42948	1.445e-07	0.003808	3.742	up	Pp1s69_160V2.1	Pp1s69_160V6.1	F1N19.24; hydrolase, alpha/beta fold family protein [Arabidopsis thaliana] : "F1N19.24; hydrolase, alpha/beta fold family protein [Arabidopsis thaliana]"
Phypa_42952	9.44e-07	0.02478	2.607	up	Pp1s66_193V2.1	Pp1s66_193V6.2,Pp1s66_193V6.1	MGL6.2; protein phosphatase 2C-related / PP2C-related [Arabidopsis thaliana] : "MGL6.2; protein phosphatase 2C-related / PP2C-related [Arabidopsis thaliana]"
Phypa_4514	2.562e-07	0.006745	6.721	up	Pp1s318_13V2.1	Pp1s318_13V6.1,Pp1s318_13V6.2	T20F6.15; PAC motif-containing protein [Arabidopsis thaliana] : "T20F6.15; PAC motif-containing protein [Arabidopsis thaliana]"
Phypa_45868	1.542e-06	0.04043	3.844	up	Pp1s263_35V2.1	Pp1s263_35V6.1	T21B4.200; expressed protein [Arabidopsis thaliana] : "T21B4.200; expressed protein [Arabidopsis thaliana]"
Phypa_46628	1.447e-06	0.03796	2.465	up	Pp1s106_35V2.1	Pp1s106_35V6.1	T27I15.150; F-box family protein / lectin-related [Arabidopsis thaliana] : "T27I15.150; F-box family protein / lectin-related [Arabidopsis thaliana]"
Phypa_47096	1.323e-06	0.0347	3.905	up	Pp1s104_126V2.1	Pp1s104_126V6.1	MMF24.2; expressed protein [Arabidopsis thaliana] : "MMF24.2; expressed protein [Arabidopsis thaliana]"
Phypa_47846	3.378e-10	8.981e-06	7.645	up	Pp1s99_180V2.1	Pp1s99_180V6.1
Phypa_47886	2.988e-07	0.007864	2.718	up	Pp1s54_193V2.1	Pp1s54_193V6.1	CD82 antigen (Metastasis suppressor homolog) [Rattus norvegicus]
Phypa_4931	1.596e-09	4.236e-05	3.006	up	Pp1s184_78V2.1	Pp1s184_78V6.1	K24M7.26; expressed protein [Arabidopsis thaliana] : "K24M7.26; expressed protein [Arabidopsis thaliana]"
Phypa_49632	1.887e-15	5.056e-11	13.13	up	Pp1s42_41V2.1	Pp1s42_41V6.1	Glutaredoxin [Ricinus communis]
Phypa_50856	1.044e-13	2.79e-09	9.536	up	Pp1s10_153V2.1	Pp1s10_153V6.1	Glutamate decarboxylase (GAD) [Petunia x hybrida]		yes	yes
Phypa_51481	1.538e-10	4.09e-06	2.887	up	Pp1s16_175V2.1	Pp1s16_175V6.1,Pp1s16_175V6.2	NIK1; histidine kinase osmosensor [Candida albicans SC5314] : "NIK1; histidine kinase osmosensor [Candida albicans SC5314]"
Phypa_53609	2.201e-08	0.0005819	2.682	up	Pp1s60_56V2.1	Pp1s60_54V6.1
Phypa_53626	1e-35	1e-35	31.28	up	Pp1s293_82V2.1	Pp1s293_81V6.1			yes	yes
Phypa_55357	8.86e-14	2.369e-09	9.049	up	Pp1s10_181V2.1	Pp1s10_181V6.1		yes
Phypa_55628	1.495e-10	3.978e-06	8.479	up	Pp1s15_311V2.1	Pp1s15_311V6.1
Phypa_56276	1.829e-06	0.04795	2.621	up	Pp1s32_187V2.1	Pp1s32_187V6.1	MSA6.11; ATP-NAD kinase family protein [Arabidopsis thaliana] : "MSA6.11; ATP-NAD kinase family protein [Arabidopsis thaliana]"
Phypa_56756	1.61e-09	4.271e-05	4.409	up	Pp1s44_203V2.1	Pp1s44_203V6.1	contains ESTs D48362(S14517),AU063373(C61107),AU092957(C61107) similar to Arabidopsis thaliana chromosome 3, T22E16.240 unknown protein [Oryza sativa (japonica cultivar-group)]
Phypa_57200	9.3e-11	2.475e-06	3.105	up	Pp1s57_138V2.1	Pp1s57_138V6.1	Probable NAD kinase 1 [no tax name]		yes
Phypa_57347	7.426e-07	0.01951	2.846	up	Pp1s62_34V2.1	Pp1s62_34V6.1
Phypa_57876	2.196e-08	0.0005805	2.258	up	Pp1s81_8V2.1	Pp1s81_8V6.1
Phypa_58108	8.153e-07	0.02141	4.582	up	Pp1s90_78V2.1	Pp1s90_78V6.1	MFE16.18; eukaryotic release factor 1 family protein / eRF1 family protein [KO:K03265] [Arabidopsis thaliana] : "MFE16.18; eukaryotic release factor 1 family protein / eRF1 family protein [KO:K03265] [Arabidopsis thaliana]"
Phypa_58324	1.462e-10	3.891e-06	3.207	up	Pp1s100_9V2.1	Pp1s100_9V6.1	T21H19.40; hydrolase, alpha/beta fold family [Arabidopsis thaliana] : "T21H19.40; hydrolase, alpha/beta fold family [Arabidopsis thaliana]"
Phypa_59475	2.085e-13	5.572e-09	11	up	Pp1s169_138V2.1	Pp1s169_138V6.1	F23H11.21; pyruvate dehydrogenase E1 component alpha subunit, mitochondrial (PDHE1-A) [EC:1.2.4.1] [KO:K00161] [Arabidopsis thaliana] : "F23H11.21; pyruvate dehydrogenase E1 component alpha subunit, mitochondrial (PDHE1-A) [EC:1.2.4.1] [KO:K00161] [Arabidopsis thaliana]"		yes	yes
Phypa_59800	1e-35	1e-35	107.7	up	Pp1s196_71V2.1	Pp1s196_71V6.1				yes
Phypa_60178	6.396e-12	1.706e-07	25.04	up	Pp1s223_59V2.1	Pp1s223_59V6.1,Pp1s223_59V6.2	Alpha-amylase type B isozyme precursor (1,4-alpha-D-glucan glucanohydrolase) (AMY2-2) (High pI alpha-amylase) [Hordeum vulgare]			yes
Phypa_6064	4.441e-16	1.19e-11	21.54	up	Pp1s234_91V2.1	Pp1s234_91V6.2			yes
Phypa_61589	3.14e-07	0.008262	5.924	up	Pp1s403_25V2.1	Pp1s403_25V6.1	MIK19.23; serine acetyltransferase (Sat-52) [EC:2.3.1.30] [KO:K00640] [Arabidopsis thaliana] : "MIK19.23; serine acetyltransferase (Sat-52) [EC:2.3.1.30] [KO:K00640] [Arabidopsis thaliana]"			yes
Phypa_61828	1.862e-06	0.04881	2.938	up	Pp1s460_12V2.1	Pp1s460_12V6.1	F19F18.170; expressed protein [Arabidopsis thaliana] : "F19F18.170; expressed protein [Arabidopsis thaliana]"		yes
Phypa_62219	2.665e-07	0.007015	5.9	up	Pp1s4_235V2.1	Pp1s4_235V6.1	T30N20.130; CBS domain containing protein [Arabidopsis thaliana] : "T30N20.130; CBS domain containing protein [Arabidopsis thaliana]"
Phypa_62233	3.455e-07	0.009088	4.478	up	Pp1s6_56V2.1	Pp1s6_56V6.1	F28A21.220; expressed protein [Arabidopsis thaliana] : "F28A21.220; expressed protein [Arabidopsis thaliana]"
Phypa_6306	9.206e-07	0.02417	3.828	up	Pp1s42_258V2.1	Pp1s42_258V6.1	contains ESTs D15893(C1477),C72138(E1066),AU101125(E1066) similar to Arabidopsis thaliana chromosome 4, F7J7_90 unknown protein [Oryza sativa (japonica cultivar-group)]
Phypa_63513	6.515e-10	1.731e-05	3.327	up	Pp1s369_30V2.1	Pp1s369_30V6.2,Pp1s369_30V6.1	F2G19.31; cysteine proteinase (RD21A) / thiol protease [EC:3.4.22.-] [Arabidopsis thaliana] : "F2G19.31; cysteine proteinase (RD21A) / thiol protease [EC:3.4.22.-] [Arabidopsis thaliana]"
Phypa_63780	1.508e-08	0.000399	3.175	up	Pp1s1_264V2.1	Pp1s1_264V6.1	lactonohydrolase, putative [Cryptococcus neoformans var. neoformans JEC21]
Phypa_63834	1e-35	1e-35	36.34	up	Pp1s1_361V2.1	Pp1s1_361V6.1
Phypa_63835	3.963e-07	0.01043	2.981	up	Pp1s1_364V2.1	0
Phypa_64066	7.216e-14	1.93e-09	13.6	up	Pp1s1_763V2.1	Pp1s1_763V6.1	WSI18 protein [Oryza sativa (japonica cultivar-group)]
Phypa_64252	1.862e-08	0.0004923	3.87	up	Pp1s2_241V2.1	Pp1s2_241V6.1	T1N15.5; expressed protein [Arabidopsis thaliana] : "T1N15.5; expressed protein [Arabidopsis thaliana]"		yes
Phypa_64336	7.22e-09	0.0001912	5.389	up	Pp1s2_428V2.1	Pp1s2_428V6.1	Variant surface antigen E precursor (VLPE prolipoprotein) [Mycoplasma hyorhinis]
Phypa_64447	1.255e-08	0.0003321	3.318	up	Pp1s2_614V2.1	Pp1s2_614V6.1	CG6392; CG6392 gene product from transcript CG6392-RA [Drosophila melanogaster] : "CG6392; CG6392 gene product from transcript CG6392-RA [Drosophila melanogaster]"
Phypa_65171	1.679e-07	0.004425	4.645	up	Pp1s5_82V2.1	Pp1s5_82V6.1
Phypa_65356	9.608e-07	0.02522	2.358	up	Pp1s6_103V2.1	Pp1s6_103V6.1
Phypa_65434	4.381e-07	0.01152	4.27	up	Pp1s6_256V2.1	Pp1s6_256V6.1	Glutamine synthetase 3 (Glutamine synthetase III) (Glutamate--ammonia ligase) (GSIII) [Rhizobium leguminosarum bv. phaseoli]
Phypa_65603	4.267e-12	1.138e-07	6.728	up	Pp1s7_140V2.1	Pp1s7_140V6.1
Phypa_65667	2.754e-07	0.00725	2.21	up	Pp1s7_269V2.1	Pp1s7_269V6.1	F18O14.21; very-long-chain fatty acid condensing enzyme, putative [Arabidopsis thaliana] : "F18O14.21; very-long-chain fatty acid condensing enzyme, putative [Arabidopsis thaliana]"
Phypa_66163	9.193e-14	2.458e-09	13.57	up	Pp1s9_351V2.1	0
Phypa_66785	1.324e-08	0.0003503	3.77	up	Pp1s12_163V2.1	Pp1s12_163V6.1	F23E12.140; transporter-related [Arabidopsis thaliana] : "F23E12.140; transporter-related [Arabidopsis thaliana]"
Phypa_67470	1.083e-08	0.0002867	4.698	up	Pp1s15_4V2.1	Pp1s15_4V6.1	hypothetical protein [Entamoeba histolytica HM-1:IMSS]			yes
Phypa_67971	1e-35	1e-35	29.95	up	Pp1s16_339V2.1	Pp1s16_339V6.1
Phypa_68926	9.057e-11	2.411e-06	9.279	up	Pp1s21_68V2.1	Pp1s21_68V6.2,Pp1s21_68V6.1	F21M11.31; targeting protein-related [Arabidopsis thaliana] : "F21M11.31; targeting protein-related [Arabidopsis thaliana]"
Phypa_6981	5.054e-08	0.001335	4.41	up	Pp1s347_39V2.1	Pp1s347_39V6.2,Pp1s347_39V6.1	T3F17.13; expressed protein [Arabidopsis thaliana] : "T3F17.13; expressed protein [Arabidopsis thaliana]"
Phypa_70142	1.514e-08	0.0004005	3.374	up	Pp1s26_258V2.1	Pp1s26_258V6.2,Pp1s26_258V6.1	Dmel_CG9682; CG9682 gene product from transcript CG9682-RA [Drosophila melanogaster] : "Dmel_CG9682; CG9682 gene product from transcript CG9682-RA [Drosophila melanogaster]"
Phypa_70543	1.573e-06	0.04125	2.778	up	Pp1s28_261V2.1	Pp1s28_261V6.1	little finger (CxxC...CxxC) domain containing protein, transcripts identified by EST [Cryptosporidium parvum]
Phypa_70836	1.125e-06	0.02953	2.822	up	Pp1s29_335V2.1	Pp1s29_335V6.1	F27G19.2; prenylated rab acceptor (PRA1) protein-related [Arabidopsis thaliana] : "F27G19.2; prenylated rab acceptor (PRA1) protein-related [Arabidopsis thaliana]"
Phypa_72341	3.016e-08	0.0007969	3.481	up	Pp1s36_256V2.1	Pp1s36_256V6.1	hypothetical protein [Dictyostelium discoideum]			yes
Phypa_72602	9.756e-10	2.591e-05	7.561	up	Pp1s37_338V2.1	Pp1s37_338V6.1	Hypothetical protein MJ1618 [Methanocaldococcus jannaschii]
Phypa_7262	5.054e-10	1.343e-05	3.591	up	Pp1s284_37V2.1	Pp1s284_37V6.1	F6N18.8; zinc-binding family protein [Arabidopsis thaliana] : "F6N18.8; zinc-binding family protein [Arabidopsis thaliana]"		yes		PLATZ
Phypa_7269	1.018e-06	0.02672	2.792	up	Pp1s195_69V2.1	Pp1s195_69V6.1	T15B16.3; expressed protein [Arabidopsis thaliana] : "T15B16.3; expressed protein [Arabidopsis thaliana]"
Phypa_74335	1.498e-07	0.003949	11.33	up	Pp1s46_326V2.1	Pp1s46_326V6.1,Pp1s46_326V6.2	hypothetical protein [Oryza sativa (japonica cultivar-group)]
Phypa_75366	1e-35	1e-35	65.98	up	Pp1s52_212V2.1	Pp1s52_212V6.2,Pp1s52_212V6.1	WSI18 protein [Oryza sativa (japonica cultivar-group)]			yes
Phypa_75593	1e-35	1e-35	33.24	up	Pp1s54_73V2.1	Pp1s54_73V6.1
Phypa_76104	6.731e-10	1.788e-05	4.305	up	Pp1s57_20V2.1	Pp1s57_20V6.1
Phypa_76425	3.816e-09	0.0001011	3.434	up	Pp1s59_34V2.1	Pp1s59_34V6.1	hypothetical protein [Dictyostelium discoideum]
Phypa_76735	3.383e-10	8.993e-06	3.804	up	Pp1s60_192V2.1	Pp1s60_192V6.1	F7A7.40; zinc finger (C3HC4-type RING finger) protein family [Arabidopsis thaliana] : "F7A7.40; zinc finger (C3HC4-type RING finger) protein family [Arabidopsis thaliana]"
Phypa_76956	1.391e-06	0.03649	5.611	up	Pp1s61_292V2.1	Pp1s61_292V6.2,Pp1s61_292V6.1	F19K6.10; Ras-related GTP-binding protein, putative [Arabidopsis thaliana] : "F19K6.10; Ras-related GTP-binding protein, putative [Arabidopsis thaliana]"
Phypa_77036	3.517e-09	9.323e-05	3.366	up	Pp1s62_105V2.1	Pp1s62_105V6.1
Phypa_78157	2.854e-08	0.0007542	4.068	up	Pp1s69_201V2.1	Pp1s69_202V6.1,Pp1s69_201V6.1	F22I13.210; expressed protein [Arabidopsis thaliana] : "F22I13.210; expressed protein [Arabidopsis thaliana]"
Phypa_79620	1.465e-14	3.923e-10	19.95	up	Pp1s80_108V2.1	Pp1s80_108V6.1	hypothetical protein [Dictyostelium discoideum]
Phypa_80683	3.314e-10	8.812e-06	17.42	up	Pp1s88_142V2.1	Pp1s88_142V6.1	C17L7.240; polyubiquitin (UBQ10) (SEN3) [Arabidopsis thaliana] : "C17L7.240; polyubiquitin (UBQ10) (SEN3) [Arabidopsis thaliana]"
Phypa_81792	5.634e-10	1.497e-05	3.934	up	Pp1s98_55V2.1	Pp1s98_55V6.2,Pp1s98_56V6.1,Pp1s98_55V6.1
Phypa_81865	2.812e-07	0.007401	2	up	Pp1s98_189V2.1	Pp1s98_189V6.1	MSL3.50; chromosome-associated kinesin, putative [Arabidopsis thaliana] : "MSL3.50; chromosome-associated kinesin, putative [Arabidopsis thaliana]"
Phypa_8213	3.286e-08	0.000868	2.167	up	Pp1s186_66V2.1	Pp1s186_66V6.1	MDH9.24; expressed protein [Arabidopsis thaliana] : "MDH9.24; expressed protein [Arabidopsis thaliana]"		yes
Phypa_84328	6.248e-13	1.669e-08	5.918	up	Pp1s122_69V2.1	Pp1s122_69V6.1				yes
Phypa_84744	2.22e-16	5.951e-12	35.69	up	Pp1s127_22V2.1	Pp1s127_22V6.1	T4K22.4; early-responsive to dehydration stress protein (ERD4) [Arabidopsis thaliana] : "T4K22.4; early-responsive to dehydration stress protein (ERD4) [Arabidopsis thaliana]"		yes
Phypa_86211	3.064e-14	8.198e-10	7.316	up	Pp1s143_73V2.1	Pp1s143_73V6.1					HD-Zip
Phypa_8710	1.448e-06	0.03798	2.682	up	Pp1s301_24V2.1	Pp1s301_24V6.1	contains EST D15166(C0193) unknown protein [Oryza sativa (japonica cultivar-group)]		yes
Phypa_87235	3.89e-08	0.001027	3.762	up	Pp1s155_87V2.1	Pp1s155_87V6.1
Phypa_87393	3.406e-09	9.028e-05	4.6	up	Pp1s157_50V2.1	Pp1s157_50V6.1	contains ESTs AU093843(E0906),D46404(S11062),C72069(E0906) [Oryza sativa (japonica cultivar-group)]		yes
Phypa_87475	4.404e-07	0.01158	2.958	up	Pp1s158_53V2.1	Pp1s158_53V6.1	proteophosphoglycan ppg1 [Leishmania major]
Phypa_8789	5.899e-13	1.576e-08	7.869	up	Pp1s370_63V2.1	Pp1s370_63V6.2,Pp1s370_63V6.1,Pp1s370_63V6.3	T6H22.3; transcription factor, putative [Arabidopsis thaliana] : "T6H22.3; transcription factor, putative [Arabidopsis thaliana]"	yes		yes	CCAAT_HAP5
Phypa_88790	9.17e-07	0.02408	2.193	up	Pp1s174_56V2.1	Pp1s174_56V6.1	T22F11.14; expressed protein [Arabidopsis thaliana] : "T22F11.14; expressed protein [Arabidopsis thaliana]"
Phypa_88846	8.539e-11	2.273e-06	5.238	up	Pp1s175_26V2.1	Pp1s175_26V6.1	T22C5.13; glucose-1-phosphate adenylyltransferase large subunit 2 (APL2) / ADP-glucose pyrophosphorylase [EC:2.7.7.27] [KO:K00975] [Arabidopsis thaliana] : "T22C5.13; glucose-1-phosphate adenylyltransferase large subunit 2 (APL2) / ADP-glucose pyrophosphorylase [EC:2.7.7.27] [KO:K00975] [Arabidopsis thaliana]"		yes	yes
Phypa_89256	8.171e-14	2.185e-09	8.644	up	Pp1s180_121V2.1	Pp1s180_121V6.1			yes
Phypa_89268	1.218e-09	3.232e-05	5.472	up	Pp1s180_144V2.1	Pp1s180_144V6.1
Phypa_89948	3.028e-07	0.007968	2.873	up	Pp1s190_59V2.1	Pp1s190_59V6.1
Phypa_90102	1.842e-10	4.9e-06	6.584	up	Pp1s192_88V2.1	Pp1s192_88V6.1	T22C5.22; interferon-related developmental regulator family protein / IFRD protein family [Arabidopsis thaliana] : "T22C5.22; interferon-related developmental regulator family protein / IFRD protein family [Arabidopsis thaliana]"
Phypa_90186	1.831e-08	0.0004842	2.696	up	Pp1s194_28V2.1	Pp1s194_28V6.1	hypothetical protein, conserved [Trypanosoma brucei]
Phypa_90210	7.356e-07	0.01933	2.552	up	Pp1s194_97V2.1	Pp1s194_97V6.1,Pp1s194_97V6.2
Phypa_90222	1.56e-12	4.165e-08	5.637	up	Pp1s194_122V2.1	Pp1s194_122V6.3,Pp1s194_122V6.2,Pp1s194_122V6.1,Pp1s194_122V6.4	FCAALL.149; expressed protein [Arabidopsis thaliana] : "FCAALL.149; expressed protein [Arabidopsis thaliana]"
Phypa_90223	1.066e-14	2.853e-10	10.17	up	Pp1s194_123V2.1	Pp1s194_122V6.3,Pp1s194_122V6.2,Pp1s194_122V6.1,Pp1s194_122V6.4	FCAALL.149; expressed protein [Arabidopsis thaliana] : "FCAALL.149; expressed protein [Arabidopsis thaliana]"		yes
Phypa_92162	1.805e-10	4.801e-06	6.141	up	Pp1s221_13V2.1	Pp1s221_12V6.1,Pp1s221_13V6.1	T1E22.7; expressed protein [Arabidopsis thaliana] : "T1E22.7; expressed protein [Arabidopsis thaliana]"
Phypa_92683	3.68e-09	9.753e-05	2.365	up	Pp1s229_15V2.1	Pp1s229_15V6.2,Pp1s229_15V6.1	F26K9.90; glycosyl transferase family 8 protein [Arabidopsis thaliana] : "F26K9.90; glycosyl transferase family 8 protein [Arabidopsis thaliana]"			yes
Phypa_9313	5.067e-10	1.346e-05	9.792	up	Pp1s241_96V2.1	Pp1s241_96V6.1	K5J14.9; expressed protein [Arabidopsis thaliana] : "K5J14.9; expressed protein [Arabidopsis thaliana]"		yes
Phypa_93498	2.763e-08	0.0007302	2.41	up	Pp1s243_51V2.1	Pp1s243_51V6.1	zinc-finger-ran binding domain-containing protein
Phypa_93683	1.254e-06	0.0329	2.011	up	Pp1s246_63V2.1	0
Phypa_94938	1.637e-08	0.0004329	4.223	up	Pp1s270_61V2.1	Pp1s270_61V6.1
Phypa_9545	8.257e-09	0.0002186	10.11	up	Pp1s223_16V2.1	Pp1s957_2V6.1				yes
Phypa_95830	2.22e-16	5.951e-12	25.91	up	Pp1s288_63V2.1	Pp1s288_63V6.1			yes
Phypa_9762	5.858e-07	0.0154	3.003	up	Pp1s455_5V2.1	Pp1s455_5V6.1
Phypa_98284	4.517e-12	1.205e-07	10.87	up	Pp1s350_17V2.1	Pp1s350_17V6.1	Maged2; melanoma antigen, family D, 2 [Rattus norvegicus] : "Maged2; melanoma antigen, family D, 2 [Rattus norvegicus]"		yes
Phypa_98981	1.836e-09	4.871e-05	4.277	up	Pp1s373_29V2.1	Pp1s373_29V6.1	K19P17.3; hypothetical protein [Arabidopsis thaliana] : "K19P17.3; hypothetical protein [Arabidopsis thaliana]"
Phypa_99786	1.961e-07	0.005166	2.408	up	Pp1s398_15V2.1	Pp1s398_15V6.1,Pp1s398_15V6.2	F5H8.15; acetyl-CoA synthetase (acetate-CoA ligase), putative [EC:6.2.1.1] [KO:K01895] [Arabidopsis thaliana] : "F5H8.15; acetyl-CoA synthetase (acetate-CoA ligase), putative [EC:6.2.1.1] [KO:K01895] [Arabidopsis thaliana]"
Phypa_99925	2.207e-08	0.0005836	4.778	up	Pp1s403_26V2.1	Pp1s403_25V6.1

## Sheet: ABA 180
ABA 180 min, unpaired CyberT-test, Benjamini-Hochberg corrected p-value ≤ 0.05, fold change ≥ 2
Phypa-ID	p-value	Benjamini-Hochberg adjusted p-value	fold change	regulation	V2.1	V 6.1	description	ABA/salt reg. (TAParray)	ABA-RE	UV-B regulated	TAP family
[Phypa_64053;Phypa_64056;Phypa_64058]	1e-35	1e-35	298.3	up		#N/A
Phypa_168395	1e-35	1e-35	270.2	up	Pp1s174_98V2.1	Pp1s174_98V6.1
Phypa_220481	1e-35	1e-35	262.8	up	Pp1s196_69V2.1	Pp1s196_69V6.1	elip2.3 gene for putative early light-induced protein ELIP2.3
Phypa_167599	1e-35	1e-35	259.8	up	Pp1s152_65V2.1	Pp1s152_65V6.1			yes
Phypa_152915	1e-35	1e-35	256.5	up	Pp1s379_42V2.1	Pp1s379_42V6.1,Pp1s379_42V6.2	Late embryogenesis abundant protein Dc3 [Daucus carota]
Phypa_221321	1e-35	1e-35	241.6	up	Pp1s211_95V2.1	Pp1s211_95V6.1
Phypa_173340	1e-35	1e-35	236.4	up	Pp1s444_20V2.1	Pp1s444_20V6.1
Phypa_110912	1e-35	1e-35	231.3	up	Pp1s1_750V2.1	Pp1s1_750V6.1
Phypa_172635	1e-35	1e-35	219.1	up	Pp1s370_29V2.1	Pp1s370_29V6.1
Phypa_233882	1e-35	1e-35	216.6	up	Pp1s109_92V2.1	Pp1s109_92V6.1
Phypa_172368	1e-35	1e-35	211.2	up	Pp1s347_19V2,1	Pp1s347_19V6.1	LOC462634; similar to signal peptide, CUB domain, EGF-like 3; CUB and EGF containing protein 3; CUB domain and EGF-like repeat containing 3; signal peptide, CUB and EGF-like domain containing protein 3 [Pan troglodytes]
Phypa_174010	1e-35	1e-35	208.4	up	Pp1s3_7V2.1	Pp1s3_7V6.1	plasma membrane associated protein
Phypa_134377	1e-35	1e-35	206.7	up	Pp1s111_85V2.1	Pp1s111_85V6.1	pebp family protein
Phypa_161636	1e-35	1e-35	206.6	up	Pp1s34_348V2.1	Pp1s34_348V6.1,Pp1s34_348V6.2	mucin-associated surface protein (MASP), putative [Trypanosoma cruzi]
Phypa_149226	1e-35	1e-35	205.9	up	Pp1s293_29V2.1	Pp1s293_29V6.1	translocator protein
Phypa_233250	1e-35	1e-35	199.4	up	Pp1s75_99V2.1	Pp1s75_99V6.2,Pp1s75_99V6.1,Pp1s75_99V6.3
Phypa_211579	1e-35	1e-35	199.1	up	Pp1s71_227V2.1	Pp1s71_227V6.1	rare cold inducible protein
Phypa_172642	1e-35	1e-35	193.1	up	Pp1s370_52V2.1	Pp1s370_52V6.2,Pp1s370_52V6.1		yes			Argonaute
Phypa_176862	1e-35	1e-35	188.3	up	Pp1s20_72V2.1	Pp1s20_72V6.1	rare cold inducible protein
Phypa_75366	1e-35	1e-35	185.3	up	Pp1s52_212V2.1	Pp1s52_212V6.2,Pp1s52_212V6.1
Phypa_140531	1e-35	1e-35	176.2	up	Pp1s168_73V2.1	Pp1s168_73V6.1
[Phypa_149740;Phypa_197711]	1e-35	1e-35	170.5	up		#N/A
Phypa_59800	1e-35	1e-35	169.6	up	Pp1s196_71V2.1	Pp1s196_71V6.1
Phypa_108815	1e-35	1e-35	168.3	up	Pp1s324_46V2.1	Pp1s324_46V6.1	late embryogenesis-abundant protein
Phypa_161210	1e-35	1e-35	166.4	up	Pp1s30_366V2.1	Pp1s30_366V6.1	ser-lys rich hypothetical protein [Schizosaccharomyces pombe]
Phypa_153020	1e-35	1e-35	163.5	up	Pp1s383_6V2.1	Pp1s383_6V6.1	Late embryogenesis abundant protein, group 3 (LEA) [Zea mays]
Phypa_152573	1e-35	1e-35	159.8	up	Pp1s371_45V2.1	Pp1s371_45V6.1	elip2.4 gene for putative early light-induced protein ELIP2.4		yes
Phypa_166392	1e-35	1e-35	152.3	up	Pp1s114_139V2.1	Pp1s114_139V6.2,Pp1s114_139V6.1
Phypa_197372	1e-35	1e-35	150.4	up	Pp1s292_18V2.1	Pp1s292_18V6.1	catalase		yes	yes
Phypa_173331	1e-35	1e-35	148.7	up	Pp1s442_22V2.1	Pp1s442_22V6.2,Pp1s442_22V6.1	cor47 gene for stress-inducible dehydrin protein COR47
Phypa_170304	1e-35	1e-35	143.5	up	Pp1s240_74V2.1	Pp1s240_74V6.1			yes
Phypa_233229	4.441e-16	1.189e-11	141.3	up	Pp1s73_255V2.1	Pp1s73_255V6.1				yes
Phypa_166706	1e-35	1e-35	140.6	up	Pp1s122_68V2.1	Pp1s122_68V6.1
Phypa_148670	1e-35	1e-35	138.9	up	Pp1s281_123V2.1	Pp1s281_123V6.1	and mbr like protein			yes
Phypa_107294	1e-35	1e-35	137.3	up	Pp1s147_26V2.1	Pp1s147_26V6.1	T20L15.20; expressed protein [Arabidopsis thaliana]
Phypa_161955	1e-35	1e-35	133.6	up	Pp1s37_306V2.1	Pp1s37_306V6.1	Tub; tubby candidate gene [Mus musculus]
Phypa_159520	1e-35	1e-35	133.3	up	Pp1s13_231V2.1	Pp1s13_231V6.1
Phypa_158682	1e-35	1e-35	129.5	up	Pp1s4_282V2.1	Pp1s4_282V6.1	unknown [Picea sitchensis]		yes
Phypa_218300	1e-35	1e-35	129.2	up	Pp1s155_102V2.1	Pp1s155_102V6.1	F20M13.250; 1-phosphatidylinositol phosphodiesterase-related [Arabidopsis thaliana]
Phypa_178765	1e-35	1e-35	126.4	up	Pp1s32_209V2.1	Pp1s32_209V6.1,Pp1s32_209V6.2	Postn_predicted; periostin, osteoblast specific factor (predicted) [Rattus norvegicus]
Phypa_172508	1e-35	1e-35	123.7	up	Pp1s357_33V2.1	Pp1s357_33V6.1,Pp1s357_33V6.2	T8B10.250; expressed protein [Arabidopsis thaliana]
Phypa_53626	1e-35	1e-35	117.2	up	Pp1s293_82V2.1	Pp1s293_81V6.1
Phypa_189292	1e-35	1e-35	116.6	up	Pp1s131_25V2.1	Pp1s131_25V6.1	F13K9.9; expressed protein [Arabidopsis thaliana]
Phypa_143488	1e-35	1e-35	114.3	up	Pp1s203_5V2.1	Pp1s203_5V6.1	rare cold inducible protein
Phypa_170009	1e-35	1e-35	110.5	up	Pp1s227_58V2.1	Pp1s227_58V6.1
Phypa_166082	5.551e-16	1.487e-11	110.1	up	Pp1s98_66V2.1	Pp1s102_81V6.1,Pp1s102_81V6.2	plasma membrane associated protein		yes	yes
Phypa_223670	1.11e-16	2.975e-12	108.3	up	Pp1s267_21V2.1	Pp1s267_21V6.1
Phypa_164448	2.22e-16	5.948e-12	108.2	up	Pp1s69_87V2.1	Pp1s69_87V6.1	Late embryogenesis abundant protein, group 3 (LEA) [Zea mays]		yes
Phypa_171483	1.11e-16	2.975e-12	105.5	up	Pp1s294_52V2.1	Pp1s294_52V6.1			yes
Phypa_6064	1e-35	1e-35	102.6	up	Pp1s234_91V2.1	Pp1s234_91V6.2
Phypa_18404	2.22e-16	5.948e-12	100.2	up	Pp1s142_145V2.1	Pp1s142_145V6.2,Pp1s142_145V6.1	T16L1.2; expressed protein [Arabidopsis thaliana]		yes
Phypa_171878	1e-35	1e-35	96.77	up	Pp1s315_43V2.1	Pp1s315_43V6.1	metal ion binding
Phypa_146028	1.332e-15	3.567e-11	93.93	up	Pp1s237_38V2.1	Pp1s237_37V6.1			yes
Phypa_164747	1e-35	1e-35	92.6	up	Pp1s75_55V2.1	Pp1s75_55V6.1,Pp1s75_55V6.2	F11C18.30; expressed protein [Arabidopsis thaliana]
Phypa_144394	1e-35	1e-35	91.02	up	Pp1s214_61V2.1	Pp1s214_61V6.2,Pp1s214_61V6.1	ca2+-dependent lipid-binding protein		yes
Phypa_164637	1e-35	1e-35	90.63	up	Pp1s74_20V2.1	Pp1s74_20V6.3,Pp1s74_20V6.2,Pp1s74_20V6.1	T8B10.250; expressed protein [Arabidopsis thaliana]
Phypa_170119	2.22e-16	5.948e-12	88.51	up	Pp1s232_64V2.1	Pp1s232_64V6.1	LOC500458; similar to Cylicin-2 (Cylicin II) (Multiple-band polypeptide II) [Rattus norvegicus]	yes			C2C2_Dof
Phypa_163620	4.441e-16	1.189e-11	88.49	up	Pp1s58_224V2.1	Pp1s58_224V6.1
Phypa_212103	9.992e-16	2.675e-11	88.07	up	Pp1s76_119V2.1	Pp1s76_119V6.1	rare cold inducible protein
Phypa_131083	7.772e-16	2.081e-11	86.15	up	Pp1s86_10V2.1	Pp1s86_10V6.1	plasma membrane associated protein		yes
Phypa_173594	1e-35	1e-35	84.36	up	Pp1s505_9V2.1	Pp1s505_9V6.1	electron transporter, putative [Ricinus communis]
Phypa_163519	1.332e-15	3.567e-11	83.09	up	Pp1s57_24V2.1	Pp1s57_24V6.1	metal ion binding		yes
Phypa_166566	3.22e-15	8.616e-11	81.15	up	Pp1s118_232V2.2	Pp1s118_232V6.1
Phypa_164229	2.22e-16	5.948e-12	80.47	up	Pp1s66_199V2.1	Pp1s66_199V6.1,Pp1s66_199V6.2,Pp1s66_199V6.3
Phypa_55357	2.22e-16	5.948e-12	79.06	up	Pp1s10_181V2.1	Pp1s10_181V6.1	elip2.1.2 gene for putative early light-induced protein ELIP2.1.2
Phypa_161637	1.453e-12	3.874e-08	76.74	up	Pp1s34_349V2.1	Pp1s34_349V6.1	mucin-associated surface protein (MASP), putative [Trypanosoma cruzi]
Phypa_180370	1.776e-15	4.755e-11	75.67	up	Pp1s42_7V2.1	Pp1s42_7V6.1	at5g52420 k24m7_17
Phypa_158892	1e-35	1e-35	74.16	up	Pp1s7_391V2.1	Pp1s7_391V6.1	electron transporter, putative [Ricinus communis]
Phypa_171344	2.665e-15	7.131e-11	73.1	up	Pp1s287_31V2.1	Pp1s287_31V6.1	peptidoglycan-binding
Phypa_114373	3.331e-16	8.922e-12	72.36	up	Pp1s10_179V2.1	Pp1s10_179V6.1	elip2.1.1 gene for putative early light-induced protein ELIP2.1.1		yes
Phypa_171291	3.331e-16	8.922e-12	69.81	up	Pp1s284_27V2.1	Pp1s284_27V6.1			yes
[Phypa_92279;Phypa_60168]	2.186e-12	5.827e-08	69.73	up		#N/A				yes
Phypa_122476	8.882e-15	2.376e-10	69.07	up	Pp1s40_23V2.1	Pp1s40_23V6.1	F18B3.110; stress-responsive protein, putative [Arabidopsis thaliana]
Phypa_146491	1e-35	1e-35	68.81	up	Pp1s244_44V2.1	Pp1s244_44V6.1	gamma-glutamylcysteine synthetase
Phypa_173297	4.441e-15	1.188e-10	68.38	up	Pp1s438_13V2.1	Pp1s438_13V6.1				yes
Phypa_227130	3.919e-14	1.047e-09	67.9	up	Pp1s398_23V2.1	Pp1s398_23V6.1	at5g52420 k24m7_17		yes
Phypa_171965	4.441e-16	1.189e-11	64.07	up	Pp1s321_14V2.1	Pp1s321_14V6.1
Phypa_114091	4.441e-16	1.189e-11	63.1	up	Pp1s9_391V2.1	Pp1s9_391V6.1	ntmc2type1.2 gene for putative protein NTMC2Type1.2
Phypa_197917	2.22e-16	5.948e-12	63.03	up	Pp1s309_69V2.1	Pp1s309_69V6.7,Pp1s309_69V6.2	F16J14.21; late embryogenesis abundant protein, putative / LEA protein, putative [Arabidopsis thaliana]		yes
Phypa_110733	4.663e-15	1.248e-10	62.56	up	Pp1s1_365V2.1	Pp1s1_365V6.1	usp family protein		yes
Phypa_171353	2.22e-16	5.948e-12	62.43	up	Pp1s287_56V2.1	Pp1s287_57V6.1,Pp1s287_56V6.2,Pp1s287_56V6.1	plasma membrane associated protein
Phypa_112391	2.22e-16	5.948e-12	62.27	up	Pp1s4_56V2.1	Pp1s4_56V6.1	phosphatidic acid
Phypa_164795	1.11e-15	2.973e-11	61.67	up	Pp1s77_50V2.1	Pp1s77_50V6.1			yes
Phypa_25919	7.772e-16	2.081e-11	61.08	up	Pp1s18_306V2.1	Pp1s18_306V6.1
Phypa_217333	3.562e-13	9.505e-09	59.83	up	Pp1s140_63V2.1	Pp1s140_63V6.1	14-3-3 protein		yes
Phypa_63834	1.11e-16	2.975e-12	59.81	up	Pp1s1_361V2.1	Pp1s1_361V6.1
Phypa_110695	6.41e-13	1.71e-08	59.66	up	Pp1s517_11V2.1	Pp1s517_11V6.2,Pp1s517_11V6.1	Dmel_CG9682; CG9682 gene product from transcript CG9682-RA [Drosophila melanogaster]		yes	yes
Phypa_134271	5.44e-15	1.455e-10	59.21	up	Pp1s110_50V2.1	Pp1s110_50V6.1	chaperone protein dnaj chloroplast		yes
Phypa_159434	6.151e-14	1.643e-09	58.4	up	Pp1s12_416V2.1	Pp1s12_416V6.2,Pp1s12_416V6.1,Pp1s12_416V6.3	F18F4.50; expressed protein [Arabidopsis thaliana]
Phypa_168734	2.22e-16	5.948e-12	56.95	up	Pp1s187_11V2.1	Pp1s187_11V6.1	udp-galactose 4-epimerase-like protein
Phypa_202843	2.687e-14	7.183e-10	56.31	up	Pp1s12_126V2.1	Pp1s12_126V6.1	glutathione peroxidase		yes
Phypa_111433	3.086e-13	8.238e-09	54.32	up	Pp1s2_779V2.1	Pp1s2_779V6.1	rare cold inducible protein
Phypa_67470	6.661e-16	1.784e-11	53.79	up	Pp1s15_4V2.1	Pp1s15_4V6.1
Phypa_89268	2.22e-15	5.943e-11	53.27	up	Pp1s180_144V2.1	Pp1s180_144V6.1
Phypa_84744	1.665e-15	4.458e-11	53.24	up	Pp1s127_22V2.1	Pp1s127_22V6.1	early responsive to dehydration protein
Phypa_18145	3.331e-15	8.913e-11	53.08	up	Pp1s143_157V2.1	Pp1s143_157V6.1	T16L1.2; expressed protein [Arabidopsis thaliana]
Phypa_50856	6.661e-16	1.784e-11	52.12	up	Pp1s10_153V2.1	Pp1s10_153V6.1	glutamate decarboxylase		yes
Phypa_127465	2.22e-16	5.948e-12	51.71	up	Pp1s65_246V2.1	Pp1s65_246V6.1	alcohol dehydrogenase
Phypa_159190	8.882e-16	2.378e-11	50.81	up	Pp1s10_147V2.1	Pp1s10_147V6.1
Phypa_161093	4.108e-15	1.099e-10	50.52	up	Pp1s29_313V2.1	Pp1s29_313V6.2,Pp1s29_313V6.1	nad-dependent epimerase dehydratase
Phypa_229196	2.442e-15	6.537e-11	50.13	up	Pp1s72_122V2.1	Pp1s72_122V6.1
Phypa_160827	1.887e-15	5.052e-11	49.74	up	Pp1s26_258V2.1	Pp1s26_262V6.1	Dmel_CG9682; CG9682 gene product from transcript CG9682-RA [Drosophila melanogaster]
Phypa_120202	5.773e-15	1.544e-10	48.46	up	Pp1s31_108V2.1	Pp1s31_108V6.2	homogentisate phytyltransferase vte2-1
Phypa_27510	9.104e-15	2.435e-10	47.73	up	Pp1s403_10V2.1	Pp1s403_10V6.1	translocator protein
Phypa_49632	6.217e-15	1.663e-10	47.15	up	Pp1s42_41V2.1	Pp1s42_41V6.1	#NAME?
Phypa_166241	8.077e-13	2.154e-08	46.99	up	Pp1s104_110V2.1	Pp1s106_128V6.1
Phypa_28204	6.435e-13	1.717e-08	46.63	up	Pp1s2_226V2.1	Pp1s2_226V6.1	F15D2.42; stress-responsive protein, putative [Arabidopsis thaliana]
Phypa_164290	2.842e-14	7.597e-10	46.27	up	Pp1s67_174V2.1	Pp1s67_175V6.1			yes
Phypa_166565	1.462e-13	3.905e-09	45.8	up	Pp1s118_232V2.1	Pp1s118_232V6.2				yes
Phypa_126133	3.775e-13	1.007e-08	44.57	up	Pp1s58_35V2.1	Pp1s58_35V6.1	dna-damage-inducible protein		yes
Phypa_67971	2.22e-15	5.943e-11	44.32	up	Pp1s16_339V2.1	Pp1s16_339V6.1	secreted endo-beta- -galactanase		yes
Phypa_160699	4.219e-15	1.129e-10	44.17	up	Pp1s25_161V2.1	Pp1s25_161V6.2,Pp1s25_161V6.1			yes
Phypa_110643	8.902e-13	2.374e-08	43.77	up	Pp1s424_22V2.1	Pp1s424_22V6.4,Pp1s424_22V6.2,Pp1s424_22V6.3,Pp1s424_22V6.1	amino acid selective channel protein
Phypa_159758	1.332e-14	3.563e-10	43.43	up	Pp1s15_231V2.1	Pp1s15_231V6.1			yes
Phypa_60178	5.967e-13	1.592e-08	42.98	up	Pp1s223_59V2.1	Pp1s223_59V6.1,Pp1s223_59V6.2	pentatricopeptide repeat-containing
Phypa_118024	9.77e-15	2.613e-10	42.16	up	Pp1s22_378V2.1	Pp1s22_378V6.1	T24P22.6; expressed protein [Arabidopsis thaliana]
Phypa_191289	4.219e-15	1.129e-10	41.24	up	Pp1s159_62V2.1	Pp1s159_62V6.1	transferring glycosyl
Phypa_171387	3.997e-15	1.07e-10	40.41	up	Pp1s289_66V2.1	Pp1s289_66V6.1	membrane skeletal protein [Cryptosporidium hominis]
Phypa_183678	2.986e-14	7.982e-10	40.29	up	Pp1s67_230V2.1	Pp1s67_230V6.1	lactoylglutathione lyase family protein glyoxalase i family protein		yes
Phypa_110047	5.66e-13	1.51e-08	40.29	up	Pp1s101_17V2.1	Pp1s101_17V6.1	Sugar transport protein 13 (Hexose transporter 13) (Multicopy suppressor of snf4 deficiency protein 1) [no tax name]
Phypa_234154	2.709e-14	7.242e-10	40.15	up	Pp1s122_147V2.1	Pp1s122_147V6.2,Pp1s122_147V6.1			yes
Phypa_172194	4.73e-14	1.264e-09	39.78	up	Pp1s335_78V2.1	Pp1s335_78V6.1
Phypa_233161	5.329e-15	1.426e-10	39.67	up	Pp1s72_203V2.1	Pp1s72_203V6.1
Phypa_59475	1.688e-14	4.513e-10	39.19	up	Pp1s169_138V2.1	Pp1s169_138V6.1	pyruvate dehydrogenase e1 component alpha subunit
Phypa_126860	1.575e-13	4.207e-09	39.1	up	Pp1s61_265V2.1	Pp1s61_265V6.2,Pp1s61_265V6.1,Pp1s61_265V6.3,Pp1s61_265V6.4	protein z
Phypa_171388	9.64e-13	2.571e-08	37.67	up	Pp1s289_68V2.1	Pp1s289_68V6.1
Phypa_176094	7.228e-14	1.931e-09	37.3	up	Pp1s15_309V2.1	Pp1s15_309V6.1			yes
Phypa_167699	4.504e-13	1.202e-08	37.26	up	Pp1s155_76V2.1	Pp1s155_76V6.1	T20L15.20; expressed protein [Arabidopsis thaliana]
Phypa_144692	2.665e-15	7.131e-11	37.16	up	Pp1s218_100V2.1	Pp1s218_100V6.1,Pp1s218_100V6.2	ef-hand containing		yes	yes
Phypa_233872	1.648e-13	4.399e-09	36.88	up	Pp1s108_186V2.1	Pp1s108_186V6.1
Phypa_171274	7.216e-15	1.93e-10	36.66	up	Pp1s283_63V2.1	Pp1s283_63V6.1	Serine/threonine-protein phosphatase 1 regulatory subunit 10 (MHC class I region proline-rich protein CAT53) (Protein FB19) [Pan troglodytes]
Phypa_64066	5.562e-14	1.486e-09	36.51	up	Pp1s1_763V2.1	Pp1s1_763V6.1			yes
Phypa_160688	1.044e-14	2.791e-10	36.44	up	Pp1s25_107V2.1	Pp1s25_107V6.1
Phypa_179168	7.727e-14	2.064e-09	36.42	up	Pp1s34_249V2.1	Pp1s34_249V6.1	contains EST C72990(E2617) unknown protein [Oryza sativa (japonica cultivar-group)]
Phypa_104648	1.887e-15	5.052e-11	36.32	up	Pp1s11_295V2.1	Pp1s11_295V6.1	plasma membrane associated protein
Phypa_163052	2.709e-14	7.242e-10	35.95	up	Pp1s51_158V2.1	Pp1s51_158V6.1
Phypa_198227	7.76e-14	2.073e-09	35.58	up	Pp1s317_69V2.1	Pp1s317_69V6.1	spx (syg1 pho81 xpr1) domain-containing protein
Phypa_124664	1.843e-14	4.928e-10	35.37	up	Pp1s51_28V2.1	Pp1s51_28V6.1	carboxylic ester
Phypa_173172	2.076e-14	5.551e-10	34.96	up	Pp1s421_9V2.1	Pp1s421_9V6.2,Pp1s421_9V6.1	dehydrin
Phypa_160011	3.717e-11	9.88e-07	34.74	up	Pp1s17_307V2.1	Pp1s17_307V6.2,Pp1s17_307V6.1	T22F11.14; expressed protein [Arabidopsis thaliana]
Phypa_141718	9.104e-15	2.435e-10	34.63	up	Pp1s181_24V2.1	Pp1s181_24V6.1	transparent testa 12
Phypa_131577	1.326e-12	3.536e-08	34.11	up	Pp1s89_139V2.1	Pp1s89_139V6.1,Pp1s89_139V6.2,Pp1s89_139V6.3	sucrose transporter		yes	yes
Phypa_181889	8.438e-14	2.254e-09	33.63	up	Pp1s53_138V2.1	Pp1s53_138V6.1	early responsive to dehydration protein		yes	yes
Phypa_172450	1.193e-13	3.187e-09	33.45	up	Pp1s353_22V2.1	Pp1s353_22V6.1				yes
Phypa_104795	1.947e-13	5.199e-09	33.13	up	Pp1s15_198V2.1	Pp1s15_198V6.1	dolichyl pyrophosphate phosphatase 1
Phypa_175024	8.86e-14	2.366e-09	33.09	up	Pp1s10_88V2.1	Pp1s10_88V6.1			yes
Phypa_70142	1.21e-14	3.236e-10	32.92	up	Pp1s26_258V2.1	Pp1s26_258V6.2,Pp1s26_258V6.1	Dmel_CG9682; CG9682 gene product from transcript CG9682-RA [Drosophila melanogaster]
Phypa_170221	9.881e-14	2.639e-09	32.17	up	Pp1s236_32V2.1	Pp1s236_32V6.1
Phypa_166085	4.841e-14	1.293e-09	31.92	up	Pp1s102_81V2.1	Pp1s102_88V6.1	hypothetical protein, conserved [Cyanidioschyzon merolae]
Phypa_9545	8.024e-12	2.136e-07	31.84	up	Pp1s223_16V2.1	Pp1s957_2V6.1
Phypa_168506	3.708e-14	9.911e-10	31.17	up	Pp1s178_136V2.1	Pp1s178_136V6.1				yes
Phypa_177197	7.039e-14	1.881e-09	30.89	up	Pp1s22_38V2.1	Pp1s22_38V6.1	trigger factor
Phypa_167270	9.104e-14	2.432e-09	30.84	up	Pp1s141_147V2.1	Pp1s141_147V6.1
Phypa_111412	2.642e-14	7.065e-10	30.74	up	Pp1s2_161V2.1	Pp1s2_161V6.1	transmembrane protein		yes
Phypa_217079	2.338e-11	6.217e-07	30.71	up	Pp1s137_144V2.1	Pp1s137_144V6.1	beta-hydroxyacyl-acp dehydratase
Phypa_184913	1.761e-12	4.694e-08	30.52	up	Pp1s78_98V2.1	Pp1s78_98V6.1	early-responsive to dehydrationexpressed
Phypa_186437	7.829e-13	2.088e-08	30.51	up	Pp1s93_98V2.1	Pp1s93_98V6.1	sucrose synthase		yes
Phypa_74335	4.324e-11	1.149e-06	30.36	up	Pp1s46_326V2.1	Pp1s46_326V6.1,Pp1s46_326V6.2	cor-tmc-ap3 gene for stress-inducible and putative membrane pore protein COR-TMC-AP3
Phypa_140855	2.243e-14	5.996e-10	30.21	up	Pp1s171_10V2.1	Pp1s171_10V6.1	peroxisomal membrane
Phypa_195387	3.543e-13	9.455e-09	29.71	up	Pp1s238_59V2.1	Pp1s238_59V6.1	cysteine proteinase inhibitor
Phypa_221481	2.531e-14	6.768e-10	29.23	up	Pp1s213_103V2.1	Pp1s213_103V6.1	transketolase 1
Phypa_224996	1.143e-11	3.041e-07	29.1	up	Pp1s306_72V2.1	Pp1s306_72V6.1	abscisic acid-induced
Phypa_79620	1.698e-13	4.533e-09	28.57	up	Pp1s80_108V2.1	Pp1s80_108V6.1	solute carrier familymember 44
Phypa_95830	1.167e-13	3.116e-09	28.28	up	Pp1s288_63V2.1	Pp1s288_63V6.1				yes
Phypa_112228	4.818e-14	1.288e-09	28.26	up	Pp1s3_465V2.1	Pp1s3_465V6.1	catalase
Phypa_75593	7.661e-15	2.049e-10	27.93	up	Pp1s54_73V2.1	Pp1s54_73V6.1
Phypa_202276	2.194e-12	5.847e-08	27.82	up	Pp1s8_288V2.1	Pp1s8_288V6.1	pca1 gene for PIIB-type Ca2+-ATPase protein PCA1
Phypa_180791	1.62e-09	4.282e-05	27.71	up	Pp1s45_25V2.1	Pp1s45_25V6.3,Pp1s45_25V6.2,Pp1s45_25V6.1	hypothetical protein [Oryza sativa (japonica cultivar-group)]
Phypa_226280	2.192e-12	5.842e-08	27.47	up	Pp1s353_25V2.1	Pp1s353_25V6.1,Pp1s353_25V6.2	glyceraldehyde-3-phosphate dehydrogenase
Phypa_169946	3.058e-13	8.162e-09	27.43	up	Pp1s225_55V2.1	Pp1s225_55V6.1	vacuolar protein sorting-associated
Phypa_163285	6.739e-12	1.795e-07	27.39	up	Pp1s54_110V2.1	Pp1s54_110V6.1	LOC398566; similar to PC2 (positive cofactor 2, multiprotein complex) glutamine/Q-rich-associated protein [Xenopus laevis]
Phypa_163517	5.999e-11	1.593e-06	27.31	up	Pp1s57_21V2.1	Pp1s57_21V6.1
Phypa_110546	3.833e-11	1.019e-06	27.3	up	Pp1s319_5V2.1	Pp1s319_5V6.1	hemolytic toxin
Phypa_168697	4.153e-11	1.104e-06	27.15	up	Pp1s185_44V2.1	Pp1s185_44V6.2,Pp1s185_44V6.1,Pp1s185_44V6.3
Phypa_25822	3.138e-12	8.36e-08	26.75	up	Pp1s12_415V2.1	Pp1s12_415V6.1,Pp1s12_415V6.2	T31B5.20; GRAM domain-containing protein [Arabidopsis thaliana]
Phypa_134720	1.073e-11	2.854e-07	26.71	up	Pp1s114_175V2.1	Pp1s114_175V6.1	T15D22.11; expressed protein [Arabidopsis thaliana]
Phypa_92280	5.606e-09	0.0001479	26.45	up	Pp1s223_17V2.1	Pp1s223_16V6.1			yes
Phypa_98284	2.842e-14	7.597e-10	26.35	up	Pp1s350_17V2.1	Pp1s350_17V6.1
Phypa_161099	7.105e-14	1.898e-09	26.32	up	Pp1s29_331V2.1	Pp1s29_332V6.1
Phypa_232091	2.909e-14	7.775e-10	26.27	up	Pp1s149_49V2.1	Pp1s149_49V6.1
Phypa_116036	5.689e-13	1.518e-08	26.15	up	Pp1s15_146V2.1	Pp1s15_146V6.1	sep2 (stress enhanced protein 2)
Phypa_8789	4.596e-14	1.228e-09	25.84	up	Pp1s370_63V2.1	Pp1s370_63V6.2,Pp1s370_63V6.1,Pp1s370_63V6.3	T6H22.3; transcription factor, putative [Arabidopsis thaliana]
Phypa_65255	3.06e-13	8.167e-09	25.72	up	Pp1s5_313V2.1	Pp1s5_313V6.1	hypothetical protein [Theileria parva]			yes
Phypa_110385	1.236e-11	3.287e-07	25.43	up	Pp1s238_60V2.1	Pp1s238_60V6.2,Pp1s238_60V6.1	cysteine proteinase inhibitor b (cystatin b)		yes
Phypa_160612	3.368e-13	8.99e-09	25.14	up	Pp1s24_109V2.1	Pp1s24_110V6.1,Pp1s24_109V6.1
Phypa_213747	2.139e-11	5.686e-07	24.94	up	Pp1s92_44V2.1	Pp1s92_44V6.1,Pp1s92_44V6.2,Pp1s92_44V6.3
Phypa_159424	1.682e-09	4.447e-05	24.28	up	Pp1s12_379V2.1	Pp1s12_379V6.2,Pp1s12_379V6.1,Pp1s12_379V6.3,Pp1s12_379V6.4,Pp1s12_379V6.5	unknown [Picea sitchensis]
Phypa_149776	5.529e-14	1.477e-09	24.16	up	Pp1s304_13V2.1	Pp1s304_13V6.1	universal stress protein family protein
Phypa_193835	7.55e-14	2.017e-09	24.11	up	Pp1s206_53V2.1	Pp1s206_53V6.1,Pp1s206_53V6.2	small-conductance mechanosensitive channel
Phypa_164024	1.549e-12	4.13e-08	23.83	up	Pp1s64_41V2.1	Pp1s64_41V6.1	nad-dependent epimerase dehydratase		yes
Phypa_168786	9.571e-12	2.547e-07	23.56	up	Pp1s189_34V2.1	Pp1s189_35V6.1,Pp1s189_34V6.2,Pp1s189_34V6.1,Pp1s189_34V6.3	nad-dependent epimerase dehydratase
Phypa_175070	8.784e-13	2.343e-08	23.54	up	Pp1s10_240V2.1	Pp1s10_240V6.1
Phypa_208270	2.43e-10	6.444e-06	23.24	up	Pp1s45_145V2.1	Pp1s45_145V6.1	erwinia induced protein 2
Phypa_165686	2.416e-12	6.437e-08	23	up	Pp1s93_121V2.1	Pp1s93_164V6.1	protein phosphatase
Phypa_55628	2.751e-12	7.331e-08	23	up	Pp1s15_311V2.1	Pp1s15_311V6.1	rab18 -family small gtpase
Phypa_77030	2.081e-13	5.555e-09	22.69	up	Pp1s62_88V2.1	Pp1s62_88V6.1
Phypa_232889	3.637e-13	9.706e-09	22.52	up	Pp1s149_4V2.1	Pp1s149_4V6.1	hemolytic toxin			yes
Phypa_161425	2.33e-13	6.221e-09	22.3	up	Pp1s32_341V2.1	Pp1s32_341V6.1
Phypa_86211	5.282e-13	1.41e-08	22.29	up	Pp1s143_73V2.1	Pp1s143_73V6.1	af402605_1homeodomain leucine zipper protein hdz2
Phypa_213846	8.213e-12	2.186e-07	22.24	up	Pp1s94_26V2.1	Pp1s94_26V6.1	phospholipase d alpha
Phypa_158984	8.493e-13	2.265e-08	22.02	up	Pp1s8_176V2.1	Pp1s8_176V6.2,Pp1s8_176V6.1
Phypa_169488	1.075e-11	2.861e-07	21.91	up	Pp1s211_10V2.1	Pp1s211_10V6.1
Phypa_95963	2.909e-14	7.775e-10	21.9	up	Pp1s292_19V2.1	Pp1s292_19V6.1,Pp1s292_20V6.1
Phypa_126837	1.719e-13	4.589e-09	21.81	up	Pp1s61_125V2.1	Pp1s61_125V6.1	uridylate kinase
Phypa_194508	1.191e-11	3.168e-07	21.69	up	Pp1s218_59V2.1	Pp1s218_59V6.1	serine threonine-protein kinase
Phypa_223264	4.854e-08	0.001274	21.69	up	Pp1s254_32V2.1	Pp1s254_32V6.1
Phypa_232556	5.194e-12	1.383e-07	21.2	up	Pp1s105_84V2.1	Pp1s105_84V6.1	protein phosphatase
Phypa_45665	7.831e-12	2.085e-07	21.15	up	Pp1s26_236V2.1	Pp1s26_236V6.2,Pp1s26_236V6.1	loc553228 protein		yes
Phypa_66163	7.373e-12	1.963e-07	20.81	up	Pp1s9_351V2.1	0
Phypa_106599	5.34e-13	1.425e-08	20.55	up	Pp1s86_63V2.1	Pp1s86_63V6.1	protein z
Phypa_112861	2.19e-12	5.836e-08	20.49	up	Pp1s5_325V2.1	Pp1s5_325V6.5,Pp1s5_325V6.2,Pp1s5_325V6.3,Pp1s5_325V6.4,Pp1s5_325V6.1,Pp1s5_325V6.6	T7F6.22; hydroxyproline-rich glycoprotein family protein [Arabidopsis thaliana]
Phypa_106968	5.75e-11	1.527e-06	20.48	up	Pp1s116_98V2.1	Pp1s116_98V6.1	serine threonine-protein kinase
Phypa_178222	6.51e-13	1.737e-08	20.45	up	Pp1s29_96V2.1	Pp1s29_96V6.1	T14P4.36; expressed protein [Arabidopsis thaliana]
Phypa_172664	8.462e-12	2.252e-07	20.24	up	Pp1s371_37V2.1	Pp1s371_37V6.1
Phypa_64336	8.73e-12	2.323e-07	19.82	up	Pp1s2_428V2.1	Pp1s2_428V6.1
Phypa_107034	1.774e-10	4.706e-06	19.55	up	Pp1s121_168V2.1	Pp1s121_168V6.1,Pp1s121_168V6.2	beta-amylase
Phypa_191107	2.558e-09	6.756e-05	19.39	up	Pp1s156_153V2.1	Pp1s156_153V6.2,Pp1s156_153V6.1	mip tip subfamily
Phypa_136829	1.189e-10	3.155e-06	19.37	up	Pp1s132_40V2.1	Pp1s132_40V6.1
Phypa_126550	2.69e-11	7.152e-07	19.26	up	Pp1s60_274V2.1	Pp1s60_274V6.1	soul-like protein		yes
Phypa_132808	1.86e-11	4.947e-07	18.95	up	Pp1s98_9V2.1	Pp1s98_9V6.4,Pp1s98_9V6.2,Pp1s98_9V6.3,Pp1s98_9V6.1,Pp1s98_9V6.5	thioredoxin h-type		yes
Phypa_168737	2.953e-12	7.868e-08	18.94	up	Pp1s187_20V2.1	Pp1s187_20V6.1
Phypa_233804	5.285e-11	1.404e-06	18.86	up	Pp1s106_16V2.1	Pp1s106_16V6.2,Pp1s106_16V6.1	formate dehydrogenase		yes
Phypa_200827	1.11e-11	2.952e-07	18.63	up	Pp1s464_13V2.1	Pp1s464_13V6.1,Pp1s464_13V6.2	T19K4.3; senescence/dehydration-associated protein-related [Arabidopsis thaliana]
Phypa_65356	1.214e-12	3.237e-08	18.58	up	Pp1s6_103V2.1	Pp1s6_103V6.1				yes
Phypa_98343	6.122e-13	1.633e-08	18.57	up	Pp1s352_13V2.1	Pp1s352_13V6.1
Phypa_39336	1.841e-12	4.907e-08	18.55	up	Pp1s169_140V2.1	Pp1s169_140V6.1,Pp1s169_140V6.2	copper chaperone		yes
Phypa_107287	1.176e-11	3.127e-07	18.51	up	Pp1s145_135V2.1	Pp1s145_135V6.1			yes
Phypa_171446	2.503e-09	6.613e-05	18.46	up	Pp1s293_16V2.1	Pp1s293_16V6.2,Pp1s293_16V6.1,Pp1s293_16V6.3	adenylate translocator (brittle-1)-like protein		yes
Phypa_147571	1.051e-12	2.802e-08	18.29	up	Pp1s263_45V2.1	Pp1s263_45V6.1
Phypa_205052	2.141e-10	5.677e-06	18.18	up	Pp1s24_247V2.1	Pp1s24_247V6.2,Pp1s24_247V6.1	aldo keto reductase		yes
Phypa_233358	1.089e-10	2.89e-06	17.38	up	Pp1s77_158V2.1	Pp1s77_158V6.2,Pp1s77_158V6.1				yes
Phypa_169303	1.503e-13	4.014e-09	17.31	up	Pp1s204_29V2.1	Pp1s204_29V6.1
Phypa_214778	3.56e-10	9.437e-06	17.26	up	Pp1s105_151V2.1	Pp1s105_151V6.1,Pp1s105_151V6.2,Pp1s105_151V6.3	allantoinase		yes
Phypa_199019	9.985e-12	2.657e-07	17.22	up	Pp1s350_20V2.1	Pp1s350_20V6.4,Pp1s350_20V6.2,Pp1s350_20V6.3	strictosidine synthase family protein
Phypa_109369	7.923e-09	0.0002089	17.03	up	Pp1s545_14V2.1	Pp1s545_14V6.1
Phypa_34885	2.432e-09	6.425e-05	16.98	up	Pp1s55_65V2.1	Pp1s55_65V6.1,Pp1s55_66V6.1,Pp1s55_66V6.2
Phypa_100318	2.719e-13	7.258e-09	16.97	up	Pp1s416_25V2.1	Pp1s416_25V6.1
Phypa_112446	8.905e-13	2.375e-08	16.89	up	Pp1s4_409V2.1	Pp1s4_409V6.1	acyl-acp thioesterase
Phypa_87393	7.613e-12	2.027e-07	16.84	up	Pp1s157_50V2.1	Pp1s157_50V6.1	stearoyl-acyl-carrier protein desaturase
Phypa_206618	1.485e-12	3.959e-08	16.75	up	Pp1s34_238V2.1	Pp1s34_238V6.1
Phypa_151401	2.514e-12	6.697e-08	16.55	up	Pp1s336_51V2.1	Pp1s336_51V6.3,Pp1s336_51V6.2,Pp1s336_51V6.1	ethylene-responsive protein		yes
Phypa_168518	1.147e-09	3.036e-05	16.42	up	Pp1s180_8V2.1	Pp1s180_8V6.1	Neuromodulin (Axonal membrane protein GAP-43) (Growth-associated protein 43) [no tax name]		yes
Phypa_182799	1.103e-12	2.942e-08	16.35	up	Pp1s60_2V2.1	Pp1s60_2V6.1	transmembrane protein
Phypa_80683	8.739e-09	0.0002304	16.34	up	Pp1s88_142V2.1	Pp1s88_142V6.1	hexaubiquitin protein
Phypa_115537	3.009e-13	8.031e-09	16.3	up	Pp1s13_112V2.1	Pp1s13_112V6.1	F28P5.13; late embryogenesis abundant domain-containing protein / LEA domain-containing protein [Arabidopsis thaliana]
Phypa_161303	1.338e-11	3.56e-07	16.3	up	Pp1s31_237V2.1	Pp1s31_237V6.1	triacylglycerol lipase-like protein
Phypa_174716	1.392e-13	3.718e-09	16.13	up	Pp1s8_163V2.1	Pp1s8_163V6.1	glutamate decarboxylase		yes
Phypa_109889	7.019e-09	0.0001851	15.98	up	Pp1s67_7V2.1	Pp1s67_7V6.2,Pp1s67_7V6.1	porin voltage-dependent anion-selective channel protein			yes
Phypa_128011	1.012e-11	2.694e-07	15.89	up	Pp1s68_134V2.1	Pp1s68_134V6.1	erd4 protein
Phypa_167307	1.109e-11	2.95e-07	15.87	up	Pp1s142_148V2.1	Pp1s142_148V6.1	F11C18.30; expressed protein [Arabidopsis thaliana]
Phypa_9313	7.98e-11	2.119e-06	15.73	up	Pp1s241_96V2.1	Pp1s241_96V6.1
Phypa_113401	4.228e-12	1.126e-07	15.71	up	Pp1s6_337V2.1	Pp1s6_337V6.1	calcium ion binding			yes
Phypa_135616	2.338e-10	6.199e-06	15.62	up	Pp1s121_15V2.1	Pp1s121_15V6.1	F14G24.37; expressed protein [Arabidopsis thaliana]		yes	yes
Phypa_65434	1.239e-10	3.287e-06	15.59	up	Pp1s6_256V2.1	Pp1s6_256V6.1	glutamine type iii
Phypa_181142	7.275e-09	0.0001919	15.49	up	Pp1s47_88V2.1	Pp1s47_88V6.1	cold acclimation protein wcor413-like protein
Phypa_145901	1.484e-09	3.925e-05	15.3	up	Pp1s235_65V2.1	Pp1s235_65V6.2,Pp1s235_65V6.1	T22K7.60; expressed protein [Arabidopsis thaliana]
Phypa_181637	5.469e-11	1.453e-06	15.08	up	Pp1s51_160V2.1	Pp1s51_160V6.2,Pp1s51_160V6.1,Pp1s51_160V6.3	alcohol dehydrogenase zinc-binding domain-containing protein
Phypa_117910	7.35e-13	1.96e-08	15.05	up	Pp1s22_107V2.1	Pp1s22_107V6.1
Phypa_199069	1.23e-07	0.003219	15.03	up	Pp1s351_44V2.1	Pp1s351_44V6.2,Pp1s351_44V6.1	seed maturation protein		yes
Phypa_190133	3.226e-13	8.611e-09	15.02	up	Pp1s141_128V2.1	Pp1s141_128V6.1	aldose reductase
Phypa_151423	2.835e-11	7.535e-07	14.85	up	Pp1s336_10V2.1	Pp1s336_10V6.2,Pp1s336_10V6.1
Phypa_87235	8.368e-13	2.232e-08	14.8	up	Pp1s155_87V2.1	Pp1s155_87V6.1
Phypa_187822	1.513e-09	4.001e-05	14.79	up	Pp1s111_161V2.1	Pp1s111_161V6.1	aldehyde dehydrogenase		yes
Phypa_90186	2.975e-13	7.943e-09	14.79	up	Pp1s194_28V2.1	Pp1s194_28V6.1	hypothetical protein, conserved [Trypanosoma brucei]
Phypa_201778	5.417e-10	1.435e-05	14.59	up	Pp1s5_291V2.1	Pp1s5_291V6.2,Pp1s5_291V6.1,Pp1s5_291V6.3	acyltransferase like 1
Phypa_169294	1.917e-10	5.086e-06	14.55	up	Pp1s203_102V2.1	Pp1s203_102V6.1
Phypa_94938	4.247e-11	1.128e-06	14.52	up	Pp1s270_61V2.1	Pp1s270_61V6.1
Phypa_196641	7.221e-12	1.923e-07	14.46	up	Pp1s270_82V2.1	Pp1s270_82V6.1	white-brown-complex abc transporter family		yes
Phypa_175220	7.247e-12	1.93e-07	14.41	up	Pp1s11_262V2.1	Pp1s11_262V6.1	1-deoxy-d-xylulose 5-phosphate synthase		yes
Phypa_227221	3.258e-10	8.636e-06	14.3	up	Pp1s403_11V2.1	Pp1s403_11V6.1	peptidase m50
Phypa_160556	3.786e-10	1.003e-05	14.29	up	Pp1s23_170V2.1	Pp1s23_170V6.1	MNA5.18; expressed protein [Arabidopsis thaliana]
Phypa_178800	1.658e-12	4.421e-08	14.28	up	Pp1s32_322V2.1	Pp1s32_322V6.1,Pp1s32_322V6.2	nodulin-like protein		yes
Phypa_161879	1.385e-12	3.692e-08	14.16	up	Pp1s36_341V2.1	Pp1s36_341V6.1	allantoinase
Phypa_63513	8.61e-12	2.292e-07	14.14	up	Pp1s369_30V2.1	Pp1s369_30V6.2,Pp1s369_30V6.1	cysteine protease		yes
Phypa_177939	5.529e-09	0.0001459	14.12	up	Pp1s27_248V2.1	Pp1s27_248V6.1	atp-dependent clp protease
Phypa_118250	3.446e-12	9.181e-08	14.1	up	Pp1s23_172V2.1	Pp1s23_172V6.1	triacylglycerol lipase
Phypa_108889	1.067e-12	2.845e-08	14.09	up	Pp1s340_19V2.1	Pp1s340_19V6.1,Pp1s340_19V6.2,Pp1s340_19V6.3	secreted protein		yes
Phypa_155865	1.792e-12	4.777e-08	14.05	up	Pp1s491_18V2.1	Pp1s491_18V6.1	flavonol synthase flavanone 3-
Phypa_118647	4.826e-10	1.278e-05	14.02	up	Pp1s25_336V2.1	Pp1s25_336V6.1	hydrolyzing o-glycosyl
Phypa_169546	4.546e-11	1.208e-06	13.9	up	Pp1s212_60V2.1	Pp1s212_60V6.3,Pp1s212_60V6.2,Pp1s212_60V6.1	protein binding zinc ion binding
Phypa_33429	7.606e-12	2.025e-07	13.86	up	Pp1s291_53V2.1	Pp1s291_53V6.3,Pp1s291_53V6.2,Pp1s291_53V6.1	choline-phosphate cytidylyltransferase b
Phypa_223859	6.778e-12	1.805e-07	13.82	up	Pp1s271_8V2.1	Pp1s271_8V6.1
Phypa_222215	8.884e-09	0.0002342	13.71	up	Pp1s227_93V2.1	Pp1s227_93V6.2,Pp1s227_93V6.1	C17L7.240; polyubiquitin (UBQ10) (SEN3) [Arabidopsis thaliana]
Phypa_72129	1.243e-09	3.288e-05	13.7	up	Pp1s35_262V2.1	Pp1s35_262V6.1,Pp1s35_262V6.2,Pp1s35_262V6.3,Pp1s35_262V6.4	protein-l-isoaspartate o-
Phypa_88846	4.141e-11	1.101e-06	13.51	up	Pp1s175_26V2.1	Pp1s175_26V6.1	T22C5.13; glucose-1-phosphate adenylyltransferase large subunit 2 (APL2) / ADP-glucose pyrophosphorylase [EC:2.7.7.27] [KO:K00975] [Arabidopsis thaliana]
Phypa_217084	5.481e-11	1.456e-06	13.44	up	Pp1s137_152V2.1	Pp1s137_152V6.1,Pp1s137_152V6.2
Phypa_169039	1.024e-10	2.718e-06	13.4	up	Pp1s197_44V2.1	Pp1s197_44V6.1			yes
Phypa_137063	1.285e-09	3.399e-05	13.27	up	Pp1s134_28V2.1	Pp1s134_28V6.1	F6E13.34; expressed protein [Arabidopsis thaliana]		yes
Phypa_131600	2.264e-09	5.984e-05	13.03	up	Pp1s89_217V2.1	Pp1s89_217V6.1	F7L13.10; expressed protein [Arabidopsis thaliana]
Phypa_15892	1.439e-08	0.0003788	13	up	Pp1s79_119V2.1	Pp1s79_119V6.1	peroxisomal membrane
Phypa_164789	3.186e-11	8.47e-07	13	up	Pp1s77_19V2.1	Pp1s77_19V6.1				yes
Phypa_201802	3.099e-11	8.238e-07	12.94	up	Pp1s6_50V2.1	Pp1s6_50V6.1	F24J5.20; alpha-xylosidase (XYL1) [Arabidopsis thaliana]
Phypa_18112	4.256e-12	1.134e-07	12.93	up	Pp1s141_56V2.1	Pp1s141_56V6.1	F6N18.8; zinc-binding family protein [Arabidopsis thaliana]
Phypa_137993	4.362e-10	1.156e-05	12.88	up	Pp1s142_12V2.1	Pp1s142_12V6.1	cysteine proteinase inhibitor
Phypa_89256	3.109e-12	8.283e-08	12.88	up	Pp1s180_121V2.1	Pp1s180_121V6.1		yes			AP2/EREBP
Phypa_188431	1.432e-12	3.816e-08	12.81	up	Pp1s119_27V2.1	Pp1s119_27V6.1	plasma membrane associated protein		yes		C2C2_CO-like
Phypa_161913	1.879e-10	4.986e-06	12.77	up	Pp1s37_96V2.1	Pp1s37_97V6.2,Pp1s37_97V6.1
Phypa_196034	1.91e-11	5.079e-07	12.66	up	Pp1s253_35V2.1	Pp1s253_35V6.1			yes
Phypa_64252	7.02e-11	1.864e-06	12.62	up	Pp1s2_241V2.1	Pp1s2_241V6.1	T1N15.5; expressed protein [Arabidopsis thaliana]
Phypa_110819	1.769e-06	0.04586	12.53	up	Pp1s1_625V2.1	Pp1s1_625V6.1	chlorophyll a b binding			yes
Phypa_16354	1.684e-06	0.04365	12.52	up	Pp1s123_58V2.1	Pp1s123_58V6.1	glycine-rich rna-binding protein 2
Phypa_206327	2.241e-12	5.972e-08	12.31	up	Pp1s33_94V2.2	Pp1s33_94V6.1	alpha beta fold family expressed
Phypa_166179	8.615e-11	2.287e-06	12.28	up	Pp1s103_119V2.1	Pp1s104_110V6.1	F27G19.60; CBS domain-containing protein [Arabidopsis thaliana]
Phypa_160934	7.731e-12	2.058e-07	12.28	up	Pp1s28_101V2.1	Pp1s28_101V6.2,Pp1s28_101V6.1
Phypa_133855	2.392e-10	6.344e-06	12.25	up	Pp1s107_200V2.1	Pp1s107_200V6.1	adenylate translocator (brittle-1)-like protein
Phypa_159202	4.124e-09	0.0001089	12.25	up	Pp1s10_202V2.1	Pp1s10_202V6.1	at3g10020 t22k18_16		yes
Phypa_187417	1.085e-10	2.879e-06	12.23	up	Pp1s105_45V2.1	Pp1s105_45V6.1,Pp1s105_45V6.2	ac073556_6 sugar transport protein
Phypa_147342	8.078e-12	2.15e-07	12.19	up	Pp1s258_30V2.1	Pp1s258_30V6.2,Pp1s258_30V6.1	two-pore calcium channel
Phypa_187336	9.1e-12	2.422e-07	12.15	up	Pp1s104_29V2.1	Pp1s104_29V6.1	charged multivesicular body protein 3
Phypa_173572	7.14e-08	0.001871	12.14	down	Pp1s495_1V2.1	Pp1s495_1V6.1	hypothetical protein [Dictyostelium discoideum]
Phypa_165292	1.295e-10	3.436e-06	12.06	up	Pp1s81_151V2.1	Pp1s85_21V6.1	large low complexity coiled coil protien with large repeat region [Cryptosporidium parvum]
Phypa_172313	4.784e-08	0.001256	12.04	up	Pp1s342_9V2.1	Pp1s342_9V6.1			yes
Phypa_89948	4.039e-11	1.074e-06	11.99	up	Pp1s190_59V2.1	Pp1s190_59V6.1			yes
Phypa_188929	4.632e-12	1.234e-07	11.84	up	Pp1s126_80V2.1	Pp1s126_80V6.1	F25E4.180; bromo-adjacent homology (BAH) domain-containing protein [Arabidopsis thaliana]
Phypa_224374	9.948e-10	2.633e-05	11.8	up	Pp1s286_22V2.1	Pp1s286_22V6.1
Phypa_229491	3.533e-12	9.412e-08	11.73	up	Pp1s76_39V2.1	Pp1s76_39V6.1	cinnamoyl- reductase
Phypa_186944	2.181e-09	5.765e-05	11.72	up	Pp1s99_154V2.1	Pp1s99_154V6.1	pglct (plastidic glc translocator) carbohydrate transmembrane transporter sugar:hydrogen symporter		yes
Phypa_222395	4.996e-08	0.001311	11.66	up	Pp1s233_4V2.1	Pp1s233_4V6.1	F14O13.12; beta-amylase, putative / 1,4-alpha-D-glucan maltohydrolase, putative [Arabidopsis thaliana]
Phypa_127945	6.295e-12	1.676e-07	11.6	up	Pp1s68_5V2.1	Pp1s68_5V6.1
Phypa_168818	1.496e-10	3.97e-06	11.48	up	Pp1s190_53V2.1	Pp1s190_53V6.1	hypothetical protein [Dictyostelium discoideum]
Phypa_233887	6.641e-08	0.001741	11.45	up	Pp1s109_101V2.1	Pp1s109_101V6.2,Pp1s109_101V6.1			yes
Phypa_232144	2.031e-07	0.005307	11.39	up	Pp1s149_228V2.1	Pp1s149_228V6.1	rhicadhesin receptor		yes
Phypa_112232	5.153e-09	0.000136	11.36	up	Pp1s3_581V2.1	Pp1s3_581V6.1	short chain			yes
Phypa_185771	4.217e-11	1.12e-06	11.27	up	Pp1s86_178V2.1	Pp1s86_178V6.1,Pp1s86_179V6.1	F24J5.20; alpha-xylosidase (XYL1) [Arabidopsis thaliana]
Phypa_140308	2.316e-07	0.006047	11.25	up	Pp1s165_65V2.1	Pp1s165_65V6.1,Pp1s165_65V6.2,Pp1s165_65V6.3	latex-abundant protein
Phypa_151993	2.222e-08	0.0005844	11.13	up	Pp1s351_49V2.1	Pp1s351_49V6.1	seed maturation protein
Phypa_76425	6.786e-12	1.807e-07	11.13	up	Pp1s59_34V2.1	Pp1s59_34V6.1				yes
Phypa_113212	1.539e-11	4.094e-07	11	up	Pp1s6_369V2.1	Pp1s6_369V6.1	short chain
Phypa_167268	8.618e-12	2.294e-07	10.97	up	Pp1s141_133V2.1	Pp1s141_133V6.1
[Phypa_99334;Phypa_99336]	7.615e-09	0.0002008	10.91	up		#N/A			yes
Phypa_27775	6.353e-12	1.692e-07	10.9	up	Pp1s241_56V2.1	Pp1s241_56V6.1	pathogenesis-related maize seed protein
Phypa_64443	1.254e-06	0.03255	10.87	up	Pp1s2_609V2.1	Pp1s2_609V6.1	MLE2.13; expressed protein [Arabidopsis thaliana]			yes
Phypa_105451	1.243e-08	0.0003274	10.84	up	Pp1s36_339V2.1	Pp1s36_339V6.1
Phypa_106167	6.103e-09	0.000161	10.83	up	Pp1s64_195V2.1	Pp1s64_195V6.1
Phypa_2950	3.451e-11	9.174e-07	10.82	up	Pp1s266_43V2.1	Pp1s266_43V6.1	F11F8.28; hydrolase, alpha/beta fold family protein [Arabidopsis thaliana]		yes
Phypa_169190	1.844e-08	0.0004851	10.82	up	Pp1s200_19V2.1	Pp1s200_19V6.1	T1N15.5; expressed protein [Arabidopsis thaliana]			yes
Phypa_120777	4.244e-10	1.125e-05	10.82	up	Pp1s34_16V2.1	Pp1s34_16V6.1,Pp1s34_16V6.2
Phypa_140938	8.125e-12	2.163e-07	10.81	up	Pp1s172_75V2.1	Pp1s172_75V6.1	augmenter of liver regeneration
Phypa_142485	1.246e-09	3.295e-05	10.74	up	Pp1s192_66V2.1	Pp1s192_66V6.3,Pp1s192_66V6.2,Pp1s192_66V6.1,Pp1s192_66V6.4	dual specificity phosphatase 12		yes
Phypa_164963	9.789e-10	2.591e-05	10.59	up	Pp1s80_112V2.1	Pp1s80_112V6.2,Pp1s80_112V6.1
Phypa_136592	4.058e-11	1.078e-06	10.5	up	Pp1s130_43V2.1	Pp1s130_43V6.1	beta-galactosidase
Phypa_116307	2.351e-11	6.251e-07	10.41	up	Pp1s15_459V2.1	Pp1s15_467V6.1	elip1.1.2 gene for putative early light-induced protein ELIP1.1.2
Phypa_104684	5.607e-12	1.493e-07	10.41	up	Pp1s12_260V2.1	Pp1s12_260V6.1	progesterone 5-beta-reductase
Phypa_224579	1.72e-08	0.0004527	10.38	up	Pp1s292_64V2.1	Pp1s292_64V6.1	aminopeptidase-like protein		yes
Phypa_200090	1.652e-11	4.393e-07	10.32	up	Pp1s403_40V2.1	Pp1s403_40V6.1	calmodulin binding
Phypa_76956	5.671e-08	0.001488	10.32	up	Pp1s61_292V2.1	Pp1s61_292V6.2,Pp1s61_292V6.1	ras-related protein rab7
Phypa_124218	2.632e-10	6.979e-06	10.29	up	Pp1s48_226V2.1	Pp1s48_226V6.2,Pp1s48_226V6.1	F3I17.11; expressed protein [Arabidopsis thaliana]		yes
Phypa_167646	4.043e-11	1.075e-06	10.24	up	Pp1s154_8V2.1	Pp1s154_8V6.1			yes
Phypa_127281	4.858e-11	1.291e-06	10.17	up	Pp1s64_57V2.1	Pp1s64_57V6.1	alkaline phosphatase d			yes
Phypa_135187	9.866e-10	2.611e-05	10.16	up	Pp1s117_57V2.1	Pp1s117_57V6.1	transferring glycosyl
Phypa_174589	6.419e-09	0.0001693	10.11	up	Pp1s7_451V2.1	Pp1s7_451V6.2,Pp1s7_451V6.1,Pp1s7_451V6.3,Pp1s7_451V6.4	elongation factor 1-		yes
Phypa_13662	1.503e-07	0.003931	10.1	up	Pp1s80_9V2.1	Pp1s80_9V6.1	abscisic insensitive 1b
Phypa_168583	5.981e-08	0.001569	10.07	up	Pp1s182_18V2.1	Pp1s182_18V6.1	acetolactate synthase
Phypa_158713	8.114e-08	0.002126	9.941	up	Pp1s5_51V2.1	Pp1s5_51V6.2,Pp1s5_51V6.1	F7A10.4; expressed protein [Arabidopsis thaliana]
Phypa_167696	6.527e-10	1.729e-05	9.938	up	Pp1s155_57V2.1	Pp1s155_57V6.1
Phypa_210697	2.237e-08	0.0005883	9.902	up	Pp1s64_219V2.1	Pp1s64_219V6.2,Pp1s64_219V6.1	small rab-related gtpase		yes
Phypa_190421	2.366e-09	6.252e-05	9.821	up	Pp1s145_164V2.1	Pp1s145_164V6.1,Pp1s145_164V6.2	#NAME?		yes
Phypa_197679	1.174e-11	3.124e-07	9.78	up	Pp1s303_45V2.1	Pp1s303_45V6.1	sucrose synthase
Phypa_168679	4.066e-09	0.0001074	9.764	up	Pp1s184_126V2.1	Pp1s184_126V6.1
Phypa_172945	1.077e-09	2.851e-05	9.753	up	Pp1s395_52V2.1	Pp1s395_52V6.1	hypothetical protein, conserved [Trypanosoma brucei]		yes
Phypa_198648	2.387e-09	6.306e-05	9.732	up	Pp1s335_17V2.1	Pp1s335_17V6.1	MRO11.7; expressed protein [Arabidopsis thaliana]
Phypa_144213	4.495e-11	1.194e-06	9.708	up	Pp1s212_8V2.1	Pp1s212_8V6.1	cysteine proteinase inhibitor			yes
Phypa_68926	1.377e-09	3.642e-05	9.688	up	Pp1s21_68V2.1	Pp1s21_68V6.2,Pp1s21_68V6.1	glycoside hydrolase family 16		yes
Phypa_223103	7.781e-09	0.0002052	9.685	up	Pp1s249_49V2.1	Pp1s249_49V6.4,Pp1s249_49V6.2,Pp1s249_49V6.3,Pp1s249_49V6.1	gaba receptor-associated
Phypa_121831	1.48e-07	0.003871	9.631	up	Pp1s37_35V2.1	Pp1s37_35V6.1	hydrolyzing o-glycosyl			yes
Phypa_115880	9.97e-10	2.639e-05	9.601	up	Pp1s14_150V2.1	Pp1s14_150V6.1	nadh-cytochrome b5
Phypa_234372	3.705e-10	9.819e-06	9.585	up	Pp1s132_189V2.1	Pp1s132_189V6.1
Phypa_163518	1.699e-10	4.507e-06	9.569	up	Pp1s57_22V2.1	Pp1s57_22V6.1	metal ion binding			yes
Phypa_35017	6.21e-11	1.649e-06	9.534	up	Pp1s540_10V2.1	Pp1s540_10V6.1			yes
Phypa_111312	1.931e-10	5.123e-06	9.515	up	Pp1s2_172V2.1	Pp1s2_172V6.1	snare domain containing protein		yes
Phypa_205965	6.049e-08	0.001587	9.484	up	Pp1s31_53V2.1	Pp1s31_53V6.1,Pp1s31_53V6.2	gamma-tocopherol methyltransferase			yes
Phypa_58108	1.775e-08	0.000467	9.461	up	Pp1s90_78V2.1	Pp1s90_78V6.1	eukaryotic peptide chain release factor subunit 1-1				bHLH
Phypa_32342	1.221e-08	0.0003217	9.408	up	Pp1s311_75V2.1	Pp1s311_75V6.3,Pp1s311_75V6.2,Pp1s311_75V6.1,Pp1s311_75V6.4	abscisic insensitive 1b
Phypa_163814	4.557e-07	0.01187	9.308	up	Pp1s60_199V2.1	Pp1s60_199V6.2,Pp1s60_199V6.1,Pp1s60_199V6.3	phosphoethanolamine n-methyltransferase
Phypa_169276	8.666e-12	2.306e-07	9.257	up	Pp1s202_106V2.1	Pp1s202_106V6.1	Desiccation-related protein PCC3-06 [Craterostigma plantagineum]
Phypa_19797	9.197e-10	2.435e-05	9.191	up	Pp1s136_70V2.1	Pp1s136_70V6.1	glycine-rich rna-binding protein		yes
Phypa_232140	6.389e-07	0.01662	9.185	up	Pp1s149_191V2.1	Pp1s149_191V6.1	rhicadhesin receptor		yes
Phypa_107232	1.831e-11	4.868e-07	9.086	up	Pp1s142_113V2.1	Pp1s142_113V6.3,Pp1s142_113V6.2,Pp1s142_113V6.1,Pp1s142_113V6.4
Phypa_114376	3.461e-08	0.000909	9.072	up	Pp1s10_47V2.1	Pp1s10_47V6.1	T4C21.220; expressed protein [Arabidopsis thaliana]
Phypa_201540	2.36e-08	0.0006206	9.07	up	Pp1s2_734V2.1	Pp1s2_734V6.2,Pp1s2_734V6.1,Pp1s2_734V6.3,Pp1s2_734V6.4,Pp1s2_734V6.5	nadp-malic enzyme
Phypa_164913	1.255e-08	0.0003306	9.045	up	Pp1s79_233V2.1	Pp1s79_233V6.2,Pp1s79_233V6.1
Phypa_130725	5.28e-08	0.001385	9.039	up	Pp1s84_136V2.1	Pp1s84_136V6.2,Pp1s84_136V6.1,Pp1s84_136V6.3
Phypa_139414	2.589e-10	6.863e-06	9.03	up	Pp1s156_108V2.1	Pp1s156_108V6.4,Pp1s156_108V6.2,Pp1s156_108V6.3,Pp1s156_108V6.1	chaperone protein dnaj 10
Phypa_160615	8.241e-10	2.182e-05	9.015	up	Pp1s24_123V2.1	Pp1s24_123V6.1	duf1212 domain membrane protein		yes
Phypa_36865	1.45e-10	3.848e-06	9.013	up	Pp1s358_18V2.1	Pp1s358_18V6.1
Phypa_163845	1.461e-11	3.885e-07	9.009	up	Pp1s61_6V2.1	0			yes
Phypa_62233	2.417e-08	0.0006354	8.971	up	Pp1s6_56V2.1	Pp1s6_56V6.1	nadh:ubiquinone oxidoreductase complex i intermediate-associated protein 30
Phypa_108139	4.585e-09	0.000121	8.944	up	Pp1s228_6V2.1	Pp1s228_6V6.1	aldo keto reductase
Phypa_162717	1.717e-09	4.54e-05	8.908	up	Pp1s46_275V2.1	Pp1s46_275V6.1
Phypa_84328	3.661e-11	9.732e-07	8.907	up	Pp1s122_69V2.1	Pp1s122_69V6.1
Phypa_24242	6.336e-11	1.682e-06	8.87	up	Pp1s14_353V2.1	Pp1s14_353V6.1	pectin methylesterase
Phypa_158428	1.164e-07	0.003047	8.852	up	Pp1s1_74V2.1	Pp1s1_74V6.2,Pp1s1_74V6.1	erwinia induced protein 2		yes
Phypa_137950	7.134e-09	0.0001881	8.798	up	Pp1s142_105V2.1	Pp1s142_105V6.1	glutathione-dependent formaldehyde dehydrogenase
Phypa_88790	7.596e-10	2.011e-05	8.782	up	Pp1s174_56V2.1	Pp1s174_56V6.1
Phypa_194396	8.334e-10	2.207e-05	8.777	up	Pp1s215_89V2.1	Pp1s215_89V6.1	fructose-6-phosphate-2-kinase fructose- -bisphosphatase
Phypa_133413	7.489e-11	1.988e-06	8.767	up	Pp1s103_92V2.1	Pp1s103_92V6.1	crumpled leaf
Phypa_176638	8.557e-07	0.02224	8.706	up	Pp1s18_223V2.1	Pp1s18_223V6.1	soul heme-binding protein
Phypa_193235	1.009e-09	2.672e-05	8.694	up	Pp1s196_72V2.1	Pp1s196_72V6.2,Pp1s196_72V6.1,Pp1s196_72V6.3,Pp1s196_72V6.4	small gtp binding protein rab2a
Phypa_85102	1.912e-08	0.000503	8.69	up	Pp1s131_3V2.1	Pp1s131_3V6.2,Pp1s131_3V6.1
Phypa_224035	1.572e-08	0.0004139	8.654	up	Pp1s276_23V2.1	Pp1s276_23V6.2,Pp1s276_23V6.1	mitochondrial import receptor subunit tom20
Phypa_216637	1.492e-06	0.03868	8.651	up	Pp1s131_107V2.1	Pp1s131_107V6.1	sucrose-phosphate synthase
Phypa_213529	4.31e-10	1.142e-05	8.639	up	Pp1s90_103V2.1	Pp1s90_103V6.1	MQM1.1; expressed protein [Arabidopsis thaliana]			yes
Phypa_125340	3.396e-07	0.008855	8.626	up	Pp1s54_55V2.1	Pp1s54_55V6.1	tic21 (translocon at inner membrane of chloroplasts 21) copper uptake transmembrane transporter iron ion transmembrane transporter protein homodimerization
Phypa_142073	8.934e-07	0.02322	8.613	up	Pp1s186_65V2.1	Pp1s186_65V6.2,Pp1s186_65V6.1	long chain acyl- synthetase
Phypa_65171	4.424e-08	0.001161	8.587	up	Pp1s5_82V2.1	Pp1s5_82V6.1
Phypa_18127	1.462e-08	0.000385	8.553	up	Pp1s68_119V2.1	Pp1s68_119V6.1	surfactant protein b containing protein
Phypa_188295	2.649e-07	0.006914	8.551	up	Pp1s117_91V2.1	Pp1s117_91V6.2,Pp1s117_91V6.1,Pp1s117_91V6.3	gtp binding protein		yes
Phypa_57347	6.187e-10	1.639e-05	8.531	up	Pp1s62_34V2.1	Pp1s62_34V6.1	4-methyl-5(b-hydroxyethyl)-thiazol monophosphate biosynthesis enzyme
Phypa_4514	2.059e-07	0.00538	8.521	up	Pp1s318_13V2.1	Pp1s318_13V6.1,Pp1s318_13V6.2	blue light receptor
Phypa_15531	2.974e-07	0.007762	8.491	up	Pp1s161_69V2.1	Pp1s161_69V6.1	MED24.18; auxin-regulated protein [Arabidopsis thaliana]
Phypa_120299	6.78e-08	0.001777	8.456	up	Pp1s32_334V2.1	Pp1s32_334V6.1,Pp1s32_334V6.2,Pp1s32_334V6.3,Pp1s32_334V6.4,Pp1s32_334V6.5	carboxymethylenebutenolidase (dienelactone hydrolase)
Phypa_180730	1.676e-08	0.0004412	8.406	up	Pp1s44_263V2.1	Pp1s44_263V6.1,Pp1s44_263V6.2,Pp1s44_263V6.3,Pp1s44_263V6.4,Pp1s44_263V6.5	abc transporter related
Phypa_72602	2.188e-08	0.0005754	8.379	up	Pp1s37_338V2.1	Pp1s37_338V6.1			yes
Phypa_164124	1.782e-08	0.000469	8.377	up	Pp1s65_188V2.1	Pp1s65_188V6.1
Phypa_118932	5.227e-11	1.389e-06	8.373	up	Pp1s26_5V2.1	Pp1s26_5V6.2,Pp1s26_5V6.1	sll2 protein		yes
Phypa_154012	7.396e-11	1.964e-06	8.325	up	Pp1s408_3V2.1	Pp1s408_3V6.1	hexose transporter
Phypa_170139	6.287e-11	1.67e-06	8.324	up	Pp1s233_54V2.1	Pp1s233_54V6.1	T9E8.10; expressed protein [Arabidopsis thaliana]		yes
Phypa_144006	7.474e-08	0.001959	8.316	up	Pp1s210_47V2.1	Pp1s210_47V6.1	alkyl hydroperoxide reductase thiol specific antioxidant mal allergen			yes
Phypa_168038	1.289e-10	3.421e-06	8.308	up	Pp1s164_53V2.1	Pp1s164_53V6.1	potassium large conductance calcium-activated subfamily alpha member 1			yes
Phypa_224573	1.186e-07	0.003104	8.3	up	Pp1s292_39V2.1	Pp1s292_39V6.1,Pp1s292_39V6.2	cysteine protease
Phypa_121779	1.966e-10	5.216e-06	8.297	up	Pp1s37_276V2.1	Pp1s37_276V6.1	annexin a4
[Phypa_91311;Phypa_102547]	9.322e-09	0.0002457	8.251	up		#N/A
Phypa_56276	9.574e-10	2.534e-05	8.208	up	Pp1s32_187V2.1	Pp1s32_187V6.1	nad kinase 1
Phypa_170126	1.619e-07	0.004233	8.162	up	Pp1s233_3V2.1	Pp1s233_3V6.1,Pp1s233_3V6.2	F13H10.3; proline-rich family protein [Arabidopsis thaliana]
Phypa_132223	1.186e-08	0.0003124	8.156	up	Pp1s94_22V2.1	Pp1s94_22V6.1,Pp1s94_22V6.2	ribonuclease p
Phypa_152838	3.694e-08	0.0009702	8.155	up	Pp1s377_28V2.1	Pp1s377_28V6.1	WOUND-INDUCED PROTEIN 1 [Solanum tuberosum]
Phypa_163633	2.007e-07	0.005246	8.148	up	Pp1s58_257V2.1	Pp1s58_257V6.2,Pp1s58_257V6.1
Phypa_183222	3.256e-10	8.631e-06	8.097	up	Pp1s64_22V2.1	Pp1s64_22V6.1
Phypa_140836	2.606e-09	6.883e-05	8.082	up	Pp1s171_5V2.1	Pp1s171_5V6.1,Pp1s171_5V6.2,Pp1s171_5V6.3	eyes absent			yes
Phypa_168535	1.403e-09	3.71e-05	8.07	up	Pp1s180_65V2.1	Pp1s180_65V6.1
Phypa_129025	9.035e-10	2.392e-05	8.068	up	Pp1s73_34V2.1	Pp1s73_34V6.1	multiple inositol polyphosphate phosphatase 1
Phypa_122471	4.766e-09	0.0001258	8.062	up	Pp1s40_202V2.1	Pp1s40_202V6.1	catalytic glucosylceramidase		yes
Phypa_47218	1.901e-09	5.025e-05	8.041	up	Pp1s145_161V2.1	Pp1s145_161V6.1	in2-1 protein
Phypa_234894	2.409e-09	6.363e-05	8.03	up	Pp1s89_174V2.1	Pp1s89_174V6.1
Phypa_2476	1.525e-08	0.0004016	8.028	up	Pp1s298_75V2.1	Pp1s298_75V6.1	predicted protein [Populus trichocarpa]
Phypa_153617	4.49e-09	0.0001185	7.999	up	Pp1s395_48V2.1	Pp1s395_48V6.2,Pp1s395_48V6.1,Pp1s395_48V6.3	rna splicing protein
Phypa_116352	6.375e-07	0.01659	7.988	up	Pp1s16_27V2.1	Pp1s16_27V6.1	transmembrane protein 14c			yes
Phypa_45868	2.365e-08	0.0006218	7.931	up	Pp1s263_35V2.1	Pp1s263_35V6.1	T21B4.200; expressed protein [Arabidopsis thaliana]
Phypa_214518	1.244e-06	0.03228	7.919	up	Pp1s101_226V2.1	Pp1s101_226V6.1	mip tip subfamily
Phypa_188463	7.076e-07	0.0184	7.907	up	Pp1s119_112V2.1	Pp1s119_112V6.1	ras-related protein rab7
Phypa_190838	2.237e-07	0.005843	7.853	up	Pp1s152_175V2.1	Pp1s152_175V6.1	F3P11.22; Ndr family protein [Arabidopsis thaliana]
Phypa_198241	1.206e-10	3.201e-06	7.841	up	Pp1s318_10V2.1	Pp1s318_10V6.1			yes
Phypa_173712	2.617e-07	0.006831	7.825	up	Pp1s568_6V2.1	Pp1s568_6V6.1
Phypa_147916	2.272e-10	6.025e-06	7.802	up	Pp1s269_47V2.1	Pp1s269_47V6.1	nadp-dependent oxidoreductase p2			yes
Phypa_206734	3.257e-10	8.633e-06	7.765	up	Pp1s35_31V2.1	Pp1s35_31V6.1	regulatory subunit
Phypa_130646	2.961e-08	0.0007779	7.737	up	Pp1s83_211V2.1	Pp1s83_211V6.2,Pp1s83_211V6.1,Pp1s83_211V6.3	protein disulfide isomerase			yes
Phypa_168907	2.321e-08	0.0006103	7.705	down	Pp1s194_4V2.1	Pp1s194_4V6.3,Pp1s194_4V6.2,Pp1s194_4V6.1,Pp1s194_4V6.4	cyclin-like f-box
Phypa_149913	3.501e-08	0.0009197	7.689	up	Pp1s307_4V2.1	Pp1s307_4V6.1	cytochrome p450
Phypa_169596	2.522e-08	0.0006629	7.661	up	Pp1s213_99V2.1	Pp1s213_99V6.1,Pp1s213_99V6.2			yes
Phypa_125747	7.35e-08	0.001926	7.639	up	Pp1s55_317V2.1	Pp1s55_317V6.1	alpha beta hydrolase fold protein		yes
Phypa_64909	6.428e-08	0.001686	7.622	up	Pp1s4_55V2.1	Pp1s4_55V6.1	cytochrome p450		yes
Phypa_139633	4.693e-08	0.001232	7.604	up	Pp1s158_160V2.1	Pp1s158_160V6.3,Pp1s158_160V6.2,Pp1s158_160V6.1
Phypa_168370	1.137e-08	0.0002996	7.587	up	Pp1s174_20V2.1	Pp1s174_20V6.1,Pp1s174_20V6.2	udp-n-acetylglucosamine 1-carboxyvinyltransferase		yes	yes
Phypa_162106	1.152e-08	0.0003034	7.582	up	Pp1s39_193V2.1	Pp1s39_193V6.1
Phypa_90222	1.876e-11	4.989e-07	7.563	up	Pp1s194_122V2.1	Pp1s194_122V6.3,Pp1s194_122V6.2,Pp1s194_122V6.1,Pp1s194_122V6.4		yes		yes	AP2/EREBP
Phypa_58125	9.682e-11	2.57e-06	7.545	up	Pp1s90_196V2.1	Pp1s90_196V6.1
Phypa_132626	1.087e-06	0.02823	7.528	up	Pp1s97_166V2.1	Pp1s97_166V6.1	methionine sulfoxide reductase type		yes
Phypa_138520	8.365e-08	0.002191	7.508	up	Pp1s147_149V2.1	0
Phypa_114514	1.422e-11	3.782e-07	7.505	up	Pp1s10_408V2.1	Pp1s10_408V6.1
Phypa_215231	2.363e-08	0.0006214	7.488	up	Pp1s113_72V2.1	Pp1s113_72V6.1	serine threonine-protein kinase
Phypa_225775	1.033e-06	0.02683	7.476	up	Pp1s333_20V2.1	Pp1s333_20V6.1	oxalyl- decarboxylase
Phypa_42715	6.555e-10	1.736e-05	7.448	up	Pp1s22_399V2.1	Pp1s22_399V6.1	tellurite resistance protein
Phypa_187922	7.674e-10	2.032e-05	7.445	up	Pp1s113_117V2.1	Pp1s113_117V6.2,Pp1s113_117V6.1	na+ h+ antiporter protein
Phypa_143179	5.15e-07	0.01341	7.444	up	Pp1s199_8V2.1	Pp1s199_8V6.1	abc-1 domain protein
Phypa_167873	4.233e-08	0.001111	7.428	up	Pp1s159_108V2.1	Pp1s159_108V6.1	chaperone protein dnaj chloroplast
Phypa_140664	4.377e-07	0.0114	7.404	up	Pp1s169_68V2.1	Pp1s169_68V6.1	plastidic atp adp transporter
Phypa_182711	4.05e-07	0.01056	7.394	up	Pp1s59_196V2.1	Pp1s59_196V6.2,Pp1s59_196V6.1			yes
Phypa_4853	1.548e-08	0.0004075	7.374	up	Pp1s277_37V2.1	Pp1s277_37V6.1	snare associated golgi protein
Phypa_45351	1.22e-06	0.03166	7.372	up	Pp1s153_193V2.1	Pp1s153_193V6.4,Pp1s153_193V6.2,Pp1s153_193V6.3,Pp1s153_193V6.1,Pp1s153_193V6.5	F25E4.190; haloacid dehalogenase-like hydrolase family protein [Arabidopsis thaliana]		yes
Phypa_155619	2.064e-07	0.005394	7.361	up	Pp1s475_2V2.1	Pp1s475_2V6.1	sucrase-like protein
Phypa_193847	5.984e-10	1.585e-05	7.318	up	Pp1s206_83V2.1	Pp1s206_83V6.1,Pp1s206_83V6.2,Pp1s206_83V6.3	electron transfer flavoprotein subunit mitochondrial precursor			yes
Phypa_163390	1.18e-08	0.000311	7.304	up	Pp1s55_123V2.1	Pp1s55_123V6.1
Phypa_111414	1.028e-11	2.734e-07	7.303	up	Pp1s2_432V2.1	Pp1s2_432V6.1	msl6 (mechanosensitive channel of small conductance-like 6)		yes
Phypa_198150	1.31e-06	0.03399	7.273	up	Pp1s315_40V2.1	Pp1s315_40V6.1	tobacco pre-pro-cysteine proteinase			yes
Phypa_69345	4.577e-11	1.216e-06	7.257	up	Pp1s22_337V2.2	Pp1s22_337V6.1
Phypa_130192	7.959e-09	0.0002098	7.246	up	Pp1s80_179V2.1	Pp1s80_179V6.5,Pp1s80_179V6.2,Pp1s80_179V6.3,Pp1s80_179V6.4,Pp1s80_179V6.1	F25E4.190; haloacid dehalogenase-like hydrolase family protein [Arabidopsis thaliana]
Phypa_65603	6.802e-10	1.801e-05	7.236	up	Pp1s7_140V2.1	Pp1s7_140V6.1
Phypa_78157	5.786e-09	0.0001527	7.235	up	Pp1s69_201V2.1	Pp1s69_202V6.1,Pp1s69_201V6.1
Phypa_169156	8.154e-08	0.002136	7.165	up	Pp1s199_42V2.1	Pp1s199_42V6.1	gmp synthase		yes
Phypa_48714	4.615e-08	0.001212	7.163	up	Pp1s39_352V2.1	Pp1s39_352V6.2,Pp1s39_352V6.1,Pp1s39_352V6.3	nifu-like n-terminal domain-containing protein
Phypa_163223	4.234e-11	1.125e-06	7.125	up	Pp1s53_179V2.1	Pp1s53_179V6.1,Pp1s53_179V6.2
Phypa_90770	1.118e-09	2.959e-05	7.12	up	Pp1s201_52V2.1	Pp1s201_52V6.1
Phypa_142323	1.397e-09	3.696e-05	7.105	up	Pp1s190_76V2.1	Pp1s190_76V6.1	glucose-6-phosphate translocator
Phypa_123963	6.439e-09	0.0001699	7.104	up	Pp1s47_72V2.1	Pp1s47_72V6.1			yes	yes
Phypa_122696	3.343e-09	8.829e-05	7.082	up	Pp1s41_242V2.1	Pp1s41_242V6.1	atapy2 (arabidopsis thaliana apyrase 2) atpase nucleotide diphosphatase
Phypa_193394	7.585e-08	0.001988	7.067	up	Pp1s198_42V2.1	Pp1s198_42V6.1	short-chain dehydrogenase reductase family protein
Phypa_192265	1.89e-07	0.004941	7.057	up	Pp1s176_126V2.1	Pp1s176_126V6.1	ethylene receptor		yes
Phypa_86067	2.049e-10	5.434e-06	7.053	up	Pp1s141_127V2.1	Pp1s141_127V6.1
Phypa_53609	6.252e-11	1.66e-06	7.014	up	Pp1s60_56V2.1	Pp1s60_54V6.1
Phypa_176108	1.555e-06	0.04031	7.005	up	Pp1s15_323V2.1	Pp1s15_323V6.1	plastidppgpp synthase		yes
Phypa_142607	5.23e-10	1.385e-05	7.003	up	Pp1s194_13V2.1	Pp1s194_13V6.1
Phypa_63988	5.056e-08	0.001327	6.989	up	Pp1s1_632V2.1	Pp1s1_632V6.1	F6I1.16; expressed protein [Arabidopsis thaliana]
Phypa_90223	6.8e-11	1.806e-06	6.988	up	Pp1s194_123V2.1	Pp1s194_122V6.3,Pp1s194_122V6.2,Pp1s194_122V6.1,Pp1s194_122V6.4
Phypa_161445	2.3e-09	6.078e-05	6.978	up	Pp1s33_52V2.1	Pp1s33_52V6.1	MNL12.8; expressed protein [Arabidopsis thaliana]
Phypa_165874	2.007e-09	5.303e-05	6.96	up	Pp1s93_164V2.1	Pp1s98_66V6.2,Pp1s98_66V6.1,Pp1s98_66V6.3				yes
Phypa_234689	1.238e-06	0.03215	6.957	up	Pp1s149_137V2.1	Pp1s149_137V6.2,Pp1s149_137V6.1,Pp1s149_137V6.3
Phypa_166355	5.413e-07	0.01409	6.937	up	Pp1s114_66V2.1	Pp1s114_66V6.2,Pp1s114_66V6.1,Pp1s114_66V6.3,Pp1s114_66V6.4
Phypa_127024	6.411e-09	0.0001691	6.936	up	Pp1s62_228V2.1	Pp1s62_228V6.1	poly (adp-ribose) polymerase member 1			yes
Phypa_160884	2.862e-07	0.00747	6.933	up	Pp1s27_258V2.1	Pp1s27_258V6.2,Pp1s27_258V6.1			yes
Phypa_206813	2.006e-08	0.0005277	6.902	up	Pp1s35_206V2.1	Pp1s35_206V6.1	alpha beta hydrolase fold protein
Phypa_135465	7.734e-07	0.02011	6.889	up	Pp1s120_131V2.1	Pp1s120_131V6.3,Pp1s120_131V6.2,Pp1s120_131V6.1,Pp1s120_131V6.4	alanine aminotransferase			yes
Phypa_171007	6.401e-08	0.001679	6.883	up	Pp1s271_16V2.1	Pp1s271_16V6.1
Phypa_38844	3.794e-10	1.006e-05	6.88	up	Pp1s199_87V2.1	Pp1s267_24V6.1,Pp1s267_24V6.2	cycling dof factor 2
Phypa_119866	6.167e-09	0.0001627	6.869	up	Pp1s30_306V2.1	Pp1s30_306V6.1	eyes absent protein
Phypa_191269	6.305e-08	0.001654	6.832	up	Pp1s159_14V2.1	Pp1s159_14V6.1	phosphatidylserine synthase 2
Phypa_114674	4.42e-08	0.001161	6.82	up	Pp1s11_339V2.1	Pp1s11_339V6.1	xyloglucan endotransglucosylase hydrolase protein a
Phypa_23278	1.249e-08	0.0003292	6.819	up	Pp1s15_112V2.1	Pp1s15_112V6.1	endoplasmic oxidoreductin-1
Phypa_235089	2.112e-07	0.005518	6.807	up	Pp1s126_130V2.1	Pp1s126_130V6.2,Pp1s126_130V6.1,Pp1s126_130V6.3				yes
Phypa_93341	6.48e-08	0.001699	6.79	up	Pp1s241_32V2.1	Pp1s241_32V6.1	nadp-dependent isocitrate dehydrogenase
Phypa_169319	3.401e-08	0.0008935	6.789	up	Pp1s204_80V2.1	Pp1s204_80V6.1	hypothetical protein [Oryza sativa (japonica cultivar-group)]
Phypa_163259	2.03e-08	0.0005341	6.774	up	Pp1s54_34V2.1	Pp1s54_34V6.1,Pp1s54_34V6.2	kinX; tyrosine kinase-like (TKL) protein [Dictyostelium discoideum]			yes
Phypa_90102	1.832e-09	4.842e-05	6.738	up	Pp1s192_88V2.1	Pp1s192_88V6.1	interferon-related developmental regulator family protein ifrd protein family
Phypa_55364	1.822e-06	0.04721	6.727	up	Pp1s10_205V2.1	Pp1s10_205V6.2,Pp1s10_205V6.1	gtp-binding protein
Phypa_153240	4.596e-10	1.218e-05	6.706	up	Pp1s391_33V2.1	Pp1s391_33V6.1	Interferon-induced guanylate-binding protein 2 (GTP-binding protein 2) (Guanine nucleotide-binding protein 2) (HuGBP-2) [Homo sapiens]		yes
Phypa_154342	1.873e-11	4.98e-07	6.645	up	Pp1s420_28V2.1	Pp1s420_28V6.1				yes
Phypa_9020	8.031e-08	0.002104	6.623	up	Pp1s201_26V2.1	Pp1s201_26V6.2,Pp1s201_26V6.1	thioredoxin-like 5
Phypa_212109	1.897e-09	5.014e-05	6.58	up	Pp1s76_150V2.1	Pp1s76_150V6.1	saccharopine dehydrogenase		yes
Phypa_119780	4.602e-10	1.219e-05	6.576	up	Pp1s30_213V2.1	Pp1s30_213V6.2,Pp1s30_213V6.1	3-oxo-5-alpha-steroid 4-dehydrogenase family protein steroid 5-alpha-reductase family protein
Phypa_221246	8.224e-07	0.02138	6.569	up	Pp1s209_135V2.1	Pp1s209_135V6.1	acyl-coenzyme a oxidase palmitoyl
Phypa_114297	1.883e-07	0.004923	6.568	up	Pp1s9_319V2.1	Pp1s9_319V6.2,Pp1s9_319V6.1	phosphoglycerate mutase
Phypa_163834	1.875e-07	0.004902	6.561	up	Pp1s60_307V2.1	Pp1s60_307V6.1,Pp1s60_307V6.2
Phypa_63780	1.497e-10	3.972e-06	6.553	up	Pp1s1_264V2.1	Pp1s1_264V6.1	lactonohydrolase, putative [Cryptococcus neoformans var. neoformans JEC21]
Phypa_123644	1.628e-08	0.0004285	6.541	up	Pp1s45_86V2.1	Pp1s45_86V6.1,Pp1s45_86V6.2	chloroplastic quinone-oxidoreductase
Phypa_168135	1.849e-08	0.0004864	6.523	up	Pp1s167_101V2.1	Pp1s167_101V6.1,Pp1s167_101V6.2
Phypa_152681	1.081e-09	2.862e-05	6.521	up	Pp1s373_39V2.1	Pp1s373_39V6.1	protein coq10 a
Phypa_106279	4.879e-07	0.0127	6.499	up	Pp1s68_188V2.1	Pp1s68_188V6.1,Pp1s68_188V6.2	T4B21.2; Der1-like family protein / degradation in the ER-like family protein [Arabidopsis thaliana]
Phypa_16562	1.147e-07	0.003002	6.497	up	Pp1s90_158V2.1	Pp1s192_59V6.2,Pp1s192_59V6.1	wound responsive protein
Phypa_113110	5.131e-11	1.363e-06	6.483	up	Pp1s6_436V2.1	Pp1s6_436V6.1	F3L17.110; exocyst subunit EXO70 family protein (EXO70-G1) [KO:K07195] [Arabidopsis thaliana]
Phypa_166141	9.155e-10	2.424e-05	6.466	up	Pp1s102_136V2.1	Pp1s103_94V6.2,Pp1s103_94V6.1	F7J8.240; expressed protein [Arabidopsis thaliana]
Phypa_137321	1.211e-08	0.000319	6.46	up	Pp1s136_123V2.1	Pp1s136_123V6.1	MWD22.12; expressed protein [Arabidopsis thaliana]		yes	yes
Phypa_207105	9.505e-08	0.002489	6.452	up	Pp1s37_38V2.1	Pp1s37_38V6.2,Pp1s37_38V6.1,Pp1s37_38V6.3,Pp1s37_38V6.4	pectate lyase
Phypa_120778	8.786e-07	0.02283	6.423	up	Pp1s34_56V2.1	Pp1s34_56V6.1,Pp1s34_56V6.2,Pp1s34_56V6.3,Pp1s34_56V6.4,Pp1s34_56V6.5,Pp1s34_56V6.6,Pp1s34_56V6.7,Pp1s34_56V6.8			yes	yes
Phypa_47846	6.515e-08	0.001708	6.408	up	Pp1s99_180V2.1	Pp1s99_180V6.1
Phypa_120256	2.095e-10	5.556e-06	6.407	up	Pp1s32_144V2.1	Pp1s32_144V6.1	F4P9.34; expressed protein [Arabidopsis thaliana]
Phypa_166098	6.897e-08	0.001808	6.4	up	Pp1s102_88V2.1	Pp1s102_136V6.1	receptor protein
Phypa_113292	1.491e-07	0.003898	6.399	up	Pp1s6_301V2.1	Pp1s6_301V6.1	high-affinity nickel-transport family protein		yes
Phypa_30932	6.116e-07	0.01591	6.398	up	Pp1s192_94V2.1	Pp1s192_94V6.2,Pp1s192_94V6.1,Pp1s192_94V6.3	phosphoinositide-specific phospholipase c
Phypa_65913	1.26e-06	0.0327	6.369	up	Pp1s8_249V2.1	Pp1s8_209V6.1
Phypa_144700	1.884e-07	0.004925	6.353	up	Pp1s218_133V2.1	Pp1s218_133V6.1	at1g09100 f7g19_2
Phypa_87341	1.351e-10	3.585e-06	6.353	up	Pp1s156_136V2.1	Pp1s156_136V6.1	fh protein nfh2
Phypa_173118	8.595e-10	2.276e-05	6.344	up	Pp1s412_7V2.1	Pp1s412_7V6.1			yes
Phypa_8878	9.163e-08	0.0024	6.329	up	Pp1s209_118V2.1	Pp1s209_118V6.1	autophagy-related protein 8 precursor
Phypa_215490	2.029e-07	0.005302	6.304	up	Pp1s115_125V2.1	Pp1s115_125V6.2,Pp1s115_125V6.1,Pp1s115_125V6.3,Pp1s115_125V6.4	vesicle-associated membrane
Phypa_139672	4.82e-08	0.001265	6.291	up	Pp1s159_85V2.1	Pp1s159_85V6.4,Pp1s159_85V6.2,Pp1s159_85V6.3	soul-like protein
Phypa_129209	1.773e-10	4.704e-06	6.273	up	Pp1s74_82V2.1	Pp1s74_82V6.1,Pp1s74_82V6.2	atp-binding protein (p-loop)
Phypa_28324	5.396e-09	0.0001424	6.256	up	Pp1s8_127V2.1	Pp1s8_127V6.1,Pp1s8_127V6.2	transcriptional factor		yes
Phypa_130828	4.397e-10	1.165e-05	6.25	up	Pp1s84_246V2.1	Pp1s84_246V6.1	F16J13.200; glycine cleavage T family protein / aminomethyl transferase family protein [Arabidopsis thaliana]		yes
Phypa_110083	1.431e-09	3.785e-05	6.249	up	Pp1s118_25V2.1	Pp1s118_25V6.2,Pp1s118_25V6.1	at5g52420 k24m7_17
Phypa_161887	5.871e-08	0.00154	6.217	up	Pp1s37_13V2.1	Pp1s37_13V6.1,Pp1s37_13V6.2,Pp1s37_13V6.3	seed maturation protein		yes
Phypa_136815	7.468e-09	0.0001969	6.209	up	Pp1s132_95V2.1	Pp1s132_95V6.2,Pp1s132_95V6.1	aspartate aminotransferase		yes
Phypa_51702	1.092e-09	2.889e-05	6.202	up	Pp1s52_71V2.1	Pp1s52_71V6.1	arabinogalactan endo- -beta-galactosidase
Phypa_146439	3.844e-10	1.019e-05	6.18	up	Pp1s243_12V2.1	Pp1s243_12V6.1	galactose-1-phosphate uridylyltransferase		yes
Phypa_110926	1.096e-08	0.0002888	6.146	up	Pp1s1_337V2.1	Pp1s1_337V6.2,Pp1s1_337V6.1,Pp1s1_337V6.3	aig1-like protein
Phypa_214811	1.26e-08	0.000332	6.136	up	Pp1s106_65V2.1	Pp1s106_65V6.1
Phypa_187470	1.683e-10	4.466e-06	6.132	up	Pp1s106_57V2.1	Pp1s106_57V6.1
Phypa_143046	1.414e-10	3.751e-06	6.131	up	Pp1s198_100V2.1	Pp1s198_100V6.1,Pp1s198_100V6.2	peptidase s1 andchymotrypsin hap:pdz dhr glgf
Phypa_116431	1.454e-09	3.845e-05	6.129	up	Pp1s16_132V2.1	Pp1s16_132V6.1	F20C19.17; expressed protein [Arabidopsis thaliana]		yes		PLATZ
Phypa_159403	1.303e-07	0.00341	6.117	up	Pp1s12_315V2.1	Pp1s12_315V6.1
Phypa_132749	1.405e-06	0.03645	6.115	up	Pp1s98_77V2.1	Pp1s98_77V6.1	F3I6.27; armadillo/beta-catenin repeat family protein / U-box domain-containing family protein [Arabidopsis thaliana]
Phypa_75567	1.396e-07	0.00365	6.098	up	Pp1s54_22V2.1	Pp1s54_22V6.1	rab18 -family small gtpase
Phypa_69119	2.703e-10	7.166e-06	6.066	up	Pp1s21_401V2.1	Pp1s21_401V6.1				yes
Phypa_148574	5.705e-08	0.001497	6.06	up	Pp1s280_26V2.1	Pp1s280_26V6.1,Pp1s280_26V6.2	protein phosphatase 2c
Phypa_163035	7.835e-08	0.002053	6.051	up	Pp1s51_76V2.1	Pp1s51_76V6.1	glycoside hydrolase family 37		yes	yes
Phypa_182167	3.913e-07	0.0102	6.047	up	Pp1s55_64V2.1	Pp1s55_64V6.1
Phypa_119258	5.729e-08	0.001503	6.03	up	Pp1s28_409V2.1	Pp1s28_409V6.1	cytochrome p450		yes
Phypa_168242	1.358e-06	0.03524	6.007	up	Pp1s170_49V2.1	Pp1s170_49V6.1	membrane-associated zinc metalloprotease
Phypa_104691	3.198e-09	8.446e-05	5.962	up	Pp1s12_383V2.1	Pp1s12_383V6.1			yes	yes
Phypa_117216	1.867e-06	0.04836	5.96	up	Pp1s19_223V2.1	Pp1s19_223V6.1,Pp1s19_223V6.2	xylem serine proteinase 1
Phypa_149138	1.553e-09	4.107e-05	5.945	up	Pp1s291_22V2.1	Pp1s291_22V6.3,Pp1s291_22V6.2,Pp1s291_22V6.1,Pp1s291_22V6.4,Pp1s291_22V6.5,Pp1s291_22V6.6	auxin-repressed kda protein
Phypa_158998	2.578e-07	0.006731	5.942	up	Pp1s8_249V2.1	Pp1s8_249V6.1			yes
Phypa_114420	1.035e-06	0.02688	5.879	up	Pp1s10_201V2.1	Pp1s10_201V6.1	vacuolar h+-atpase catalytic subunit
Phypa_76104	3.064e-09	8.094e-05	5.863	up	Pp1s57_20V2.1	Pp1s57_20V6.1			yes
Phypa_127570	1.811e-08	0.0004765	5.861	up	Pp1s65_300V2.1	Pp1s65_300V6.1,Pp1s65_300V6.2	PREDICTED: hypothetical protein [Vitis vinifera]			yes
Phypa_182440	4.594e-10	1.217e-05	5.852	up	Pp1s57_92V2.1	Pp1s57_92V6.1	F10M10.190; expressed protein [Arabidopsis thaliana]			yes
Phypa_181133	5.074e-10	1.344e-05	5.834	up	Pp1s47_77V2.1	Pp1s47_77V6.1			yes
Phypa_17560	6.032e-08	0.001582	5.831	up	Pp1s78_27V2.1	Pp1s78_27V6.1,Pp1s78_27V6.2,Pp1s78_27V6.3,Pp1s78_27V6.4
Phypa_231533	4.038e-10	1.07e-05	5.829	up	Pp1s134_40V2.1	Pp1s134_40V6.1	glyceraldehyde-3-phosphate dehydrogenase
Phypa_144264	1.985e-08	0.0005221	5.822	up	Pp1s213_121V2.1	Pp1s213_121V6.1	T23K8.14; expressed protein [Arabidopsis thaliana]			yes
Phypa_234515	8.075e-08	0.002116	5.807	up	Pp1s137_291V2.1	Pp1s137_291V6.1	autoinhibited h+ atpase		yes	yes
Phypa_169502	7e-07	0.01821	5.795	up	Pp1s211_76V2.1	Pp1s211_77V6.1,Pp1s211_76V6.1,Pp1s211_76V6.2	transcription factor
[Phypa_64060;Phypa_64055]	1.781e-09	4.709e-05	5.791	up		#N/A
Phypa_205419	4.625e-08	0.001214	5.787	up	Pp1s27_275V2.1	Pp1s27_275V6.2,Pp1s27_275V6.1	l-galactose-1-phosphate phosphatase		yes
Phypa_160584	3.408e-07	0.008886	5.784	up	Pp1s23_306V2.1	Pp1s23_306V6.2,Pp1s23_306V6.1,Pp1s23_306V6.3	contains EST C71994(E0751) unknown protein [Oryza sativa (japonica cultivar-group)]
Phypa_172624	1.048e-07	0.002745	5.777	up	Pp1s369_22V2.1	Pp1s369_22V6.1
Phypa_7262	2.539e-10	6.731e-06	5.774	up	Pp1s284_37V2.1	Pp1s284_37V6.1	F6N18.8; zinc-binding family protein [Arabidopsis thaliana]		yes
Phypa_8710	9.45e-09	0.0002491	5.742	up	Pp1s301_24V2.1	Pp1s301_24V6.1	contains EST D15166(C0193) unknown protein [Oryza sativa (japonica cultivar-group)]
Phypa_158517	2.476e-08	0.0006507	5.713	up	Pp1s2_33V2.1	Pp1s2_33V6.1	acetyl- cytosolic 1
Phypa_48701	2.408e-10	6.384e-06	5.707	up	Pp1s112_185V2.2	Pp1s112_185V6.1
Phypa_114178	1.911e-09	5.051e-05	5.691	up	Pp1s9_61V2.1	Pp1s9_61V6.1,Pp1s9_61V6.2,Pp1s9_61V6.3	PREDICTED: hypothetical protein [Vitis vinifera]		yes		AP2/EREBP
Phypa_164153	5.783e-07	0.01505	5.683	up	Pp1s65_273V2.1	Pp1s65_273V6.2,Pp1s65_273V6.1	potassium channel tetramerisation domain containing 5
Phypa_131283	1.176e-07	0.003078	5.664	up	Pp1s88_150V2.1	Pp1s88_150V6.1	F13K9.9; expressed protein [Arabidopsis thaliana]
Phypa_151752	6.458e-09	0.0001704	5.634	up	Pp1s343_57V2.1	Pp1s343_57V6.1	MLE8.5; expressed protein [Arabidopsis thaliana]		yes	yes
Phypa_210777	3.272e-07	0.008534	5.624	up	Pp1s65_185V2.1	Pp1s65_185V6.1,Pp1s65_185V6.2	chaperone protein
Phypa_6718	1.32e-09	3.491e-05	5.615	up	Pp1s309_61V2.1	Pp1s309_61V6.1,Pp1s309_61V6.2,Pp1s309_61V6.3,Pp1s309_61V6.4,Pp1s309_61V6.5,Pp1s309_61V6.6,Pp1s309_61V6.7,Pp1s309_61V6.8,Pp1s309_61V6.9
Phypa_107724	1.179e-06	0.03061	5.609	up	Pp1s190_8V2.1	Pp1s190_8V6.1	#NAME?		yes
Phypa_69344	1.635e-10	4.338e-06	5.605	up	Pp1s22_337V2.1	Pp1s22_337V6.1
Phypa_56756	6.041e-09	0.0001594	5.602	up	Pp1s44_203V2.1	Pp1s44_203V6.1				yes
Phypa_128504	1.147e-08	0.0003021	5.597	up	Pp1s70_213V2.1	Pp1s70_213V6.1,Pp1s70_213V6.2,Pp1s70_213V6.3
Phypa_160511	3.118e-09	8.236e-05	5.594	up	Pp1s22_377V2.1	Pp1s22_377V6.1
Phypa_22204	1.741e-07	0.00455	5.588	up	Pp1s1_164V2.1	Pp1s1_164V6.1	MscS-Like mechanosensitive ion channel MSCL11
Phypa_104427	3.438e-07	0.008964	5.586	up	Pp1s3_320V2.1	Pp1s3_320V6.1	atgwd3 carbohydrate kinase catalytic water dikinase			yes
Phypa_206384	1.639e-09	4.332e-05	5.564	up	Pp1s33_217V2.1	Pp1s33_217V6.1	contains ESTs C26748(C12959),D22147(C10416),AU092076(C10416) [Oryza sativa (japonica cultivar-group)]
Phypa_185479	8.142e-07	0.02117	5.555	up	Pp1s83_241V2.1	Pp1s83_241V6.1	membrane-associated phospholipid phosphatase		yes
Phypa_6981	1.738e-07	0.004543	5.528	up	Pp1s347_39V2.1	Pp1s347_39V6.2,Pp1s347_39V6.1	T3F17.13; expressed protein [Arabidopsis thaliana]
Phypa_106596	1.517e-09	4.012e-05	5.501	up	Pp1s86_31V2.1	Pp1s86_31V6.1	F14J9.22; germin-like protein (GLP4) (GLP5) [Arabidopsis thaliana]
Phypa_162919	4.646e-08	0.00122	5.474	up	Pp1s49_91V2.1	Pp1s49_91V6.1	digalactosyldiacylglycerol synthase 1	yes
Phypa_161836	2.763e-10	7.324e-06	5.464	up	Pp1s36_227V2.1	Pp1s36_227V6.2,Pp1s36_227V6.1	T1G11.21; C2 domain-containing protein [Arabidopsis thaliana]
Phypa_145553	5.877e-07	0.01529	5.463	up	Pp1s229_33V2.1	Pp1s229_33V6.1,Pp1s229_33V6.2,Pp1s229_33V6.3	pglct (plastidic glc translocator) carbohydrate transmembrane transporter sugar:hydrogen symporter
Phypa_42948	2.511e-07	0.006555	5.455	up	Pp1s69_160V2.1	Pp1s69_160V6.1	alpha beta hydrolase fold
Phypa_107759	5.697e-07	0.01483	5.455	up	Pp1s194_80V2.1	Pp1s194_80V6.1			yes
Phypa_129080	3.286e-09	8.677e-05	5.429	up	Pp1s74_258V2.1	Pp1s74_258V6.1	structural molecule
Phypa_160377	2.572e-09	6.793e-05	5.427	up	Pp1s21_352V2.1	Pp1s21_352V6.1	Hypothetical protein Y53G8AL.1 [Caenorhabditis elegans]
Phypa_187084	4.814e-09	0.0001271	5.425	up	Pp1s101_67V2.1	Pp1s101_67V6.2,Pp1s101_67V6.1,Pp1s101_67V6.3	udp-galactose 4-epimerase-like protein			yes
Phypa_31826	3.041e-08	0.0007988	5.374	up	Pp1s300_31V2.1	Pp1s300_31V6.1	folate biopterin transporter
Phypa_158983	7.527e-09	0.0001985	5.361	up	Pp1s8_174V2.1	Pp1s8_174V6.1
Phypa_153635	2.532e-09	6.688e-05	5.356	up	Pp1s395_19V2.1	Pp1s395_19V6.3,Pp1s395_19V6.2,Pp1s395_19V6.1	zinc ion binding
Phypa_229552	4.246e-09	0.0001121	5.354	up	Pp1s76_211V2.1	Pp1s76_211V6.1			yes
Phypa_223634	4.05e-09	0.0001069	5.353	up	Pp1s266_2V2.1	Pp1s266_2V6.1	chloroplast post-illumination chlorophyll fluorescence increase protein
Phypa_166880	8.456e-07	0.02198	5.353	up	Pp1s127_12V2.1	Pp1s127_12V6.1,Pp1s127_12V6.2,Pp1s127_12V6.3,Pp1s127_12V6.4				yes
Phypa_73228	8.219e-10	2.176e-05	5.344	up	Pp1s40_294V2.1	Pp1s40_294V6.1			yes
Phypa_72341	1.141e-09	3.02e-05	5.333	up	Pp1s36_256V2.1	Pp1s36_256V6.1
Phypa_117291	1.096e-08	0.0002889	5.33	up	Pp1s19_310V2.1	Pp1s19_310V6.1
Phypa_92162	5.358e-08	0.001406	5.326	up	Pp1s221_13V2.1	Pp1s221_12V6.1,Pp1s221_13V6.1
Phypa_38595	1.534e-08	0.0004039	5.296	up	Pp1s355_67V2.1	Pp1s355_66V6.1	two-component system sensor kinase
Phypa_191844	1.388e-07	0.003631	5.293	up	Pp1s169_48V2.1	Pp1s169_48V6.2,Pp1s169_48V6.1	sodium hydrogen
Phypa_24243	4.075e-08	0.00107	5.29	up	Pp1s4_93V2.1	Pp1s4_93V6.2,Pp1s4_93V6.1,Pp1s4_93V6.3	dna repair atpase-related
Phypa_120600	1.225e-08	0.0003228	5.28	up	Pp1s33_96V2.1	Pp1s33_96V6.1	family carbohydrate kinase
[Phypa_129414;Phypa_184687]	8.962e-10	2.373e-05	5.258	up		#N/A			yes
Phypa_111937	1.216e-07	0.003184	5.255	up	Pp1s3_17V2.1	Pp1s3_17V6.1	amino acid transporter
Phypa_176262	6.755e-09	0.0001782	5.247	up	Pp1s16_177V2.1	Pp1s16_175V6.1				yes
Phypa_110150	2.446e-07	0.006387	5.242	up	Pp1s145_102V2.1	Pp1s145_102V6.4,Pp1s145_102V6.2,Pp1s145_102V6.3,Pp1s145_102V6.1	mitochondrial carrier
Phypa_161289	7.444e-09	0.0001963	5.239	up	Pp1s31_214V2.1	Pp1s31_214V6.2,Pp1s31_214V6.1	T31B5.60; expressed protein [Arabidopsis thaliana]
Phypa_165431	9.622e-07	0.025	5.228	up	Pp1s85_21V2.1	Pp1s88_110V6.1	MQK4.30; expressed protein [Arabidopsis thaliana]
Phypa_161363	3.851e-07	0.01004	5.228	up	Pp1s32_62V2.1	Pp1s32_62V6.1,Pp1s32_62V6.2,Pp1s32_62V6.3,Pp1s32_62V6.4,Pp1s32_62V6.5,Pp1s32_62V6.6	phosphatidic acid
Phypa_165030	1.524e-06	0.03952	5.219	up	Pp1s81_151V2.1	Pp1s81_151V6.1
Phypa_221270	9.207e-07	0.02392	5.206	up	Pp1s210_54V2.1	Pp1s210_54V6.1	aminophospholipid atpase
Phypa_114869	4.002e-10	1.061e-05	5.202	up	Pp1s11_404V2.1	Pp1s11_404V6.1	golgi membrane protein
Phypa_127160	1.493e-06	0.03872	5.195	up	Pp1s63_179V2.1	Pp1s63_179V6.1	thioldisulphide oxidoreductase dcc		yes
Phypa_233276	6.496e-09	0.0001713	5.17	up	Pp1s75_229V2.1	Pp1s75_229V6.1,Pp1s75_229V6.2			yes
Phypa_163344	3.935e-08	0.001033	5.14	up	Pp1s54_272V2.1	Pp1s54_272V6.1	Qb-SNARE, Sec20-family
Phypa_65228	3.46e-08	0.0009088	5.124	up	Pp1s5_267V2.1	Pp1s5_267V6.1
Phypa_128193	7.182e-09	0.0001894	5.109	up	Pp1s69_13V2.1	Pp1s69_13V6.1	6-phosphofructokinase 2
Phypa_149124	1.829e-09	4.835e-05	5.109	up	Pp1s291_47V2.1	Pp1s291_47V6.1	wd and tetratricopeptide repeat		yes	yes
Phypa_136746	4.456e-07	0.01161	5.109	up	Pp1s131_151V2.1	Pp1s131_151V6.1			yes
Phypa_176979	7.233e-08	0.001896	5.1	up	Pp1s20_347V2.1	Pp1s20_347V6.1	ab-hydrolase associated lipase region containing protein
Phypa_137193	1.468e-08	0.0003866	5.1	up	Pp1s135_35V2.1	Pp1s135_35V6.1	atp-dependent rna helicase dbp5
Phypa_131664	1.59e-08	0.0004186	5.095	up	Pp1s90_132V2.1	Pp1s90_132V6.1
Phypa_206446	4.21e-07	0.01097	5.085	down	Pp1s34_7V2.1	Pp1s34_7V6.1	alpha-expansin 8
Phypa_179555	6.797e-08	0.001782	5.078	up	Pp1s36_207V2.1	Pp1s36_207V6.1	nadph dehydrogenase
Phypa_105891	8.587e-07	0.02232	5.077	up	Pp1s53_120V2.1	Pp1s53_120V6.1,Pp1s53_120V6.2	syntaxin 23
Phypa_24068	1.107e-08	0.0002918	5.069	up	Pp1s8_130V2.1	Pp1s8_130V6.1	arogenate dehydrogenase
Phypa_168934	6.6e-09	0.0001741	5.067	up	Pp1s194_98V2.1	Pp1s194_98V6.1	integral membrane single c2 domain protein
Phypa_145560	4.931e-08	0.001294	5.066	up	Pp1s229_7V2.1	Pp1s229_7V6.1	phosphatidylcholine-sterol o-		yes	yes
Phypa_133289	9.328e-08	0.002443	5.053	up	Pp1s102_126V2.1	Pp1s102_126V6.1,Pp1s102_126V6.2	spx (syg1 pho81 xpr1) domain-containing protein zinc finger (c3hc4-type ring finger)			yes
Phypa_159081	8.105e-08	0.002124	5.027	up	Pp1s9_236V2.1	Pp1s9_236V6.1	vhs and gat domain protein		yes
Phypa_180517	2.296e-07	0.005996	5.026	up	Pp1s43_8V2.1	Pp1s43_8V6.1	thioredoxin-dependent peroxidase
Phypa_196358	6.253e-08	0.00164	5.025	up	Pp1s263_60V2.1	Pp1s263_60V6.1	auxin-induced protein
Phypa_175287	1.648e-08	0.0004339	5.024	up	Pp1s12_29V2.1	Pp1s12_29V6.1	atp-binding cassette		yes
Phypa_73967	5.173e-10	1.37e-05	5.004	up	Pp1s44_314V2.1	Pp1s44_314V6.1
Phypa_55133	6.497e-10	1.721e-05	4.994	up	Pp1s5_276V2.1	Pp1s5_276V6.1	inosine-uridine preferring nucleoside hydrolase
Phypa_76735	2.701e-08	0.0007099	4.963	up	Pp1s60_192V2.1	Pp1s60_192V6.1	rna-binding protein	yes	yes
Phypa_135214	2.408e-08	0.0006329	4.962	up	Pp1s118_226V2.1	Pp1s118_226V6.1,Pp1s118_226V6.2	f-box family protein
Phypa_135796	9.487e-07	0.02465	4.948	up	Pp1s123_98V2.1	Pp1s123_98V6.2,Pp1s123_98V6.1	phosphoglycerate mutase-like protein
Phypa_111073	3.574e-08	0.0009387	4.947	up	Pp1s1_163V2.1	Pp1s1_163V6.3,Pp1s1_163V6.2,Pp1s1_163V6.1,Pp1s1_163V6.4	senescence-associated protein
Phypa_81792	5.483e-09	0.0001447	4.941	up	Pp1s98_55V2.1	Pp1s98_55V6.2,Pp1s98_56V6.1,Pp1s98_55V6.1			yes
Phypa_176660	4.519e-07	0.01177	4.923	up	Pp1s18_283V2.1	Pp1s18_283V6.2,Pp1s18_283V6.1,Pp1s18_283V6.3	ethanolamine kinase a
Phypa_200267	2.297e-07	0.005999	4.92	up	Pp1s414_23V2.1	Pp1s414_23V6.2,Pp1s414_23V6.1,Pp1s414_23V6.3	protein z		yes
Phypa_182228	7.191e-07	0.0187	4.916	down	Pp1s55_159V2.1	Pp1s55_159V6.3,Pp1s55_159V6.2,Pp1s55_159V6.1	pimt2 (protein-l-isoaspartate methyltransferase 2) protein-l-isoaspartate (d-aspartate) o-methyltransferase
Phypa_118316	7.971e-08	0.002089	4.916	up	Pp1s24_275V2.1	Pp1s24_275V6.1
Phypa_211079	1.294e-07	0.003386	4.906	up	Pp1s67_242V2.1	Pp1s67_242V6.1	mechanosensitive ion channel domain-containing protein ms ion channel domain-containing protein
Phypa_150545	2.241e-08	0.0005892	4.891	up	Pp1s318_5V2.1	Pp1s318_5V6.2,Pp1s318_5V6.1,Pp1s318_5V6.3	aspartyl protease family protein
Phypa_172260	7.062e-07	0.01837	4.891	up	Pp1s338_68V2.1	Pp1s338_68V6.1	tripartite motif-containing 32		yes
Phypa_225750	6.82e-07	0.01774	4.888	up	Pp1s332_37V2.1	Pp1s332_37V6.1	abc atp-binding permease protein
Phypa_233494	1.449e-08	0.0003815	4.887	up	Pp1s86_153V2.1	Pp1s86_153V6.2,Pp1s86_153V6.1	ubiquitin ligase protein		yes
Phypa_158792	1.259e-06	0.03268	4.883	up	Pp1s7_54V2.1	Pp1s7_54V6.1
Phypa_18841	1.524e-10	4.044e-06	4.867	up	Pp1s120_14V2.1	Pp1s120_13V6.1	ap2 erf domain-containing transcription factor
Phypa_163770	1.718e-09	4.541e-05	4.86	up	Pp1s60_45V2.1	Pp1s60_45V6.1	FCAALL.332; expressed protein [Arabidopsis thaliana]		yes	yes
Phypa_210293	2.039e-07	0.005328	4.859	up	Pp1s60_266V2.1	Pp1s60_266V6.1	phosphoenolpyruvate carboxykinase
Phypa_46450	1.159e-06	0.0301	4.85	up	Pp1s40_24V2.1	Pp1s40_24V6.1,Pp1s40_24V6.2	chloroplast -like protein			yes
Phypa_43007	9.714e-07	0.02524	4.835	up	Pp1s86_232V2.1	Pp1s86_232V6.1	26s proteasome non-atpase regulatory
Phypa_120821	2.585e-08	0.0006793	4.817	up	Pp1s34_154V2.1	Pp1s34_154V6.1	beta- -galactosyltransferase sqv-
Phypa_27629	2.692e-10	7.136e-06	4.814	up	Pp1s441_20V2.1	Pp1s441_20V6.1			yes
Phypa_160830	6.51e-07	0.01694	4.805	up	Pp1s26_278V2.1	Pp1s26_278V6.1			yes
Phypa_168736	9.639e-08	0.002524	4.802	up	Pp1s187_19V2.1	Pp1s187_19V6.2,Pp1s187_19V6.1	fad linked oxidase domain protein			yes
Phypa_144911	1.525e-08	0.0004014	4.8	up	Pp1s221_50V2.1	Pp1s221_50V6.2	MMN10.21; expressed protein [Arabidopsis thaliana]
Phypa_166695	1.657e-09	4.382e-05	4.799	up	Pp1s122_28V2.1	Pp1s122_28V6.1
Phypa_119798	3.857e-08	0.001013	4.797	up	Pp1s30_242V2.1	Pp1s30_242V6.1,Pp1s30_242V6.2	MPA22.2; expressed protein [Arabidopsis thaliana]
Phypa_123633	2.392e-08	0.0006289	4.791	up	Pp1s45_255V2.1	Pp1s45_255V6.2,Pp1s45_255V6.1	ring finger and chy zinc finger domain-containing protein 1
Phypa_115154	4.006e-08	0.001052	4.782	up	Pp1s12_270V2.1	Pp1s12_270V6.1
Phypa_233820	1.93e-08	0.0005079	4.779	up	Pp1s106_79V2.1	Pp1s106_79V6.1	mtp8.1 gene for putative metal tolerance protein MTP8.1
Phypa_167252	4.812e-08	0.001263	4.779	up	Pp1s141_72V2.1	Pp1s141_72V6.1			yes
Phypa_51937	1.798e-06	0.04658	4.778	up	Pp1s6_148V2.1	Pp1s6_148V6.1	ubiquinone biosynthesis protein coq9
Phypa_63835	1.285e-08	0.0003384	4.765	up	Pp1s1_364V2.1	0
Phypa_143425	6.459e-09	0.0001704	4.753	up	Pp1s202_105V2.1	Pp1s202_105V6.1	amino acid transporter
Phypa_215308	4.537e-09	0.0001198	4.752	up	Pp1s114_70V2.1	Pp1s114_70V6.1	at4g37300 c7a10_60		yes
Phypa_145621	3.424e-08	0.0008994	4.735	up	Pp1s230_93V2.1	Pp1s230_93V6.1	casein kinase ii alpha subunit		yes
Phypa_57876	1.607e-09	4.25e-05	4.732	up	Pp1s81_8V2.1	Pp1s81_8V6.1
Phypa_57949	1.065e-06	0.02767	4.693	up	Pp1s259_63V2.1	Pp1s83_240V6.1	histone h4		yes
Phypa_49281	7.885e-08	0.002066	4.677	up	Pp1s150_79V2.1	Pp1s150_79V6.1
Phypa_197860	1.34e-08	0.0003528	4.673	up	Pp1s307_69V2.1	Pp1s307_69V6.1	at4g27020 f10m23_360
Phypa_158632	5.567e-08	0.001461	4.67	up	Pp1s3_455V2.1	Pp1s3_455V6.1	protein serine threonine kinase
Phypa_160918	2.619e-08	0.0006883	4.668	up	Pp1s28_18V2.1	Pp1s28_18V6.1
Phypa_27161	8.936e-08	0.00234	4.629	up	Pp1s71_250V2.1	Pp1s71_250V6.1
Phypa_159026	2.392e-08	0.0006288	4.625	up	Pp1s9_37V2.1	Pp1s9_37V6.5,Pp1s9_37V6.2,Pp1s9_37V6.3,Pp1s9_37V6.4,Pp1s9_37V6.1	MCI2.7; hypothetical protein [Arabidopsis thaliana]
Phypa_222823	4.346e-07	0.01132	4.611	up	Pp1s243_16V2.1	Pp1s243_16V6.2,Pp1s243_16V6.1,Pp1s243_16V6.3,Pp1s243_16V6.4	F6F3.19; UDP-glucoronosyl/UDP-glucosyl transferase family protein [EC:2.4.1.218] [Arabidopsis thaliana]		yes
Phypa_165546	2.046e-08	0.0005381	4.605	up	Pp1s88_110V2.1	Pp1s90_158V6.1	T21L14.9; expressed protein [Arabidopsis thaliana]
Phypa_163336	3.076e-07	0.008025	4.604	up	Pp1s54_247V2.1	Pp1s54_247V6.2,Pp1s54_247V6.1
Phypa_14485	1.084e-09	2.867e-05	4.602	up	Pp1s169_45V2.1	Pp1s169_45V6.1
Phypa_162297	1.993e-07	0.005209	4.587	up	Pp1s41_240V2.1	Pp1s41_240V6.1
Phypa_110413	5.654e-08	0.001483	4.58	up	Pp1s248_38V2.1	Pp1s248_38V6.2,Pp1s248_38V6.1	hypothetical protein [Oryza sativa (japonica cultivar-group)]		yes
Phypa_65667	3.867e-08	0.001016	4.572	up	Pp1s7_269V2.1	Pp1s7_269V6.1	beta-ketoacyl-coa synthase family protein		yes
Phypa_161721	8.27e-08	0.002166	4.559	up	Pp1s35_208V2.1	Pp1s35_208V6.2,Pp1s35_208V6.1	T26G12.12; hydrolase, alpha/beta fold family protein [Arabidopsis thaliana]
Phypa_88116	3.088e-07	0.008057	4.541	up	Pp1s165_66V2.1	Pp1s165_66V6.1	cysteine desulfurase
Phypa_92627	3.835e-07	0.009997	4.533	up	Pp1s228_14V2.1	Pp1s228_14V6.1	aldo keto reductase		yes
Phypa_137956	1.436e-08	0.0003782	4.524	up	Pp1s142_80V2.1	Pp1s142_80V6.1	transcription regulator
Phypa_92315	1.155e-09	3.055e-05	4.516	up	Pp1s223_74V2.1	Pp1s223_74V6.1	catalase
Phypa_172775	1.259e-09	3.33e-05	4.498	up	Pp1s379_8V2.1	Pp1s379_8V6.1	ethanolamine kinase a
Phypa_150534	1.359e-07	0.003556	4.488	up	Pp1s318_58V2.1	Pp1s318_58V6.2,Pp1s318_58V6.1	mitochondrial pyruvate dehydrogenase kinase
Phypa_172253	2.13e-08	0.0005603	4.483	up	Pp1s338_47V2.1	Pp1s338_47V6.1	Unknown mitochondrial protein At2g27730 [Arabidopsis thaliana]
Phypa_168882	3.648e-07	0.009511	4.479	up	Pp1s192_70V2.1	Pp1s192_70V6.4,Pp1s192_70V6.2,Pp1s192_70V6.3,Pp1s192_70V6.1	unknown [Picea sitchensis]
Phypa_57200	9.904e-09	0.000261	4.469	up	Pp1s57_138V2.1	Pp1s57_138V6.1	nad kinase 1
Phypa_148429	2.03e-07	0.005305	4.468	up	Pp1s277_77V2.1	Pp1s277_77V6.1	phospholipid cytidylyltransferase
Phypa_86427	1.146e-06	0.02974	4.461	up	Pp1s145_130V2.1	Pp1s145_130V6.1	transparent testa 12	yes			Sigma70-like
Phypa_177866	1.829e-08	0.0004814	4.445	up	Pp1s26_247V2.1	Pp1s26_247V6.1	F15K9.2; C2 domain-containing protein / GRAM domain-containing protein [Arabidopsis thaliana]
Phypa_169177	7.335e-08	0.001922	4.434	up	Pp1s199_129V2.1	Pp1s199_129V6.1	ribulose bisphosphate carboxylase oxygenase activase chloroplast		yes
Phypa_158653	1.081e-07	0.00283	4.421	up	Pp1s4_7V2.1	Pp1s4_7V6.1
Phypa_159416	2.406e-08	0.0006325	4.405	up	Pp1s12_356V2.1	Pp1s12_356V6.1
Phypa_162624	3.655e-07	0.009528	4.398	up	Pp1s45_155V2.1	Pp1s45_154V6.1,Pp1s45_155V6.1	T17J13.170; expressed protein [Arabidopsis thaliana]
Phypa_198232	1.499e-08	0.0003946	4.39	up	Pp1s317_73V2.1	Pp1s317_73V6.1	secreted protein		yes
Phypa_197752	3.043e-08	0.0007996	4.377	up	Pp1s304_65V2.1	Pp1s304_65V6.2,Pp1s304_65V6.1			yes
Phypa_172187	1.705e-08	0.0004488	4.377	up	Pp1s335_58V2.1	Pp1s335_58V6.1,Pp1s335_58V6.2
Phypa_112685	4.207e-07	0.01096	4.365	up	Pp1s5_213V2.1	Pp1s5_213V6.1	zinc ion binding
Phypa_137211	7.747e-09	0.0002043	4.347	up	Pp1s135_101V2.1	Pp1s135_101V6.1,Pp1s135_101V6.2	protein yif1a
Phypa_230140	6.656e-07	0.01731	4.345	up	Pp1s92_33V2.1	Pp1s92_33V6.1	rna polymerase sigma factor
Phypa_140902	1.005e-08	0.0002649	4.345	up	Pp1s171_32V2.1	Pp1s171_32V6.2	T28I24.6; expressed protein [Arabidopsis thaliana]
Phypa_113082	1.435e-07	0.003753	4.338	up	Pp1s5_307V2.1	Pp1s5_307V6.1
Phypa_99925	6.11e-07	0.0159	4.337	up	Pp1s403_26V2.1	Pp1s403_25V6.1			yes
Phypa_227141	2.452e-08	0.0006445	4.325	up	Pp1s399_20V2.1	Pp1s399_20V6.1	cleavage and polyadenylation specificity		yes
Phypa_114973	1.273e-07	0.003331	4.307	up	Pp1s12_30V2.1	Pp1s12_30V6.1	lactation elevated 1
Phypa_160585	1.138e-06	0.02955	4.305	up	Pp1s23_312V2.1	Pp1s23_311V6.1,Pp1s23_313V6.1,Pp1s23_314V6.1
Phypa_179885	4.48e-07	0.01167	4.28	up	Pp1s38_285V2.1	Pp1s38_285V6.1
Phypa_124894	2.422e-07	0.006325	4.259	up	Pp1s52_183V2.1	Pp1s52_183V6.1,Pp1s52_183V6.2	acireductone dioxygenase 1	yes	yes		C2C2_CO-like
Phypa_98981	9.862e-08	0.002582	4.246	up	Pp1s373_29V2.1	Pp1s373_29V6.1	K19P17.3; hypothetical protein [Arabidopsis thaliana]
Phypa_58324	8.02e-09	0.0002114	4.246	up	Pp1s100_9V2.1	Pp1s100_9V6.1
Phypa_166146	1.459e-06	0.03784	4.242	up	Pp1s103_94V2.1	Pp1s103_119V6.1			yes
Phypa_126040	3.266e-07	0.008519	4.239	up	Pp1s57_231V2.1	Pp1s57_231V6.1
Phypa_38771	1.525e-08	0.0004014	4.238	up	Pp1s91_206V2.1	Pp1s91_206V6.1,Pp1s91_206V6.2	chaperone protein
Phypa_148335	6.573e-08	0.001723	4.235	up	Pp1s276_11V2.1	Pp1s276_11V6.2,Pp1s276_11V6.1	F13C5.100; cyclic phosphodiesterase [Arabidopsis thaliana]
Phypa_231575	3.69e-07	0.009619	4.231	up	Pp1s134_155V2.1	Pp1s134_155V6.2,Pp1s134_155V6.1,Pp1s134_155V6.3
Phypa_151722	1.371e-07	0.003588	4.23	up	Pp1s343_11V2.1	Pp1s343_11V6.1	T5N23.160; pleckstrin homology (PH) domain-containing protein / lipid-binding START domain-containing protein [Arabidopsis thaliana]
Phypa_157274	3.073e-07	0.008019	4.212	up	Pp1s814_3V2.1	Pp1s814_3V6.1	at3g45010 f14d17_80
Phypa_31879	2.21e-07	0.005772	4.211	up	Pp1s198_7V2.1	Pp1s198_7V6.1	cytochrome p450
Phypa_125638	1.302e-06	0.03379	4.179	up	Pp1s55_292V2.1	Pp1s55_292V6.1	heavy metal translocating p-type atpase
Phypa_223189	2.435e-09	6.434e-05	4.166	up	Pp1s251_85V2.1	Pp1s251_85V6.1	inositol-tetrakisphosphate 1-kinase 3
Phypa_148828	7.931e-07	0.02062	4.159	up	Pp1s284_46V2.1	Pp1s284_46V6.1	guanylate kinase
Phypa_173069	1.69e-06	0.04381	4.159	up	Pp1s407_22V2.1	Pp1s407_22V6.1
Phypa_173134	4.622e-07	0.01204	4.142	down	Pp1s414_12V2.1	Pp1s414_12V6.3,Pp1s414_12V6.2,Pp1s414_12V6.1	hypothetical protein SORBIDRAFT_06g031640 [Sorghum bicolor]
Phypa_144002	9.295e-09	0.000245	4.126	up	Pp1s210_68V2.1	Pp1s210_68V6.1	caleosin clo1-7		yes
Phypa_149981	1.308e-07	0.003423	4.113	up	Pp1s308_15V2.1	Pp1s308_15V6.1	mitochondrial phosphate carrier protein
Phypa_21779	1.737e-07	0.004542	4.093	up	Pp1s34_404V2.1	Pp1s34_404V6.1	T7H20.60; hypothetical protein [Arabidopsis thaliana]			yes
Phypa_182960	3.881e-07	0.01012	4.077	up	Pp1s61_126V2.1	Pp1s61_126V6.1,Pp1s61_126V6.2	ubiquitin-conjugating enzyme
Phypa_234033	4.682e-09	0.0001236	4.073	up	Pp1s113_138V2.1	Pp1s113_138V6.1
Phypa_90780	4.368e-07	0.01138	4.073	up	Pp1s201_67V2.1	Pp1s201_67V6.1
Phypa_147053	1.359e-06	0.03525	4.043	up	Pp1s253_40V2.1	Pp1s253_40V6.1	zn-dependent hydrolases of the beta-lactamase fold	yes			CCAAT_HAP3
Phypa_19090	3.289e-07	0.008577	4.037	up	Pp1s88_108V2.1	Pp1s88_108V6.1
Phypa_164266	1.993e-09	5.266e-05	4.031	up	Pp1s67_62V2.1	Pp1s67_62V6.1
Phypa_206280	2.578e-08	0.0006776	4.02	up	Pp1s33_11V2.1	Pp1s33_11V6.1	ammonium transporter	yes			AP2/EREBP
Phypa_84628	9.143e-07	0.02376	4.02	up	Pp1s125_108V2.1	Pp1s125_108V6.1	F3E22.8; glycine-rich protein [Arabidopsis thaliana]
Phypa_47886	1.547e-07	0.004046	3.996	up	Pp1s54_193V2.1	Pp1s54_193V6.1	tetraspanin family protein
Phypa_109856	2.289e-07	0.005979	3.986	up	Pp1s62_196V2.1	Pp1s62_196V6.1
Phypa_200569	6.521e-08	0.00171	3.985	up	Pp1s440_8V2.1	Pp1s440_8V6.1	plastidppgpp synthase		yes
Phypa_183027	1.357e-08	0.0003575	3.983	up	Pp1s61_320V2.1	Pp1s61_320V6.2,Pp1s61_320V6.1	Hypothetical protein ybiU [Escherichia coli]
Phypa_159435	1.896e-07	0.004955	3.98	up	Pp1s12_417V2.1	0
Phypa_162735	2.436e-07	0.006361	3.977	up	Pp1s47_6V2.1	Pp1s47_6V6.1
Phypa_7269	2.684e-07	0.007004	3.976	up	Pp1s195_69V2.1	Pp1s195_69V6.1	cyclase dehydrase
Phypa_197877	2.434e-07	0.006356	3.963	up	Pp1s309_8V2.1	Pp1s309_8V6.1	aldo keto reductase
Phypa_70467	4.91e-07	0.01278	3.963	up	Pp1s28_124V2.1	Pp1s28_124V6.1	F27K7.6; nucleolin, putative [Arabidopsis thaliana]
Phypa_218994	9.809e-07	0.02548	3.959	up	Pp1s167_20V2.1	Pp1s167_20V6.1	pyrophosphate-dependent phosphofructokinase alpha subunit
Phypa_105820	4.44e-07	0.01157	3.959	up	Pp1s49_275V2.1	Pp1s49_275V6.2,Pp1s49_275V6.1,Pp1s49_275V6.3	tyrosine phosphatase family protein
Phypa_31780	4.943e-07	0.01287	3.952	up	Pp1s355_57V2.1	Pp1s355_57V6.1,Pp1s355_57V6.2	K16L22.4; GTPase activator protein of Rab-related small GTPases-like protein [Arabidopsis thaliana]
Phypa_77036	2.192e-08	0.0005766	3.944	up	Pp1s62_105V2.1	Pp1s62_105V6.1
Phypa_115793	8.499e-07	0.02209	3.938	up	Pp1s14_16V2.1	Pp1s14_16V6.1	PREDICTED: hypothetical protein [Vitis vinifera]
Phypa_208578	4.309e-07	0.01123	3.933	up	Pp1s47_110V2.1	Pp1s47_110V6.1	MFG13.17; trehalose-6-phosphate phosphatase (TPPA) [Arabidopsis thaliana]	yes			C2C2_Dof
Phypa_162254	1.458e-06	0.0378	3.926	up	Pp1s41_72V2.1	Pp1s41_72V6.1
Phypa_124435	1.934e-07	0.005055	3.925	up	Pp1s49_96V2.1	Pp1s49_96V6.1	glyceraldehyde-3-phosphate dehydrogenase		yes
[Phypa_157864;Phypa_151305;Phypa_156558;Phypa_156555;Phypa_156766;Phypa_157993;Phypa_158036;Phypa_157898;Phypa_157767]	1.035e-06	0.02687	3.924	up		#N/A
Phypa_46777	1.317e-06	0.03418	3.918	up	Pp1s59_101V2.1	Pp1s59_101V6.1	F5N5.17; expressed protein [Arabidopsis thaliana]
Phypa_161444	3.643e-07	0.009499	3.905	up	Pp1s33_47V2.1	Pp1s33_47V6.1	unknown [Picea sitchensis]
Phypa_199305	6.556e-07	0.01705	3.903	up	Pp1s363_25V2.1	Pp1s363_25V6.1	multiple inositol polyphosphate phosphatase 1
Phypa_142294	4.683e-07	0.0122	3.896	up	Pp1s189_73V2.1	Pp1s189_73V6.1	phosphatidylserine decarboxylase
Phypa_177185	1.315e-06	0.03412	3.893	up	Pp1s22_14V2.1	Pp1s22_14V6.1	cytochrome p450 cyp734a8			yes
Phypa_61690	7.473e-07	0.01943	3.891	up	Pp1s426_21V2.1	Pp1s426_21V6.1	charged multivesicular body
Phypa_144666	5.183e-07	0.01349	3.889	up	Pp1s218_61V2.1	Pp1s218_61V6.1	succinate fumarate mitochondrial
Phypa_17947	2.154e-07	0.005628	3.881	up	Pp1s156_111V2.1	Pp1s156_111V6.1,Pp1s156_111V6.2	structural molecule
Phypa_172410	1.849e-08	0.0004866	3.876	up	Pp1s350_46V2.1	Pp1s350_46V6.1
Phypa_150806	6.076e-07	0.01581	3.875	up	Pp1s321_10V2.1	Pp1s321_10V6.1	#NAME?
Phypa_147237	3.946e-09	0.0001042	3.867	up	Pp1s257_47V2.1	Pp1s257_47V6.1	receptor expression-enhancing protein 3
Phypa_112392	1.662e-06	0.04307	3.84	up	Pp1s4_356V2.1	Pp1s4_356V6.1	zinc finger protein
Phypa_49171	6.04e-07	0.01572	3.832	up	Pp1s185_120V2.1	Pp1s185_120V6.1	dna binding		yes
Phypa_113098	2.402e-08	0.0006315	3.83	up	Pp1s6_180V2.1	Pp1s6_180V6.1	succinic semialdehyde dehydrogenase		yes
Phypa_167957	7.876e-07	0.02048	3.826	up	Pp1s162_76V2.1	Pp1s162_76V6.1	hypothetical protein [Cyanidioschyzon merolae]
Phypa_65508	1.658e-09	4.385e-05	3.821	up	Pp1s6_413V2.1	Pp1s6_413V6.2,Pp1s6_413V6.1,Pp1s6_413V6.3		yes			bHLH
Phypa_145616	8.238e-08	0.002158	3.82	up	Pp1s230_53V2.1	Pp1s230_53V6.1	receptor protein			yes
Phypa_224380	4.224e-07	0.01101	3.82	up	Pp1s286_36V2.1	Pp1s286_36V6.1	T29A15.180; vacuolar protein sorting-associated protein 26, putative / VPS26, putative [Arabidopsis thaliana]
Phypa_158876	1.534e-07	0.00401	3.805	up	Pp1s7_339V2.1	Pp1s7_339V6.1	F17F16.6; expressed protein [Arabidopsis thaliana]
Phypa_160793	1.772e-06	0.04592	3.803	up	Pp1s26_111V2.1	Pp1s26_111V6.1	serine active site containing 1		yes	yes
Phypa_141045	2.308e-07	0.006028	3.798	up	Pp1s173_134V2.1	Pp1s173_134V6.1	argonaute protein group		yes
Phypa_4931	2.146e-09	5.672e-05	3.798	up	Pp1s184_78V2.1	Pp1s184_78V6.1	K24M7.26; expressed protein [Arabidopsis thaliana]
Phypa_140038	4.665e-07	0.01215	3.798	up	Pp1s162_82V2.1	Pp1s162_82V6.1	T2L20.13; expressed protein [Arabidopsis thaliana]
Phypa_159529	1.691e-08	0.0004451	3.795	up	Pp1s13_276V2.1	Pp1s13_276V6.1,Pp1s13_277V6.2,Pp1s13_277V6.1,Pp1s13_277V6.3,Pp1s13_277V6.4,Pp1s13_277V6.5	protein serine threonine kinase
Phypa_129553	1.09e-07	0.002853	3.79	up	Pp1s77_164V2.1	Pp1s77_164V6.1,Pp1s77_164V6.2	rna and export factor binding		yes	yes
Phypa_24633	3.129e-07	0.008163	3.789	up	Pp1s23_324V2.1	Pp1s23_324V6.1	M3E9.70; BolA-like family protein / Fe-S metabolism associated domain-containing protein [Arabidopsis thaliana]
Phypa_192150	4.785e-07	0.01246	3.789	up	Pp1s174_76V2.1	Pp1s174_76V6.1,Pp1s174_76V6.2	peptide methionine sulfoxide reductase
Phypa_128024	1.985e-08	0.0005221	3.774	up	Pp1s68_185V2.1	Pp1s68_185V6.1	senescence-inducible chloroplast stay-green protein 1		yes
Phypa_97091	1.453e-06	0.03768	3.763	up	Pp1s318_52V2.1	Pp1s318_52V6.1		yes
Phypa_114451	6.176e-07	0.01607	3.752	up	Pp1s10_139V2.1	Pp1s10_139V6.2,Pp1s10_139V6.1	citrate synthase		yes
Phypa_177869	2.553e-07	0.006665	3.751	up	Pp1s26_253V2.1	Pp1s26_253V6.1	aldehyde dimeric nadp-preferring
Phypa_159854	9.121e-08	0.002389	3.751	up	Pp1s16_61V2.1	0
Phypa_164533	7.088e-07	0.01843	3.743	up	Pp1s70_166V2.1	Pp1s70_166V6.1	T18B16.130; expressed protein [Arabidopsis thaliana]		yes
Phypa_1279	1.913e-06	0.04957	3.734	up	Pp1s364_10V2.1	Pp1s364_10V6.1	receptor kinase k1a
Phypa_233385	1.441e-06	0.03737	3.731	up	Pp1s77_315V2.1	Pp1s77_315V6.1
Phypa_161658	8.111e-07	0.02108	3.717	up	Pp1s34_408V2.1	Pp1s34_408V6.1	F3H9.15; expressed protein [Arabidopsis thaliana]
Phypa_36552	2.807e-08	0.0007376	3.7	up	Pp1s354_15V2.1	Pp1s354_15V6.1	ribosome-binding factor a
Phypa_187677	2.919e-07	0.007616	3.693	up	Pp1s109_63V2.1	Pp1s109_63V6.1,Pp1s109_65V6.1
Phypa_147280	1.331e-06	0.03454	3.691	up	Pp1s257_73V2.1	Pp1s257_73V6.1,Pp1s257_73V6.2,Pp1s257_73V6.3,Pp1s257_73V6.4,Pp1s257_73V6.5
Phypa_210257	6.638e-07	0.01727	3.685	up	Pp1s60_175V2.1	Pp1s60_175V6.3,Pp1s60_175V6.2,Pp1s60_175V6.1	organic anion transporter
Phypa_159140	3.023e-08	0.0007942	3.684	up	Pp1s9_433V2.1	Pp1s9_433V6.1	proteophosphoglycan ppg1 [Leishmania major]		yes	yes
Phypa_146390	1.815e-07	0.004746	3.682	up	Pp1s242_101V2.1	Pp1s242_101V6.2	isovaleryl- dehydrogenase			yes
Phypa_171600	6.851e-08	0.001796	3.678	up	Pp1s301_43V2.1	Pp1s301_43V6.1,Pp1s301_43V6.2				yes
Phypa_80254	2.859e-07	0.00746	3.656	up	Pp1s84_298V2.1	Pp1s84_298V6.2,Pp1s84_298V6.1	peroxisomal biogenesis		yes
Phypa_164794	3.073e-07	0.008017	3.652	up	Pp1s77_48V2.1	Pp1s77_48V6.1	F13A10.8; expressed protein [Arabidopsis thaliana]
Phypa_152827	2.073e-07	0.005415	3.628	up	Pp1s376_49V2.1	Pp1s376_49V6.1	wd-40 repeat family protein
Phypa_163593	1.177e-06	0.03056	3.607	up	Pp1s58_105V2.1	Pp1s58_105V6.1,Pp1s58_105V6.2	MUJ8.6; expressed protein [Arabidopsis thaliana]
Phypa_22637	1.251e-07	0.003273	3.603	up	Pp1s35_237V2.1	Pp1s35_237V6.1	patatin t5
Phypa_136505	1.926e-06	0.04989	3.598	up	Pp1s130_175V2.1	Pp1s130_175V6.1,Pp1s130_175V6.2,Pp1s130_175V6.3	membrane protein
Phypa_215929	9.298e-07	0.02416	3.593	up	Pp1s121_107V2.1	Pp1s121_107V6.1	hydrolyzing o-glycosyl
Phypa_89085	3.734e-09	9.859e-05	3.584	up	Pp1s178_44V2.1	Pp1s178_44V6.1	CG13101; CG13101 gene product from transcript CG13101-RA CG13101 gene product from transcript CG13101-RB [Drosophila melanogaster]
Phypa_167647	2.755e-07	0.00719	3.577	up	Pp1s154_10V2.1	Pp1s154_10V6.1
Phypa_95538	6.482e-07	0.01686	3.549	up	Pp1s282_31V2.1	Pp1s282_31V6.1	embr-h2 protein expressed
Phypa_224868	6.648e-07	0.01729	3.527	up	Pp1s303_34V2.1	Pp1s303_34V6.1	MSH12.1; expressed protein [Arabidopsis thaliana]
Phypa_94482	5.898e-08	0.001547	3.516	up	Pp1s262_24V2.1	Pp1s262_24V6.1	elip2.2 gene for putative early light-induced protein ELIP2.2
Phypa_138358	5.448e-09	0.0001438	3.515	up	Pp1s145_136V2.1	Pp1s145_136V6.1	F15K9.2; C2 domain-containing protein / GRAM domain-containing protein [Arabidopsis thaliana]		yes
Phypa_172768	2.35e-07	0.006135	3.505	up	Pp1s378_28V2.1	Pp1s378_28V6.1
Phypa_170187	5.132e-08	0.001347	3.504	up	Pp1s235_56V2.1	Pp1s235_56V6.1
Phypa_62585	1.139e-06	0.02957	3.488	up	Pp1s47_18V2.1	Pp1s47_18V6.2,Pp1s47_18V6.1	dehydroquinate dehydratase shikimate dehydrogenase
Phypa_144812	6.269e-09	0.0001654	3.487	up	Pp1s219_68V2.1	Pp1s219_68V6.1	F22I13.130; expressed protein [Arabidopsis thaliana]
Phypa_146384	2.34e-08	0.0006153	3.487	up	Pp1s242_13V2.1	Pp1s242_13V6.2,Pp1s242_13V6.1	proline dehydrogenase
Phypa_9762	5.722e-07	0.01489	3.485	up	Pp1s455_5V2.1	Pp1s455_5V6.1	zinc finger (c3hc4-type ring finger) family protein
Phypa_166870	1.226e-07	0.003208	3.478	up	Pp1s126_128V2.1	Pp1s126_127V6.1
Phypa_220091	2.975e-07	0.007762	3.476	up	Pp1s188_30V2.1	Pp1s188_30V6.1,Pp1s188_30V6.2	predicted protein [Populus trichocarpa]
Phypa_148264	1.301e-06	0.03375	3.466	down	Pp1s275_75V2.1	Pp1s275_75V6.1	nodulin-like protein
Phypa_118664	3.255e-07	0.00849	3.457	up	Pp1s25_382V2.1	Pp1s25_380V6.1
Phypa_189977	1.453e-06	0.03769	3.452	up	Pp1s139_36V2.1	Pp1s139_36V6.1,Pp1s139_36V6.2	peptidase s9 prolyl oligopeptidase active site domain protein
Phypa_164031	8.096e-07	0.02105	3.436	up	Pp1s64_68V2.1	Pp1s64_68V6.1			yes
Phypa_194258	2.671e-08	0.000702	3.422	up	Pp1s213_122V2.1	Pp1s213_122V6.1	lanthionine synthetase c-likeexpressed
Phypa_163821	1.145e-06	0.02972	3.407	down	Pp1s60_228V2.1	Pp1s60_228V6.1	dehydration responsive element-binding protein 1
Phypa_221150	1.284e-07	0.00336	3.405	up	Pp1s207_68V2.1	Pp1s207_68V6.1	F24J8.4; 2-oxoisovalerate dehydrogenase, putative / 3-methyl-2-oxobutanoate dehydrogenase, putative / branched-chain alpha-keto acid dehydrogenase E1 alpha subunit, putative [EC:1.2.4.4] [KO:K00166] [Arabidopsis thaliana]
Phypa_229052	2.461e-07	0.006425	3.388	up	Pp1s71_47V2.1	Pp1s71_47V6.1				yes
Phypa_81996	8.146e-08	0.002134	3.382	up	Pp1s100_8V2.1	Pp1s100_9V6.1
Phypa_151210	3.734e-08	0.0009806	3.35	up	Pp1s333_22V2.1	Pp1s333_22V6.1	T7N9.26; expressed protein [Arabidopsis thaliana]
Phypa_165673	1.381e-07	0.003613	3.34	up	Pp1s192_59V2.1	Pp1s93_121V6.1	integral membrane protein duf6 containing protein
Phypa_195117	4.367e-07	0.01138	3.339	up	Pp1s231_7V2.1	Pp1s231_7V6.3,Pp1s231_7V6.2,Pp1s231_7V6.1	dehydrogenase reductase (sdr family) member 7
Phypa_230338	8.403e-08	0.002201	3.334	up	Pp1s99_228V2.1	Pp1s99_228V6.1			yes
Phypa_22659	4.774e-07	0.01243	3.331	up	Pp1s31_164V2.1	Pp1s31_164V6.3,Pp1s31_164V6.2,Pp1s31_164V6.1	cysteine protease
Phypa_170958	1.702e-07	0.00445	3.323	up	Pp1s269_55V2.1	Pp1s269_55V6.1,Pp1s269_55V6.2,Pp1s269_55V6.3	F24L7.10; expressed protein [Arabidopsis thaliana]
Phypa_51481	1.234e-07	0.003229	3.316	up	Pp1s16_175V2.1	Pp1s16_175V6.1,Pp1s16_175V6.2	multi-sensor hybrid histidine kinase
Phypa_194155	3.112e-07	0.008117	3.309	up	Pp1s212_74V2.1	Pp1s212_74V6.2,Pp1s212_74V6.1	ab-hydrolase associated lipase region containing protein
Phypa_35267	6.832e-08	0.001791	3.306	up	Pp1s300_24V2.1	Pp1s300_24V6.1	K8K14.9; expressed protein [Arabidopsis thaliana]
Phypa_173963	3.202e-07	0.008351	3.303	up	Pp1s2_353V2.1	Pp1s2_353V6.1	phospholipase d alpha
Phypa_69590	1.48e-07	0.003872	3.29	up	Pp1s23_323V2.1	Pp1s23_323V6.1				yes
Phypa_182911	1.133e-07	0.002965	3.275	up	Pp1s60_316V2.1	Pp1s60_316V6.1	zinc finger (c3hc4-type ring finger) family protein ankyrin repeat family protein
Phypa_164514	2.911e-08	0.0007649	3.274	up	Pp1s70_119V2.1	Pp1s70_119V6.1			yes		PLATZ
Phypa_129273	1.828e-06	0.04738	3.27	up	Pp1s75_250V2.1	Pp1s75_250V6.4,Pp1s75_250V6.2,Pp1s75_250V6.3	riboflavin biosynthesis protein
Phypa_187890	1.644e-06	0.04263	3.261	up	Pp1s112_267V2.1	Pp1s112_267V6.1	amino acid binding
Phypa_118856	1.962e-07	0.005128	3.238	up	Pp1s26_228V2.1	Pp1s26_228V6.1	proline dehydrogenase		yes
Phypa_135079	8.705e-08	0.00228	3.23	up	Pp1s116_30V2.1	Pp1s116_30V6.1	trehalase (brush-border membrane glycoprotein)
Phypa_123327	3.528e-07	0.009197	3.225	up	Pp1s44_75V2.1	Pp1s44_75V6.1
Phypa_172697	1.116e-06	0.02898	3.224	up	Pp1s373_18V2.1	Pp1s373_18V6.1	ap2 erf domain-containing transcription factor			yes
Phypa_63906	1.427e-08	0.0003759	3.223	up	Pp1s1_490V2.1	Pp1s1_490V6.2,Pp1s1_490V6.1	C630005D06Rik; RIKEN cDNA C630005D06 gene [Mus musculus]
Phypa_137975	3.404e-07	0.008876	3.219	up	Pp1s142_10V2.1	Pp1s142_10V6.1	F22I13.130; expressed protein [Arabidopsis thaliana]
Phypa_146828	1.489e-09	3.937e-05	3.198	up	Pp1s249_98V2.1	Pp1s249_98V6.1	T23E18.18; expressed protein [Arabidopsis thaliana]
Phypa_169623	2.784e-08	0.0007317	3.197	up	Pp1s214_57V2.1	Pp1s214_57V6.1	atp-dependent protease clp atpase subunit
Phypa_234155	4.832e-08	0.001268	3.192	up	Pp1s122_153V2.1	Pp1s122_153V6.1	pho1-like protein
Phypa_173481	1.342e-06	0.03482	3.187	up	Pp1s472_12V2.2	Pp1s472_12V6.1
Phypa_68284	3.16e-07	0.008244	3.176	up	Pp1s18_51V2.1	Pp1s18_51V6.1	F22F7.10; hypothetical protein [Arabidopsis thaliana]
Phypa_167539	1.765e-06	0.04575	3.128	up	Pp1s150_52V2.1	Pp1s150_52V6.4,Pp1s150_52V6.2,Pp1s150_52V6.3,Pp1s150_52V6.1	methyl binding domain
Phypa_161249	1.388e-06	0.03601	3.125	up	Pp1s31_113V2.1	Pp1s31_113V6.1
Phypa_233854	1.154e-06	0.02996	3.12	up	Pp1s108_97V2.1	Pp1s108_97V6.1	zinc finger protein constans-like 16
Phypa_92683	5.662e-09	0.0001494	3.108	up	Pp1s229_15V2.1	Pp1s229_15V6.2,Pp1s229_15V6.1	cazy family gt8
Phypa_173359	1.658e-06	0.04299	3.104	up	Pp1s448_23V2.1	Pp1s448_23V6.1	glutathione
Phypa_3322	1.487e-07	0.003889	3.082	up	Pp1s431_8V2.1	Pp1s431_8V6.1	af361591_1 at5g06230 mbl20_11
Phypa_161390	1.271e-07	0.003325	3.071	up	Pp1s32_194V2.1	Pp1s32_194V6.1
Phypa_116259	8.925e-08	0.002338	3.057	up	Pp1s15_348V2.1	Pp1s15_348V6.1	bc10 protein
Phypa_169084	1.565e-06	0.04057	3.048	up	Pp1s198_6V2.1	Pp1s198_6V6.1	pyruvate kinase			yes
Phypa_166433	1.52e-06	0.0394	3.04	up	Pp1s116_32V2.1	Pp1s116_32V6.1
Phypa_115417	1.594e-06	0.04134	3.034	up	Pp1s13_216V2.1	Pp1s13_216V6.1	secondary cell wall-related glycosyltransferase family 47		yes
Phypa_224154	5.556e-07	0.01446	3.032	down	Pp1s279_58V2.1	Pp1s279_58V6.1,Pp1s279_58V6.2	T20D1.50; spermine synthase (ACL5) [Arabidopsis thaliana]			yes
Phypa_146713	3.72e-07	0.009697	2.99	up	Pp1s247_38V2.1	Pp1s247_38V6.1	catalytic hydrolase
Phypa_125243	3.006e-07	0.007843	2.984	up	Pp1s53_233V2.1	Pp1s53_233V6.1	T23J18.5; ABC1 family protein [Arabidopsis thaliana]				HD-Zip
Phypa_194520	2.704e-07	0.007057	2.983	up	Pp1s218_75V2.1	Pp1s218_75V6.1,Pp1s218_75V6.2	lipase class 3 family protein		yes
Phypa_42040	4.829e-07	0.01257	2.98	up	Pp1s33_4V2.1	Pp1s33_4V6.1,Pp1s33_4V6.2	nodulin-like protein		yes
Phypa_17562	1.697e-06	0.04398	2.975	up	Pp1s173_67V2.1	Pp1s173_67V6.1	possible metal-binding domain in rnase l rli family expressed
Phypa_134340	2.931e-08	0.0007702	2.969	up	Pp1s111_36V2.1	Pp1s111_36V6.1
Phypa_159150	1.125e-07	0.002946	2.967	up	Pp1s9_480V2.1	Pp1s9_480V6.2,Pp1s9_480V6.1,Pp1s9_480V6.3	hypothetical protein SORBIDRAFT_03g040140 [Sorghum bicolor]		yes
Phypa_93518	1.575e-06	0.04083	2.958	up	Pp1s243_89V2.1	Pp1s243_89V6.1	nadp-dependent malate dehydrogenase
Phypa_159042	1.278e-06	0.03317	2.922	up	Pp1s9_104V2.1	Pp1s9_106V6.1		yes		yes	CCAAT_HAP5
Phypa_19688	1.431e-07	0.003743	2.921	up	Pp1s44_315V2.1	Pp1s44_315V6.1	metal ion binding
Phypa_162528	1.788e-06	0.04634	2.915	up	Pp1s44_164V2.1	Pp1s44_164V6.1
Phypa_57505	1.478e-06	0.03832	2.908	up	Pp1s67_260V2.2	Pp1s67_260V6.1
Phypa_219188	4.37e-07	0.01138	2.905	up	Pp1s169_139V2.1	Pp1s169_139V6.1	cytochrome p450		yes	yes
Phypa_100916	6.308e-08	0.001654	2.9	up	Pp1s447_23V2.1	Pp1s447_23V6.1,Pp1s447_23V6.2,Pp1s447_23V6.3	S-adenosylmethionine:diacylglycerol 3-amino-3-carboxypropyl transferase [Candida albicans SC5314]
Phypa_150356	1.719e-07	0.004494	2.9	up	Pp1s314_7V2.1	Pp1s314_7V6.1	small conductance mechanosensitive ion channel family		yes
Phypa_179749	1.29e-06	0.03347	2.895	up	Pp1s37_249V2.1	Pp1s37_249V6.2,Pp1s37_249V6.1	mip nip subfamily
Phypa_93964	3.259e-07	0.0085	2.874	up	Pp1s251_61V2.1	Pp1s251_62V6.1,Pp1s251_61V6.1
Phypa_176782	2.172e-07	0.005674	2.866	up	Pp1s19_262V2.1	Pp1s19_262V6.2,Pp1s19_262V6.1	methylcrotonoyl-coenzyme a carboxylase 1
Phypa_152982	6.762e-07	0.01759	2.846	up	Pp1s382_40V2.1	Pp1s382_40V6.1	fk506-binding protein 2-1 precursor
Phypa_99753	6.777e-08	0.001777	2.836	up	Pp1s396_44V2.1	Pp1s396_44V6.1
Phypa_116123	9.938e-07	0.02582	2.805	up	Pp1s15_459V2.1	Pp1s15_459V6.1	elip1.1.1 gene for putative early light-induced protein ELIP1.1.1
Phypa_125385	3.074e-07	0.00802	2.788	up	Pp1s54_159V2.1	Pp1s54_159V6.1			yes
Phypa_112100	2.16e-07	0.005641	2.762	up	Pp1s3_582V2.1	Pp1s3_582V6.5,Pp1s3_582V6.2,Pp1s3_582V6.3,Pp1s3_582V6.4,Pp1s3_582V6.1	F17I23.170; AFG1-like ATPase family protein [Arabidopsis thaliana]
Phypa_163051	2.216e-07	0.005788	2.743	up	Pp1s51_143V2.1	Pp1s51_143V6.2,Pp1s51_143V6.1	fbxl20; F-box and leucine-rich repeat protein 20 [Danio rerio]
[Phypa_100841;Phypa_154846]	4.222e-07	0.011	2.743	up		#N/A
Phypa_131272	5.98e-07	0.01556	2.723	up	Pp1s88_35V2.1	Pp1s88_35V6.1	short-chain hydrogenase reductase
Phypa_151020	4.571e-07	0.0119	2.702	up	Pp1s326_48V2.1	Pp1s326_48V6.1	assembly protein			yes
Phypa_117260	7.002e-07	0.01821	2.67	up	Pp1s19_317V2.1	Pp1s19_317V6.1
Phypa_66463	1.343e-07	0.003514	2.627	up	Pp1s10_377V2.1	Pp1s10_377V6.1			yes
Phypa_172532	4.628e-07	0.01205	2.597	up	Pp1s358_32V2.1	Pp1s358_32V6.1	hypothetical protein [Cryptosporidium parvum]			yes
Phypa_73934	8.704e-07	0.02262	2.558	up	Pp1s44_240V2.1	Pp1s44_240V6.1	multi-sensor hybrid histidine kinase		yes
Phypa_27666	2.631e-07	0.006867	2.549	up	Pp1s25_89V2.1	Pp1s25_89V6.1,Pp1s25_89V6.2	ccaat-box binding factor hap3-like protein
Phypa_113092	9.952e-08	0.002606	2.476	up	Pp1s6_371V2.1	Pp1s6_371V6.1,Pp1s6_371V6.2
Phypa_46637	6.475e-07	0.01685	2.47	up	Pp1s30_141V2.1	Pp1s30_141V6.1
Phypa_61744	3.274e-07	0.008539	2.465	up	Pp1s440_18V2.1	Pp1s440_18V6.1
Phypa_174203	1.033e-06	0.02683	2.463	up	Pp1s5_21V2.1	Pp1s5_21V6.1	prenyltransferase zinc ion binding protein
Phypa_87475	8.05e-07	0.02093	2.46	up	Pp1s158_53V2.1	Pp1s158_53V6.1	proteophosphoglycan ppg1 [Leishmania major]			yes
Phypa_130544	1.075e-06	0.02793	2.452	up	Pp1s83_138V2.1	Pp1s83_138V6.1	hypothetical protein OsI_03162 [Oryza sativa Indica Group]		yes
Phypa_191338	1.237e-06	0.03212	2.448	up	Pp1s160_82V2.1	Pp1s160_82V6.1	patatin t5		yes
Phypa_55897	5.049e-08	0.001325	2.444	up	Pp1s22_120V2.1	Pp1s22_120V6.1	mitochondrial dicarboxylate carrier
Phypa_194107	8.906e-07	0.02314	2.425	up	Pp1s211_145V2.1	Pp1s211_145V6.1	zeta-carotene desaturase
Phypa_80170	1.092e-06	0.02837	2.396	up	Pp1s84_139V2.1	Pp1s84_139V6.1
Phypa_91691	1.073e-06	0.02786	2.327	up	Pp1s213_104V2.1	Pp1s213_103V6.1	transketolase 1		yes
Phypa_160371	4.086e-07	0.01065	2.322	up	Pp1s21_329V2.1	Pp1s21_329V6.1
Phypa_223836	3.136e-07	0.008181	2.321	up	Pp1s270_68V2.1	Pp1s270_68V6.1
Phypa_130224	1.788e-06	0.04635	2.317	up	Pp1s81_169V2.1	Pp1s81_169V6.1	embr-h2 protein expressed
Phypa_154396	5.988e-07	0.01558	2.213	up	Pp1s423_29V2.1	Pp1s423_29V6.1	copine family protein
