# Supplementary material for: ABA-Induced Vegetative Diaspore Formation in Physcomitrella patens
Source: Front Plant Sci. 2019 Mar 19;10:315. doi: 10.3389/fpls.2019.00315 (PMC6433873; doi:10.3389/fpls.2019.00315)
Supplement: TABLE S2 — P. patens cell wall related genes. [file Table_2.XLSX]

## Sheet: Sheet1
Table S2	P. patens cell wall related genes
Gene ID	Protein	Reference
Phypa_175027	Pectin related	McCarthy et al. 2014
Phypa_133517	Pectin related	McCarthy et al. 2014
Phypa_55414	Pectin related	McCarthy et al. 2014
Phypa_134426	Pectin related	McCarthy et al. 2014
Phypa_215437	Pectin related	McCarthy et al. 2014
Phypa_166362	Pectin related	McCarthy et al. 2014
Phypa_13931	Pectin related	McCarthy et al. 2014
Phypa_135307	Pectin related	McCarthy et al. 2014
Phypa_232719	Pectin related	McCarthy et al. 2014
Phypa_216448	Pectin related	McCarthy et al. 2014
Phypa_189145	Pectin related	McCarthy et al. 2014
Phypa_137368	Pectin related	McCarthy et al. 2014
Phypa_138756	Pectin related	McCarthy et al. 2014
Phypa_190734	Pectin related	McCarthy et al. 2014
Phypa_191029	Pectin related	McCarthy et al. 2014
Phypa_176352	Pectin related	McCarthy et al. 2014
Phypa_116593	Pectin related	McCarthy et al. 2014
Phypa_176513	Pectin related	McCarthy et al. 2014
Phypa_140990	Pectin related	McCarthy et al. 2014
Phypa_68313	Pectin related	McCarthy et al. 2014
Phypa_117225	Pectin related	McCarthy et al. 2014
Phypa_142629	Pectin related	McCarthy et al. 2014
Phypa_142707	Pectin related	McCarthy et al. 2014
Phypa_13891	Pectin related	McCarthy et al. 2014
Phypa_55001	Pectin related	McCarthy et al. 2014
Phypa_160263	Pectin related	McCarthy et al. 2014
Phypa_177102	Pectin related	McCarthy et al. 2014
Phypa_4364	Pectin related	McCarthy et al. 2014
Phypa_108048	Pectin related	McCarthy et al. 2014
Phypa_222159	Pectin related	McCarthy et al. 2014
Phypa_92683	Pectin related	McCarthy et al. 2014
Phypa_146923	Pectin related	McCarthy et al. 2014
Phypa_43415	Pectin related	McCarthy et al. 2014
Phypa_108383	Pectin related	McCarthy et al. 2014
Phypa_147638	Pectin related	McCarthy et al. 2014
Phypa_149319	Pectin related	McCarthy et al. 2014
Phypa_60904	Pectin related	McCarthy et al. 2014
Phypa_108695	Pectin related	McCarthy et al. 2014
Phypa_120256	Pectin related	McCarthy et al. 2014
Phypa_150987	Pectin related	McCarthy et al. 2014
Phypa_121141	Pectin related	McCarthy et al. 2014
Phypa_206749	Pectin related	McCarthy et al. 2014
Phypa_98441	Pectin related	McCarthy et al. 2014
Phypa_226366	Pectin related	McCarthy et al. 2014
Phypa_207105	Pectin related	McCarthy et al. 2014
Phypa_199574	Pectin related	McCarthy et al. 2014
Phypa_152856	Pectin related	McCarthy et al. 2014
Phypa_179857	Pectin related	McCarthy et al. 2014
Phypa_152977	Pectin related	McCarthy et al. 2014
Phypa_65107	Pectin related	McCarthy et al. 2014
Phypa_208299	Pectin related	McCarthy et al. 2014
Phypa_56808	Pectin related	McCarthy et al. 2014
Phypa_65220	Pectin related	McCarthy et al. 2014
Phypa_163131	Pectin related	McCarthy et al. 2014
Phypa_181924	Pectin related	McCarthy et al. 2014
Phypa_62027	Pectin related	McCarthy et al. 2014
Phypa_163808	Pectin related	McCarthy et al. 2014
Phypa_183643	Pectin related	McCarthy et al. 2014
Phypa_128392	Pectin related	McCarthy et al. 2014
Phypa_211664	Pectin related	McCarthy et al. 2014
Phypa_211822	Pectin related	McCarthy et al. 2014
Phypa_232357	Pectin related	McCarthy et al. 2014
Phypa_212895	Pectin related	McCarthy et al. 2014
Phypa_131347	Pectin related	McCarthy et al. 2014
Phypa_165615	Pectin related	McCarthy et al. 2014
Phypa_132301	Pectin related	McCarthy et al. 2014
Phypa_58226	Pectin related	McCarthy et al. 2014
Phypa_160358	Pectin related	McCarthy et al. 2014
Phypa_18607	Pectin related	McCarthy et al. 2014
Phypa_170742	Pectin related	McCarthy et al. 2014
Phypa_81525	Pectin related	McCarthy et al. 2014
Phypa_51702	Arabinogalactan Protein	Fu et al. 2007
Phypa_162599	Arabinogalactan Protein	Fu et al. 2007
Phypa_51875	Arabinogalactan Protein	Fu et al. 2007
Phypa_115500	Arabinogalactan Protein	Fu et al. 2007
Phypa_78835	Arabinogalactan Protein	Fu et al. 2007
Phypa_47158	Arabinogalactan Protein	Fu et al. 2007
Phypa_87641	Arabinogalactan Protein	Fu et al. 2007
Phypa_163142	Arabinogalactan Protein	Fu et al. 2007
Phypa_65450	Arabinogalactan Protein	Fu et al. 2007
Phypa_202222	Cellulose Synthase	Goss et al. 2012
Phypa_192906	Cellulose Synthase	Goss et al. 2012
Phypa_192909	Cellulose Synthase	Goss et al. 2012
Phypa_105213	Cellulose Synthase	Goss et al. 2012
Phypa_213586	Cellulose Synthase	Goss et al. 2012
Phypa_169568	Cellulose Synthase	Goss et al. 2012
Phypa_119553	Cellulose Synthase	Goss et al. 2012
Phypa_233978	Cellulose Synthase	Goss et al. 2012
Phypa_207003	Cellulose Synthase	Goss et al. 2012
Phypa_183385	Cellulose Synthase	Goss et al. 2012
Phypa_179490	Cellulose Synthase	Goss et al. 2012
Phypa_184014	CUS (cutin synthase like protein)	Yeats et al. 2014
Phypa_150266	CUS (cutin synthase like protein)	Yeats et al. 2014
Phypa_218273	CUS (cutin synthase like protein)	Yeats et al. 2014
Phypa_65567	CUS (cutin synthase like protein)	Yeats et al. 2014
Phypa_129316	CUS (cutin synthase like protein)	Yeats et al. 2014
Phypa_119363	CUS (cutin synthase like protein)	Yeats et al. 2014
Phypa_161008	CUS (cutin synthase like protein)	Yeats et al. 2014
Phypa_121592	CUS (cutin synthase like protein)	Yeats et al. 2014
Phypa_183753	PpCUS2	Yeats et al. 2014
Phypa_206513	PpCUS1	Yeats et al. 2014
Phypa_75297	PpEXPA1	Carey and Cosgrove, 2007
Phypa_101295	PpEXPA19	Carey and Cosgrove, 2007
Phypa_104563	PpEXPA8	Carey and Cosgrove, 2007
Phypa_105094	PpEXPA4	Carey and Cosgrove, 2007
Phypa_105335	PpEXPA5	Carey and Cosgrove, 2007
Phypa_120452	PpEXPA16	Carey and Cosgrove, 2007
Phypa_120575	PpEXPA7	Carey and Cosgrove, 2007
Phypa_121249	PpEXPA9	Carey and Cosgrove, 2007
Phypa_124197	PpEXPA2	Carey and Cosgrove, 2007
Phypa_129376	PpEXPA25	Carey and Cosgrove, 2007
Phypa_129389	PpEXPA24	Carey and Cosgrove, 2007
Phypa_142377	PpEXPA14	Carey and Cosgrove, 2007
Phypa_145047	PpEXPA10	Carey and Cosgrove, 2007
Phypa_146965	PpEXPB1	Carey and Cosgrove, 2007
Phypa_147743	PpEXPA27	Carey and Cosgrove, 2007
Phypa_150257	PpEXPB5	Carey and Cosgrove, 2007
Phypa_152380	PpEXPA26	Carey and Cosgrove, 2007
Phypa_167469	PpEXPB2	Carey and Cosgrove, 2007
Phypa_168843	PpEXPA17	Carey and Cosgrove, 2007
Phypa_172022	PpEXPA6	Carey and Cosgrove, 2007
Phypa_192364	PpEXPA13	Carey and Cosgrove, 2007
Phypa_195763	PpEXPA3	Carey and Cosgrove, 2007
Phypa_195971	PpEXPA11	Carey and Cosgrove, 2007
Phypa_206446	PpEXPA18	Carey and Cosgrove, 2007
Phypa_234807	PpEXPA22	Carey and Cosgrove, 2007
Phypa_441378	PpEXPB3	Carey and Cosgrove, 2007
Phypa_6824	PpEXPA23	Carey and Cosgrove, 2007
Phypa_81570	PpEXPA12	Carey and Cosgrove, 2007
Phypa_89986	PpEXPA15	Carey and Cosgrove, 2007
Phypa_96876	PpEXPB4	Carey and Cosgrove, 2007
Phypa_190367	Pp_CalS1	Schuette et al. 2009
Phypa_199665	Pp_CalS10	Schuette et al. 2009
Phypa_183499	Pp_CalS11	Schuette et al. 2009
Phypa_175718	Pp_CalS12	Schuette et al. 2009
Phypa_207622	Pp_CalS2	Schuette et al. 2009
Phypa_117054	Pp_CalS3	Schuette et al. 2009
Phypa_127776	Pp_CalS4	Schuette et al. 2009
Phypa_143195	Pp_CalS5	Schuette et al. 2009
Phypa_139798	Pp_CalS6	Schuette et al. 2009
Phypa_185944	Pp_CalS7	Schuette et al. 2009
Phypa_183682	Pp_CalS8	Schuette et al. 2009
Phypa_115455	Pp_CalS9	Schuette et al. 2009
Phypa_113013	PpXTH1	Yokoyama et al. 2010
Phypa_33715	PpXTH2	Yokoyama et al. 2010
Phypa_33715	PpXTH3	Yokoyama et al. 2010
Phypa_114674	PpXTH4	Yokoyama et al. 2010
Phypa_124249	PpXTH5	Yokoyama et al. 2010
Phypa_34357	PpXTH6	Yokoyama et al. 2010
Phypa_112374	PpXTH7	Yokoyama et al. 2010
Phypa_225086	PpXTH8	Yokoyama et al. 2010
Phypa_70081	PpXTH9	Yokoyama et al. 2010
Phypa_140590	PpXTH10	Yokoyama et al. 2010
Phypa_112531	PpXTH11	Yokoyama et al. 2010
Phypa_108715	PpXTH12	Yokoyama et al. 2010
Phypa_191788	PpXTH13	Yokoyama et al. 2010
Phypa_225082	PpXTH14	Yokoyama et al. 2010
Phypa_148165	PpXTH15	Yokoyama et al. 2010
Phypa_102528	PpXTH16	Yokoyama et al. 2010
Phypa_149114	PpXTH17	Yokoyama et al. 2010
Phypa_142529	PpXTH18	Yokoyama et al. 2010
Phypa_117299	PpXTH19	Yokoyama et al. 2010
Phypa_34842	PpXTH20	Yokoyama et al. 2010
Phypa_221504	PpXTH21	Yokoyama et al. 2010
Phypa_150064	PpXTH22	Yokoyama et al. 2010
Phypa_135678	PpXTH23	Yokoyama et al. 2010
Phypa_109153	PpXTH24	Yokoyama et al. 2010
Phypa_218351	PpXTH25	Yokoyama et al. 2010
Phypa_228100	PpXTH26	Yokoyama et al. 2010
Phypa_130295	PpXTH27	Yokoyama et al. 2010
Phypa_137834	PpXTH28	Yokoyama et al. 2010
Phypa_131542	PpXTH29	Yokoyama et al. 2010
Phypa_34640	PpXTH30	Yokoyama et al. 2010
Phypa_207213	PpXTH31	Yokoyama et al. 2010
Phypa_152060	PpXTH32	Yokoyama et al. 2010
