# Supplementary material for: ABA-Induced Vegetative Diaspore Formation in Physcomitrella patens
Source: Front Plant Sci. 2019 Mar 19;10:315. doi: 10.3389/fpls.2019.00315 (PMC6433873; doi:10.3389/fpls.2019.00315)
Supplement: TABLE S3 — Gene ontology enrichment analysis of all DEGs in P. patens and 238 conserved ABA-regulated genes between P. patens and A. thaliana. [file Table_3.XLSX]

## Sheet: Sheet1
Table S3	Gene Ontology enrichment analysis of all DEGs in P. patens and 238 conserved ABA-regulated genes between P. patens and A. Thaliana.
Displaying only results with q<0.05 (Bonferroni corrected)
All DEGs in P. patens
	Physcomitrella patens (REF)	DEGs
GO biological process complete	#	#	expected	Fold Enrichment	+/-	q value
protein localization to endoplasmic reticulum exit site	5	3	0.03	87.76	+	0.0104
response to water deprivation	7	3	0.05	62.69	+	0.0282
negative regulation of proteolysis	13	5	0.09	56.26	+	6.68e-05
negative regulation of endopeptidase activity	13	5	0.09	56.26	+	6.68e-05
negative regulation of peptidase activity	13	5	0.09	56.26	+	6.68e-05
response to water	8	3	0.05	54.85	+	0.0419
regulation of endopeptidase activity	14	5	0.1	52.24	+	9.63e-05
regulation of peptidase activity	14	5	0.1	52.24	+	9.63e-05
negative regulation of hydrolase activity	16	5	0.11	45.71	+	0.000186
negative regulation of molecular function	47	5	0.32	15.56	+	0.0342
negative regulation of catalytic activity	47	5	0.32	15.56	+	0.0342
monocarboxylic acid metabolic process	274	10	1.87	5.34	+	0.0386
cellular lipid metabolic process	363	13	2.48	5.24	+	0.00287
lipid metabolic process	544	15	3.72	4.03	+	0.0109
oxidation-reduction process	1333	25	9.11	2.74	+	0.00999
biological_process	11346	122	77.57	1.57	+	3.35e-06
Unclassified	23467	116	160.43	0.72	-	0
	Physcomitrella patens (REF)	DEGs
GO molecular function complete	#	#	expected	Fold Enrichment	+/-	q value
peptidase inhibitor activity	13	5	0.09	56.26	+	5.75e-05
endopeptidase inhibitor activity	13	5	0.09	56.26	+	5.75e-05
serine-type endopeptidase inhibitor activity	8	3	0.05	54.85	+	0.0361
endopeptidase regulator activity	14	5	0.1	52.24	+	8.28e-05
peptidase regulator activity	14	5	0.1	52.24	+	8.28e-05
enzyme inhibitor activity	48	5	0.33	15.24	+	0.0325
oxidoreductase activity	1218	24	8.33	2.88	+	0.00589
catalytic activity	7371	86	50.39	1.71	+	0.000119
molecular_function	12279	117	83.95	1.39	+	0.0106
Unclassified	22534	121	154.05	0.79	-	0
	Physcomitrella patens (REF)	DEGs
GO cellular component complete	#	#	expected	Fold Enrichment	+/-	q value
extracellular space	37	7	0.25	27.67	+	5.42e-06
extracellular region part	39	7	0.27	26.25	+	7.74e-06
endoplasmic reticulum membrane	214	11	1.46	7.52	+	0.000203
nuclear outer membrane-endoplasmic reticulum membrane network	216	11	1.48	7.45	+	0.000222
endoplasmic reticulum subcompartment	217	11	1.48	7.41	+	0.000232
endoplasmic reticulum part	219	11	1.5	7.35	+	0.000254
vacuole	148	7	1.01	6.92	+	0.0468
organelle subcompartment	499	18	3.41	5.28	+	8.84e-06
endoplasmic reticulum	351	12	2.4	5	+	0.00393
bounding membrane of organelle	362	11	2.47	4.44	+	0.0273
endomembrane system	839	20	5.74	3.49	+	0.000983
organelle membrane	604	14	4.13	3.39	+	0.0485
integral component of membrane	4277	80	29.24	2.74	+	5.88e-15
intrinsic component of membrane	4336	80	29.64	2.7	+	1.3e-14
membrane part	4641	83	31.73	2.62	+	1.58e-14
membrane	5167	90	35.32	2.55	+	1.86e-15
cytoplasmic part	3035	51	20.75	2.46	+	9.63e-07
cytoplasm	4375	70	29.91	2.34	+	2.77e-09
cellular_component	10891	138	74.46	1.85	+	1.04e-14
membrane-bounded organelle	4363	51	29.83	1.71	+	0.0478
intracellular part	6616	75	45.23	1.66	+	0.00155
intracellular	6950	76	47.51	1.6	+	0.00498
cell	7685	82	52.54	1.56	+	0.00467
cell part	7622	80	52.11	1.54	+	0.012
Unclassified	23922	100	163.54	0.61	-	0
	Physcomitrella patens (REF)	DEGs
PANTHER Protein Class	#	#	expected	Fold Enrichment	+/-	q value
protease inhibitor	49	9	0.33	26.87	+	1.51e-08
membrane traffic protein	236	10	1.61	6.2	+	0.00108
reductase	213	8	1.46	5.49	+	0.0207
oxidoreductase	780	24	5.33	4.5	+	2.12e-07
enzyme modulator	505	14	3.45	4.06	+	0.00207
transferase	1106	22	7.56	2.91	+	0.00151
Unclassified	28723	147	196.37	0.75	-	0
Gene Ontology enrichment analysis of 238 conserved ABA regulated genes between P. patens and A. thaliana
	Arabidopsis thaliana (REF)
GO molecular function complete	#	#	expected	Fold Enrichment	+/-	P value
catalytic activity	8805	110	75.56	1.46	+	0.00557
Unclassified	5941	38	50.98	0.75	-	0
coenzyme binding	331	13	2.84	4.58	+	0.0148
nucleic acid binding	3304	8	28.35	0.28	-	0.0109
	Arabidopsis thaliana (REF)
GO biological process complete	#	#	expected	Fold Enrichment	+/-	P value
response to chemical	2749	47	23.59	1.99	+	0.0155
response to abiotic stimulus	2075	40	17.81	2.25	+	0.00448
small molecule metabolic process	1573	39	13.5	2.89	+	9.38e-06
response to oxygen-containing compound	1580	33	13.56	2.43	+	0.0093
carboxylic acid metabolic process	881	27	7.56	3.57	+	5.15e-05
oxoacid metabolic process	1028	27	8.82	3.06	+	0.00105
organic acid metabolic process	1030	27	8.84	3.05	+	0.00108
lipid metabolic process	819	23	7.03	3.27	+	0.00269
response to temperature stimulus	610	23	5.23	4.39	+	1.64e-05
cellular lipid metabolic process	670	22	5.75	3.83	+	0.000371
small molecule biosynthetic process	670	21	5.75	3.65	+	0.00151
monocarboxylic acid metabolic process	426	19	3.66	5.2	+	2.88e-05
carboxylic acid biosynthetic process	519	16	4.45	3.59	+	0.0427
organic acid biosynthetic process	519	16	4.45	3.59	+	0.0427
response to cold	422	16	3.62	4.42	+	0.00342
lipid biosynthetic process	491	16	4.21	3.8	+	0.022
small molecule catabolic process	210	14	1.8	7.77	+	2.4e-05
monocarboxylic acid biosynthetic process	264	12	2.27	5.3	+	0.0131
fatty acid metabolic process	208	11	1.78	6.16	+	0.00831
carboxylic acid catabolic process	135	10	1.16	8.63	+	0.00135
organic acid catabolic process	135	10	1.16	8.63	+	0.00135
Unclassified	6505	48	55.82	0.86	-	0
	Arabidopsis thaliana (REF)
GO cellular component complete	#	#	expected	Fold Enrichment	+/-	P value
chloroplast membrane	252	15	2.16	6.94	+	7.11e-06
plastid membrane	259	15	2.22	6.75	+	1.01e-05
chloroplast envelope	677	26	5.81	4.48	+	2.6e-07
plastid envelope	696	26	5.97	4.35	+	4.58e-07
chloroplast part	1426	45	12.24	3.68	+	4.01e-11
plastid part	1452	45	12.46	3.61	+	7.43e-11
chloroplast stroma	749	21	6.43	3.27	+	0.00201
plastid stroma	770	21	6.61	3.18	+	0.00304
whole membrane	960	24	8.24	2.91	+	0.00265
organelle envelope	1182	29	10.14	2.86	+	0.000354
envelope	1182	29	10.14	2.86	+	0.000354
organelle membrane	1794	40	15.39	2.6	+	2.44e-05
vacuole	1088	24	9.34	2.57	+	0.0197
chloroplast	5094	80	43.71	1.83	+	1.89e-05
plastid	5137	80	44.08	1.81	+	2.17e-05
organelle part	5356	81	45.96	1.76	+	6.06e-05
intracellular organelle part	5351	79	45.92	1.72	+	0.000357
membrane	7712	110	66.18	1.66	+	1.05e-06
cytoplasmic part	11736	148	100.71	1.47	+	5.13e-07
cytoplasm	13965	172	119.84	1.44	+	4.98e-09
Unclassified	3112	16	26.7	0.6	-	0
