# Supplementary material for: ABA-Induced Vegetative Diaspore Formation in Physcomitrella patens
Source: Front Plant Sci. 2019 Mar 19;10:315. doi: 10.3389/fpls.2019.00315 (PMC6433873; doi:10.3389/fpls.2019.00315)
Supplement: TABLE S4 — ABA responsive genes conserved between A. thaliana and P. patens. [file Table_4.XLSX]

## Sheet: Orthologs search
Table S4: ABA responsive genes conserved between A. thaliana and P. Patens
Gene ID	Gene ID_v1.6	ortholog ID	gene name	Description
Phypa_189292	Pp1s131_25V6.1	AT5G52420	N/A	Putative uncharacterized protein [Source:UniProtKB/TrEMBL;Acc:Q9FHB8]
Phypa_187922	Pp1s113_117V6.1	AT5G55470	NHX4	Sodium/hydrogen exchanger 4 [Source:UniProtKB/Swiss-Prot;Acc:Q8S397]
Phypa_150356	Pp1s314_7V6.1	AT4G00290	MSL1	Mechanosensitive ion channel protein 1, mitochondrial [Source:UniProtKB/Swiss-Prot;Acc:Q8VZL4]
Phypa_186437	Pp1s93_98V6.1	AT5G37180	SUS5	sucrose synthase 5 [Source:TAIR;Acc:AT5G37180]
Phypa_18145	Pp1s143_157V6.1	AT4G33625	N/A	At4g33625 [Source:UniProtKB/TrEMBL;Acc:Q8GXK1]
Phypa_175024	Pp1s10_88V6.1	AT3G03341	N/A	Cold-regulated protein [Source:UniProtKB/TrEMBL;Acc:Q1G3B4]
Phypa_171291	Pp1s284_27V6.1	AT3G03341	N/A	Cold-regulated protein [Source:UniProtKB/TrEMBL;Acc:Q1G3B4]
Phypa_206384	Pp1s33_217V6.1	AT5G45160	N/A	Protein ROOT HAIR DEFECTIVE 3 homolog 2 [Source:UniProtKB/Swiss-Prot;Acc:Q9FKE9]
Phypa_202276	Pp1s8_288V6.1	AT3G22910	ACA13	Putative calcium-transporting ATPase 13, plasma membrane-type [Source:UniProtKB/Swiss-Prot;Acc:Q9LIK7]
Phypa_179168	Pp1s34_249V6.1	AT5G04830	N/A	Nuclear transport factor 2 (NTF2) family protein [Source:UniProtKB/TrEMBL;Acc:Q9FMC7]
Phypa_110733	Pp1s1_365V6.1	AT3G03270	N/A	AT3G03270 protein [Source:UniProtKB/TrEMBL;Acc:Q8LFK2]
Phypa_218300	Pp1s155_102V6.1	AT4G34930	N/A	1-phosphatidylinositol phosphodiesterase-related protein [Source:UniProtKB/TrEMBL;Acc:Q9SW42]
Phypa_196034	Pp1s253_35V6.1	AT3G51250	N/A	Senescence/dehydration-associated protein At3g51250 [Source:UniProtKB/Swiss-Prot;Acc:Q9SD22]
Phypa_110047	Pp1s101_17V6.1	AT5G26250	STP8	Sugar transport protein 8 [Source:UniProtKB/Swiss-Prot;Acc:Q9SBA7]
Phypa_167699	Pp1s155_76V6.1	AT3G16900	N/A	Protein LURP-one-related 13 [Source:UniProtKB/Swiss-Prot;Acc:Q9LSQ1]
Phypa_107034	Pp1s121_168V6.1	AT2G45880	BAM7	Beta-amylase 7 [Source:UniProtKB/Swiss-Prot;Acc:O80831]
Phypa_134377	Pp1s111_85V6.1	AT5G01300	N/A	Putative phosphatidylethanolamine-binding protein [Source:UniProtKB/TrEMBL;Acc:Q9M042]
Phypa_106968	Pp1s116_98V6.1	AT4G11373	N/A	Serine/Threonine kinase catalytic domain protein [Source:UniProtKB/TrEMBL;Acc:A0A1P8B8U9]
Phypa_131577	Pp1s89_139V6.1	AT1G09960	SUC4	Sucrose transport protein SUC4 [Source:UniProtKB/Swiss-Prot;Acc:Q9FE59]
Phypa_134271	Pp1s110_50V6.1	AT1G72070	N/A	Chaperone DnaJ-domain containing protein [Source:UniProtKB/TrEMBL;Acc:F4IBN6]
Phypa_185771	Pp1s86_178V6.1	AT3G45940	XYL2	Putative alpha-xylosidase 2 [Source:UniProtKB/Swiss-Prot;Acc:F4J6T7]
Phypa_456888	Pp1s309_69V6.1	AT3G22500	ECP31	Late embryogenesis abundant protein 32 [Source:UniProtKB/Swiss-Prot;Acc:Q9LJ95]
Phypa_200827	Pp1s464_13V6.1	AT3G51250	N/A	Senescence/dehydration-associated protein At3g51250 [Source:UniProtKB/Swiss-Prot;Acc:Q9SD22]
Phypa_172508	Pp1s357_33V6.1	AT3G60590	N/A	Cytochrome P450 family protein [Source:UniProtKB/TrEMBL;Acc:F4JBW0]
Phypa_184913	Pp1s78_98V6.1	AT1G58520	RXW8	CSC1-like protein RXW8 [Source:UniProtKB/Swiss-Prot;Acc:F4IBD7]
Phypa_214778	Pp1s105_151V6.1	AT4G04955	ALN	Allantoinase [Source:UniProtKB/Swiss-Prot;Acc:Q94AP0]
Phypa_90222,Phypa_90223	Pp1s194_122V6.1	AT4G14230	CBSDUF2	DUF21 domain-containing protein At4g14230 [Source:UniProtKB/Swiss-Prot;Acc:Q4V3C7]
Phypa_126133	Pp1s58_35V6.1	AT2G21340	DTX46	Protein DETOXIFICATION 46, chloroplastic [Source:UniProtKB/Swiss-Prot;Acc:Q8W4G3]
Phypa_194396	Pp1s215_89V6.1	AT1G07110	FKFBP	FKFBP [Source:UniProtKB/TrEMBL;Acc:A0A178W4F2]
Phypa_132808	Pp1s98_9V6.1	AT2G40790	CXXS2	Thioredoxin-like protein CXXS2 [Source:UniProtKB/Swiss-Prot;Acc:Q8GXV2]
Phypa_140938	Pp1s172_75V6.1	AT1G49880	ERV1	FAD-linked sulfhydryl oxidase ERV1 [Source:UniProtKB/Swiss-Prot;Acc:Q8GXX0]
Phypa_140531	Pp1s168_73V6.1	AT1G03120	ATRAB28	Late embryogenesis abundant protein 3 [Source:UniProtKB/Swiss-Prot;Acc:Q9SA57]
Phypa_134720	Pp1s114_175V6.1	AT1G15060	N/A	At1g15070/F9L1_1 [Source:UniProtKB/TrEMBL;Acc:Q8RX69]
Phypa_36865	Pp1s358_18V6.1	AT3G44380	N/A	Late embryogenesis abundant (LEA) hydroxyproline-rich glycoprotein family [Source:UniProtKB/TrEMBL;Acc:Q9M287]
Phypa_2476	Pp1s298_75V6.1	AT5G05350	N/A	PLAC8 family protein [Source:UniProtKB/TrEMBL;Acc:Q5XV52]
Phypa_224374	Pp1s286_22V6.1	AT5G43260	N/A	Chaperone protein dnaJ-like protein [Source:UniProtKB/TrEMBL;Acc:Q94CB5]
Phypa_208270	Pp1s45_145V6.1	AT3G03160	N/A	B-cell receptor-associated-like protein [Source:UniProtKB/TrEMBL;Acc:Q9M9N5]
Phypa_211579	Pp1s71_227V6.1	AT4G28088	N/A	Low temperature and salt responsive protein [Source:UniProtKB/TrEMBL;Acc:F4JKH9]
Phypa_59800	Pp1s196_71V6.1	AT3G03341	N/A	Cold-regulated protein [Source:UniProtKB/TrEMBL;Acc:Q1G3B4]
Phypa_164637	Pp1s74_20V6.1	AT3G60590	N/A	Cytochrome P450 family protein [Source:UniProtKB/TrEMBL;Acc:F4JBW0]
Phypa_168395	Pp1s174_98V6.1	AT3G03341	N/A	Cold-regulated protein [Source:UniProtKB/TrEMBL;Acc:Q1G3B4]
Phypa_118250	Pp1s23_172V6.1	AT3G61680	N/A	Alpha/beta-Hydrolases superfamily protein [Source:UniProtKB/TrEMBL;Acc:Q7Y220]
Phypa_112391	Pp1s4_56V6.1	AT3G18220	LPP4	Probable lipid phosphate phosphatase 4 [Source:UniProtKB/Swiss-Prot;Acc:Q0WNG6]
Phypa_227130	Pp1s398_23V6.1	AT1G27990	N/A	AT1G27990 protein [Source:UniProtKB/TrEMBL;Acc:Q9C7F4]
Phypa_188559	Pp1s120_118V6.1	AT1G22220	N/A	AUF2 [Source:UniProtKB/TrEMBL;Acc:A0A178W7K5]
Phypa_18404	Pp1s142_145V6.1	AT4G33625	N/A	At4g33625 [Source:UniProtKB/TrEMBL;Acc:Q8GXK1]
Phypa_86211	Pp1s143_73V6.1	AT4G40060	ATHB-16	HB16 [Source:UniProtKB/TrEMBL;Acc:A0A178V0P3]
Phypa_15892	Pp1s79_119V6.1	AT1G52870	N/A	At1g52870/F14G24_14 [Source:UniProtKB/TrEMBL;Acc:Q9C933]
Phypa_166082	Pp1s102_81V6.1	AT1G04560	N/A	AWPM-19-like family protein [Source:UniProtKB/TrEMBL;Acc:O23029]
Phypa_166179	Pp1s104_110V6.1	AT4G27460	CBSX5	CBSX5 [Source:UniProtKB/TrEMBL;Acc:A0A178V3C0]
Phypa_220481	Pp1s196_69V6.1	AT3G22840	ELIP1	ELIP1 [Source:UniProtKB/TrEMBL;Acc:A0A178VCA8]
Phypa_161879	Pp1s36_341V6.1	AT4G04955	ALN	Allantoinase [Source:UniProtKB/Swiss-Prot;Acc:Q94AP0]
Phypa_117954	Pp1s22_251V6.1	AT4G26690	GDPDL3	Glycerophosphodiester phosphodiesterase GDPDL3 [Source:UniProtKB/Swiss-Prot;Acc:Q9SZ11]
Phypa_116036	Pp1s15_146V6.1	AT2G21970	SEP2	SEP2 [Source:UniProtKB/TrEMBL;Acc:A0A178VQ84]
Phypa_192265	Pp1s176_126V6.1	AT1G66340	ETR1	Ethylene receptor 1 [Source:UniProtKB/Swiss-Prot;Acc:P49333]
Phypa_174010	Pp1s3_7V6.1	AT5G18970	N/A	AWPM-19-like protein [Source:UniProtKB/TrEMBL;Acc:Q8LG79]
Phypa_176862	Pp1s20_72V6.1	AT4G30650	N/A	UPF0057 membrane protein At4g30650 [Source:UniProtKB/Swiss-Prot;Acc:Q9M095]
Phypa_38595	Pp1s355_66V6.1	AT3G04270	N/A	Two-component response regulator ARR22-like protein [Source:UniProtKB/TrEMBL;Acc:F4J3M3]
Phypa_212103	Pp1s76_119V6.1	AT1G57550	N/A	UPF0057 membrane protein At1g57550 [Source:UniProtKB/Swiss-Prot;Acc:Q9FE70]
Phypa_167873	Pp1s159_108V6.1	AT1G80920	ATJ8	Chaperone protein dnaJ 8, chloroplastic [Source:UniProtKB/Swiss-Prot;Acc:Q9SAG8]
Phypa_175070	Pp1s10_240V6.1	AT4G02370	N/A	AT4g02370 protein [Source:UniProtKB/TrEMBL;Acc:O81296]
Phypa_128011	Pp1s68_134V6.1	AT3G01100	HYP1	hypothetical protein 1 [Source:TAIR;Acc:AT3G01100]
Phypa_180370	Pp1s42_7V6.1	AT1G27990	N/A	AT1G27990 protein [Source:UniProtKB/TrEMBL;Acc:Q9C7F4]
Phypa_131083	Pp1s86_10V6.1	AT1G04560	N/A	AWPM-19-like family protein [Source:UniProtKB/TrEMBL;Acc:O23029]
Phypa_187470,Phypa_230471	Pp1s106_57V6.1	AT4G17090	BAM3	Beta-amylase 3, chloroplastic [Source:UniProtKB/Swiss-Prot;Acc:O23553]
Phypa_25822	Pp1s12_415V6.1	AT4G40100	N/A	GRAM domain family protein [Source:TAIR;Acc:AT4G40100]
Phypa_155865	Pp1s491_18V6.1	AT2G38240	ANS	Probable 2-oxoglutarate-dependent dioxygenase ANS [Source:UniProtKB/Swiss-Prot;Acc:O80449]
Phypa_223189	Pp1s251_85V6.1	AT4G08170	ITPK3	Inositol-tetrakisphosphate 1-kinase 3 [Source:UniProtKB/Swiss-Prot;Acc:Q9SUG3]
Phypa_191289	Pp1s159_62V6.1	AT1G43620	UGT80B1	UGT80B1 [Source:UniProtKB/TrEMBL;Acc:A0A178W8M4]
Phypa_217079	Pp1s137_144V6.1	AT5G10160	N/A	(3R)-hydroxymyristoyl-[acyl carrier protein] dehydratase-like protein [Source:UniProtKB/TrEMBL;Acc:Q9LX13]
Phypa_194508	Pp1s218_59V6.1	AT4G33950	SRK2E	Serine/threonine-protein kinase SRK2E [Source:UniProtKB/Swiss-Prot;Acc:Q940H6]
Phypa_176979	Pp1s20_347V6.1	AT1G18460	N/A	Alpha/beta-Hydrolases superfamily protein [Source:UniProtKB/TrEMBL;Acc:Q8LPF5]
Phypa_136829	Pp1s132_40V6.1	AT3G03341	N/A	Cold-regulated protein [Source:UniProtKB/TrEMBL;Acc:Q1G3B4]
Phypa_122696	Pp1s41_242V6.1	AT5G18280	APY2	Apyrase 2 [Source:UniProtKB/Swiss-Prot;Acc:Q9SPM5]
Phypa_123168	Pp1s43_236V6.1	AT1G79340	AMC4	Metacaspase-4 [Source:UniProtKB/Swiss-Prot;Acc:O64517]
Phypa_144692	Pp1s218_100V6.1	AT4G38810	N/A	EF-Hand containing protein-like [Source:UniProtKB/TrEMBL;Acc:Q9T0I9]
Phypa_60178	Pp1s223_59V6.1	AT4G25000	AMY1	Alpha-amylase 1 [Source:UniProtKB/Swiss-Prot;Acc:Q8VZ56]
Phypa_35017	Pp1s540_10V6.1	AT1G08670	N/A	ENTH/VHS family protein [Source:UniProtKB/TrEMBL;Acc:Q9FRR8]
Phypa_129080	Pp1s74_258V6.1	AT5G09820	PAP7	Probable plastid-lipid-associated protein 7, chloroplastic [Source:UniProtKB/Swiss-Prot;Acc:Q5M755]
Phypa_49632	Pp1s42_41V6.1	AT5G63030	GRXC1	Glutaredoxin-C1 [Source:UniProtKB/Swiss-Prot;Acc:Q8L8T2]
Phypa_168734	Pp1s187_11V6.1	AT4G10960	UGE5	UDP-glucose 4-epimerase 5 [Source:UniProtKB/Swiss-Prot;Acc:Q9SN58]
Phypa_108815	Pp1s324_46V6.1	AT2G46140	N/A	Desiccation-related protein At2g46140 [Source:UniProtKB/Swiss-Prot;Acc:O82355]
Phypa_202843	Pp1s12_126V6.1	AT1G48130	PER1	1-Cys peroxiredoxin PER1 [Source:UniProtKB/Swiss-Prot;Acc:O04005]
Phypa_142485	Pp1s192_66V6.1	AT4G18593	N/A	Probable inactive dual specificity protein phosphatase-like At4g18593 [Source:UniProtKB/Swiss-Prot;Acc:Q570P7]
Phypa_120821	Pp1s34_154V6.1	AT1G32930	GALT31A	Beta-1,6-galactosyltransferase GALT31A [Source:UniProtKB/Swiss-Prot;Acc:Q9MAP8]
Phypa_111412	Pp1s2_161V6.1	AT1G73020	N/A	Anoctamin-like protein At1g73020 [Source:UniProtKB/Swiss-Prot;Acc:A0MFS9]
Phypa_143488	Pp1s203_5V6.1	AT3G05880	RCI2A	RCI2A [Source:UniProtKB/TrEMBL;Acc:A0A178V7D5]
Phypa_183678	Pp1s67_230V6.1	AT2G32090	N/A	At2g32090/F22D22.16 [Source:UniProtKB/TrEMBL;Acc:Q9SKZ0]
Phypa_127570	Pp1s65_300V6.1	AT1G59520	CW7	CW7 [Source:TAIR;Acc:AT1G59520]
Phypa_176094	Pp1s15_309V6.1	AT1G17940	N/A	At1g17940 [Source:UniProtKB/TrEMBL;Acc:Q9LMT6]
Phypa_104648	Pp1s11_295V6.1	AT1G04560	N/A	AWPM-19-like family protein [Source:UniProtKB/TrEMBL;Acc:O23029]
Phypa_28204	Pp1s2_226V6.1	AT1G29390	COR413IM2	COR413IM2 [Source:UniProtKB/TrEMBL;Acc:A0A178WEF2]
Phypa_173118	Pp1s412_7V6.1	AT1G78390	NCED9	9-cis-epoxycarotenoid dioxygenase NCED9, chloroplastic [Source:UniProtKB/Swiss-Prot;Acc:Q9M9F5]
Phypa_104795	Pp1s15_198V6.1	AT5G03080	LPPG	LPPgamma [Source:UniProtKB/TrEMBL;Acc:A0A178URC2]
Phypa_84744	Pp1s127_22V6.1	AT1G30360	ERD4	Hyperosmolality-gated Ca2+ permeable channel 3.1 [Source:UniProtKB/TrEMBL;Acc:A0A097NUQ9]
Phypa_181889	Pp1s53_138V6.1	AT1G30360	ERD4	Hyperosmolality-gated Ca2+ permeable channel 3.1 [Source:UniProtKB/TrEMBL;Acc:A0A097NUQ9]
Phypa_100005	Pp1s406_11V6.1	AT1G74780	N/A	F25A4.25 protein [Source:UniProtKB/TrEMBL;Acc:Q9SSG2]
Phypa_105148	Pp1s28_28V6.1	AT2G16280	KCS9	3-ketoacyl-CoA synthase 9 [Source:UniProtKB/Swiss-Prot;Acc:Q9SIX1]
Phypa_106279	Pp1s68_188V6.1	AT4G04860	DER2.2	Derlin-2.2 [Source:UniProtKB/Swiss-Prot;Acc:Q9ZS88]
Phypa_106596	Pp1s86_31V6.1	AT3G10080	N/A	RmlC-like cupins superfamily protein [Source:UniProtKB/TrEMBL;Acc:A0A1I9LSI8]
Phypa_106599	Pp1s86_63V6.1	AT1G63280	N/A	Putative uncharacterized protein F9N12.10 [Source:UniProtKB/TrEMBL;Acc:Q9C8T2]
Phypa_107232	Pp1s142_113V6.1	AT1G80090	PV42B	SNF1-related protein kinase regulatory subunit gamma-like PV42b [Source:UniProtKB/Swiss-Prot;Acc:Q8GXI9]
Phypa_107287	Pp1s145_135V6.1	AT3G16990	TENA_E	Bifunctional TENA-E protein [Source:UniProtKB/Swiss-Prot;Acc:Q9ASY9]
Phypa_107294	Pp1s147_26V6.1	AT3G11740	N/A	Protein LURP-one-related 10 [Source:UniProtKB/Swiss-Prot;Acc:Q9SF24]
Phypa_107759	Pp1s194_80V6.1	AT1G19530	N/A	Putative uncharacterized protein [Source:UniProtKB/TrEMBL;Acc:Q93WK6]
Phypa_110083	Pp1s118_25V6.1	AT1G27990	N/A	AT1G27990 protein [Source:UniProtKB/TrEMBL;Acc:Q9C7F4]
Phypa_110150	Pp1s145_102V6.1	AT2G47490	NDT1	Nicotinamide adenine dinucleotide transporter 1, chloroplastic [Source:UniProtKB/Swiss-Prot;Acc:O22261]
Phypa_110643	Pp1s424_22V6.1	AT2G28900	OEP161	Outer envelope pore protein 16-1, chloroplastic [Source:UniProtKB/Swiss-Prot;Acc:Q9ZV24]
Phypa_110926	Pp1s1_337V6.1	AT4G09950	IAN13	Immune-associated nucleotide-binding protein 13 [Source:UniProtKB/Swiss-Prot;Acc:Q9T0F4]
Phypa_111073	Pp1s1_163V6.1	AT4G35770	STR15	SEN1 [Source:UniProtKB/TrEMBL;Acc:A0A178UYD5]
Phypa_111312	Pp1s2_172V6.1	AT1G16225	N/A	Target SNARE coiled-coil domain protein [Source:TAIR;Acc:AT1G16225]
Phypa_111433	Pp1s2_779V6.1	AT4G30650	N/A	UPF0057 membrane protein At4g30650 [Source:UniProtKB/Swiss-Prot;Acc:Q9M095]
Phypa_111937	Pp1s3_17V6.1	AT3G30390	AVT6A	Amino acid transporter AVT6A [Source:UniProtKB/Swiss-Prot;Acc:Q9LI61]
Phypa_112313	Pp1s3_111V6.1	AT2G45530	N/A	At2g45530 [Source:UniProtKB/TrEMBL;Acc:O64633]
Phypa_112428	Pp1s4_452V6.1	AT1G80940	N/A	F23A5.30 protein [Source:UniProtKB/TrEMBL;Acc:Q9SAG6]
Phypa_112512	Pp1s4_413V6.1	AT5G51040	N/A	Succinate dehydrogenase assembly factor 2 [Source:UniProtKB/TrEMBL;Acc:F4KBT8]
Phypa_112685	Pp1s5_213V6.1	AT2G39830	DAR2	DA1-related protein 2 [Source:TAIR;Acc:AT2G39830]
Phypa_112860	Pp1s5_24V6.1	AT4G36960	N/A	AT4g36960/C7A10_400 [Source:UniProtKB/TrEMBL;Acc:Q94AC3]
Phypa_112861	Pp1s5_325V6.1	AT2G39050	EULS3	Ricin B-like lectin EULS3 [Source:UniProtKB/Swiss-Prot;Acc:Q945P1]
Phypa_113110	Pp1s6_436V6.1	AT4G31540	ATEXO70G1	EXO70-G1 protein [Source:UniProtKB/TrEMBL;Acc:Q7XYW9]
Phypa_113401	Pp1s6_337V6.1	AT2G34030	N/A	Calcium-binding EF-hand family protein [Source:UniProtKB/TrEMBL;Acc:F4IGU5]
Phypa_114091	Pp1s9_391V6.1	AT2G21040	N/A	C2 domain-containing protein [Source:UniProtKB/TrEMBL;Acc:Q9SKQ7]
Phypa_114178	Pp1s9_61V6.1	AT1G01180	N/A	S-adenosyl-L-methionine-dependent methyltransferase domain-containing protein [Source:UniProtKB/TrEMBL;Acc:F4HS78]
Phypa_114230	Pp1s9_232V6.1	AT4G29840	TS1	Threonine synthase 1, chloroplastic [Source:UniProtKB/Swiss-Prot;Acc:Q9S7B5]
Phypa_114336	Pp1s9_435V6.1	AT3G25920	RPL15	50S ribosomal protein L15, chloroplastic [Source:UniProtKB/Swiss-Prot;Acc:P25873]
Phypa_114373	Pp1s10_179V6.1	AT4G14690	ELIP2	Early light-induced protein 2, chloroplastic [Source:UniProtKB/Swiss-Prot;Acc:Q94K66]
Phypa_114514	Pp1s10_408V6.1	AT3G53830	N/A	Regulator of chromosome condensation (RCC1) family protein [Source:UniProtKB/TrEMBL;Acc:A0A1I9LSN7]
Phypa_114654	Pp1s10_185V6.1	AT3G07400	N/A	F21O3.11 protein [Source:UniProtKB/TrEMBL;Acc:Q9SRS6]
Phypa_114869	Pp1s11_404V6.1	AT2G36300	N/A	Protein YIPF [Source:UniProtKB/TrEMBL;Acc:Q9SJM8]
Phypa_114973	Pp1s12_30V6.1	AT4G30490	N/A	AFG1-like ATPase family protein [Source:UniProtKB/TrEMBL;Acc:Q8L517]
Phypa_115154	Pp1s12_270V6.1	AT2G17840	ERD7	Protein EARLY-RESPONSIVE TO DEHYDRATION 7, chloroplastic [Source:UniProtKB/Swiss-Prot;Acc:O48832]
Phypa_115417	Pp1s13_216V6.1	AT2G28110	IRX7	Glycosyltransferase [Source:UniProtKB/TrEMBL;Acc:W8Q712]
Phypa_115880	Pp1s14_150V6.1	AT5G20080	CBR2	NADH-cytochrome b5 reductase-like protein [Source:UniProtKB/Swiss-Prot;Acc:P83291]
Phypa_118316	Pp1s24_275V6.1	AT1G80440	N/A	F-box/kelch-repeat protein At1g80440 [Source:UniProtKB/Swiss-Prot;Acc:Q9M8L2]
Phypa_118647	Pp1s25_336V6.1	AT3G06510	SFR2	Glycosyl hydrolase superfamily protein [Source:TAIR;Acc:AT3G06510]
Phypa_118845,Phypa_160829	Pp1s26_263V6.1	AT1G60650	RZ1B	Glycine-rich RNA-binding protein RZ1B [Source:UniProtKB/Swiss-Prot;Acc:O22703]
Phypa_119258	Pp1s28_409V6.1	AT2G46950	CYP709B2	Cytochrome P450 709B2 [Source:UniProtKB/Swiss-Prot;Acc:F4IK45]
Phypa_119780	Pp1s30_213V6.1	AT1G72590	PPRD1	Polyprenol reductase 1 [Source:UniProtKB/Swiss-Prot;Acc:Q9CAH5]
Phypa_119866	Pp1s30_306V6.1	AT2G35320	ATEYA	At2g35320/T4C15.1 [Source:UniProtKB/TrEMBL;Acc:O82162]
Phypa_119981	Pp1s31_108V6.1	AT2G18950	HPT1	Homogentisate phytyltransferase 1, chloroplastic [Source:UniProtKB/Swiss-Prot;Acc:Q8VWJ1]
Phypa_120256	Pp1s32_144V6.1	AT3G07380	N/A	F21O3.9 protein [Source:UniProtKB/TrEMBL;Acc:Q9SRS8]
Phypa_120600	Pp1s33_96V6.1	AT1G19600	N/A	At1g19600 [Source:UniProtKB/TrEMBL;Acc:Q9LN35]
Phypa_120777	Pp1s34_16V6.1	AT1G18100	MFT	Protein MOTHER of FT and TFL1 [Source:UniProtKB/Swiss-Prot;Acc:Q9XFK7]
Phypa_121602	Pp1s36_298V6.1	AT5G53570	N/A	RabGAP/TBC domain-containing protein [Source:UniProtKB/TrEMBL;Acc:F4JX92]
Phypa_121779	Pp1s37_276V6.1	AT1G68090	ANN5	Annexin D5 [Source:UniProtKB/Swiss-Prot;Acc:Q9C9X3]
Phypa_122471	Pp1s40_202V6.1	AT3G24180	N/A	Non-lysosomal glucosylceramidase [Source:UniProtKB/TrEMBL;Acc:Q8VZ08]
Phypa_123633	Pp1s45_255V6.1	AT5G22920	RZPF34	E3 ubiquitin-protein ligase RZFP34 [Source:UniProtKB/Swiss-Prot;Acc:Q9FFB6]
Phypa_124218	Pp1s48_226V6.1	AT1G71240	N/A	Plant protein of unknown function (DUF639) [Source:TAIR;Acc:AT1G71240]
Phypa_125298	Pp1s54_12V6.1	AT1G02280	TOC33	Translocase of chloroplast 33, chloroplastic [Source:UniProtKB/Swiss-Prot;Acc:O23680]
Phypa_125340	Pp1s54_55V6.1	AT2G15290	TIC21	Protein TIC 21, chloroplastic [Source:UniProtKB/Swiss-Prot;Acc:Q9SHU7]
Phypa_126837	Pp1s61_125V6.1	AT3G60180	UMK1	Probable UMP-CMP kinase 1 [Source:UniProtKB/Swiss-Prot;Acc:Q8VY84]
Phypa_126860	Pp1s61_265V6.1	AT1G64030	ATSRP3	Serpin-Z1 [Source:UniProtKB/Swiss-Prot;Acc:Q9SH52]
Phypa_127281	Pp1s64_57V6.1	AT5G42370	N/A	Calcineurin-like metallo-phosphoesterase-like protein [Source:UniProtKB/TrEMBL;Acc:F4K1J1]
Phypa_128024	Pp1s68_185V6.1	AT4G22920	SGR1	Protein STAY-GREEN 1, chloroplastic [Source:UniProtKB/Swiss-Prot;Acc:O82741]
Phypa_128504	Pp1s70_213V6.1	AT2G31140	N/A	At2g31140 [Source:UniProtKB/TrEMBL;Acc:Q84VZ6]
Phypa_129025	Pp1s73_34V6.1	AT1G09870	N/A	At1g09870/F21M12_26 [Source:UniProtKB/TrEMBL;Acc:Q941B2]
Phypa_129553	Pp1s77_164V6.1	AT5G59950	N/A	RNA recognition motif-containing protein [Source:UniProtKB/TrEMBL;Acc:F4JXE3]
Phypa_130192	Pp1s80_179V6.1	AT4G11570	PYRP2	5-amino-6-(5-phospho-D-ribitylamino)uracil phosphatase, chloroplastic [Source:UniProtKB/Swiss-Prot;Acc:Q9LDD5]
Phypa_130646	Pp1s83_211V6.1	AT1G77510	PDIL1-2	Protein disulfide isomerase-like 1-2 [Source:UniProtKB/Swiss-Prot;Acc:Q9SRG3]
Phypa_130725	Pp1s84_136V6.1	AT1G77290	TCHQD	Glutathione S-transferase TCHQD [Source:UniProtKB/Swiss-Prot;Acc:O80662]
Phypa_133413	Pp1s103_92V6.1	AT5G51020	CRL	Chromophore lyase CRL, chloroplastic [Source:UniProtKB/Swiss-Prot;Acc:Q9FI46]
Phypa_135187	Pp1s117_57V6.1	AT5G04500	N/A	Glycosyltransferase family protein 64 protein C5 [Source:UniProtKB/Swiss-Prot;Acc:Q84WB7]
Phypa_135214	Pp1s118_226V6.1	AT4G21050	DOF4.4	Dof zinc finger protein DOF4.4 [Source:UniProtKB/Swiss-Prot;Acc:Q9SUA9]
Phypa_13662	Pp1s80_9V6.1	AT1G72770	HAB1	Protein phosphatase 2C 16 [Source:UniProtKB/Swiss-Prot;Acc:Q9CAJ0]
Phypa_136746	Pp1s131_151V6.1	AT2G20320	N/A	DENN (AEX-3) domain-containing protein [Source:UniProtKB/TrEMBL;Acc:F4IUH2]
Phypa_136943	Pp1s133_51V6.1	AT4G15975	N/A	RING/U-box superfamily protein [Source:TAIR;Acc:AT4G15975]
Phypa_137063	Pp1s134_28V6.1	AT3G59870	N/A	Putative uncharacterized protein F24G16.140 [Source:UniProtKB/TrEMBL;Acc:Q9M1Y7]
Phypa_137956	Pp1s142_80V6.1	AT3G27270	N/A	TRAM, LAG1 and CLN8 (TLC) lipid-sensing domain containing protein [Source:UniProtKB/TrEMBL;Acc:A0A1I9LNG5]
Phypa_137975	Pp1s142_10V6.1	AT1G23070	N/A	Protein LAZ1 homolog 2 [Source:UniProtKB/Swiss-Prot;Acc:Q5BPZ5]
Phypa_139414	Pp1s156_108V6.1	AT2G21510	N/A	DNAJ heat shock N-terminal domain-containing protein [Source:TAIR;Acc:AT2G21510]
Phypa_139633	Pp1s158_160V6.1	AT4G35300	TMT2	TMT2 [Source:UniProtKB/TrEMBL;Acc:A0A178V1T0]
Phypa_140836	Pp1s171_5V6.1	AT2G35320	ATEYA	At2g35320/T4C15.1 [Source:UniProtKB/TrEMBL;Acc:O82162]
Phypa_140855	Pp1s171_10V6.1	AT4G03410	N/A	Peroxisomal membrane (Mpv17/PMP22) family protein [Source:UniProtKB/TrEMBL;Acc:F4JI90]
Phypa_140861	Pp1s171_32V6.1	AT3G27960	KLCR2	Protein KINESIN LIGHT CHAIN-RELATED 2 [Source:UniProtKB/Swiss-Prot;Acc:Q9LII8]
Phypa_142744	Pp1s196_14V6.1	AT4G01810	N/A	Putative uncharacterized protein At4g01810 [Source:UniProtKB/TrEMBL;Acc:Q84WV4]
Phypa_144039	Pp1s211_92V6.1	AT3G11900	ANT1	Amino acid transporter ANT1 [Source:UniProtKB/Swiss-Prot;Acc:Q9SF09]
Phypa_144213	Pp1s212_8V6.1	AT5G05110	CYS7	Cysteine proteinase inhibitor 7 [Source:UniProtKB/Swiss-Prot;Acc:Q8LC76]
Phypa_144264	Pp1s213_121V6.1	AT1G65230	N/A	Putative uncharacterized protein At1g65230 [Source:UniProtKB/TrEMBL;Acc:Q8L604]
Phypa_144666	Pp1s218_61V6.1	AT5G61810	N/A	APC1 [Source:UniProtKB/TrEMBL;Acc:Q9FLS8]
Phypa_144700	Pp1s218_133V6.1	AT1G09100	RPT5B	26S protease regulatory subunit 6A homolog B [Source:UniProtKB/Swiss-Prot;Acc:O04019]
Phypa_452140	Pp1s221_50V6.1	AT5G59960	N/A	unknown protein; FUNCTIONS IN: molecular_function unknown; INVOLVED IN: biological_process unknown; LOCATED IN: nucleus; EXPRESSED IN: 24 plant structures; EXPRESSED DURING: 15 growth stages; Has 30201 Blast hits to 17322 proteins in 780 species: Ar /.../ 12; Bacteria - 1396; Metazoa - 17338; Fungi - 3422; Plants - 5037; Viruses - 0; Other Eukaryotes - 2996 (source: NCBI BLink). [Source:TAIR;Acc:…
Phypa_145553	Pp1s229_33V6.1	AT1G79820	SGB1	Probable plastidic glucose transporter 3 [Source:UniProtKB/Swiss-Prot;Acc:Q2V4B9]
Phypa_145560	Pp1s229_7V6.1	AT3G03310	LCAT3	Phospholipase A(1) LCAT3 [Source:UniProtKB/Swiss-Prot;Acc:Q93V61]
Phypa_145616	Pp1s230_53V6.1	AT1G63430	N/A	Putative LRR receptor-like serine/threonine-protein kinase [Source:UniProtKB/TrEMBL;Acc:F4I233]
Phypa_145621	Pp1s230_93V6.1	AT2G23070	CKA4	Casein kinase II subunit alpha-4, chloroplastic [Source:UniProtKB/Swiss-Prot;Acc:O64816]
Phypa_145901	Pp1s235_65V6.1	AT3G44380	N/A	Late embryogenesis abundant (LEA) hydroxyproline-rich glycoprotein family [Source:UniProtKB/TrEMBL;Acc:Q9M287]
Phypa_146384	Pp1s242_13V6.1	AT3G30775	POX1	Proline dehydrogenase 1, mitochondrial [Source:UniProtKB/Swiss-Prot;Acc:P92983]
Phypa_146713	Pp1s247_38V6.1	AT5G53050	N/A	Putative uncharacterized protein [Source:UniProtKB/TrEMBL;Acc:Q9LVU7]
Phypa_146828	Pp1s249_98V6.1	AT1G76250	N/A	At1g76250 [Source:UniProtKB/TrEMBL;Acc:Q8GX25]
Phypa_147342	Pp1s258_30V6.1	AT4G03560	TPC1	AT4G03560 protein [Source:UniProtKB/TrEMBL;Acc:B9DFD5]
Phypa_147571	Pp1s263_45V6.1	AT1G73630	CML26	Probable calcium-binding protein CML26 [Source:UniProtKB/Swiss-Prot;Acc:Q9C9U8]
Phypa_148828	Pp1s284_46V6.1	AT2G41880	GK-1	guanylate kinase 1 [Source:TAIR;Acc:AT2G41880]
Phypa_149124	Pp1s291_47V6.1	AT5G10940	N/A	Putative uncharacterized protein At5g10940 [Source:UniProtKB/TrEMBL;Acc:Q94BQ3]
Phypa_149776	Pp1s304_13V6.1	AT3G01520	N/A	Universal stress protein A-like protein [Source:UniProtKB/Swiss-Prot;Acc:Q8LGG8]
Phypa_150408	Pp1s315_29V6.1	AT2G30490	CYP73A5	Cinnamate-4-hydroxylase [Source:UniProtKB/TrEMBL;Acc:B1GV49]
Phypa_150534	Pp1s318_58V6.1	AT3G06483	PDK	[Pyruvate dehydrogenase (acetyl-transferring)] kinase, mitochondrial [Source:UniProtKB/Swiss-Prot;Acc:Q9SBJ1]
Phypa_150545	Pp1s318_5V6.1	AT1G77480	N/A	Aspartyl protease-like protein [Source:UniProtKB/TrEMBL;Acc:Q8W4C5]
Phypa_151423	Pp1s336_10V6.1	AT1G17940	N/A	At1g17940 [Source:UniProtKB/TrEMBL;Acc:Q9LMT6]
Phypa_152159	Pp1s355_21V6.1	AT1G76110	HMGB9	High mobility group B protein 9 [Source:UniProtKB/Swiss-Prot;Acc:Q9SGS2]
Phypa_152573	Pp1s371_45V6.1	AT4G14690	ELIP2	Early light-induced protein 2, chloroplastic [Source:UniProtKB/Swiss-Prot;Acc:Q94K66]
Phypa_152681	Pp1s373_39V6.1	AT4G17650	N/A	Polyketide cyclase / dehydrase and lipid transport protein [Source:UniProtKB/TrEMBL;Acc:F4JP95]
Phypa_152827	Pp1s376_49V6.1	AT1G55680	N/A	Putative uncharacterized protein At1g55680 [Source:UniProtKB/TrEMBL;Acc:Q9C5N4]
Phypa_153108	Pp1s387_50V6.1	AT2G23420	NAPRT2	Nicotinate phosphoribosyltransferase 2 [Source:UniProtKB/Swiss-Prot;Acc:Q84WV8]
Phypa_153240	Pp1s391_33V6.1	AT5G46070	N/A	Guanylate-binding protein [Source:UniProtKB/TrEMBL;Acc:F4KG14]
Phypa_153617	Pp1s395_48V6.1	AT5G22830	MRS2-11	MRS2-11 [Source:UniProtKB/TrEMBL;Acc:A0A178ULQ2]
Phypa_153635	Pp1s395_19V6.1	AT2G39830	DAR2	DA1-related protein 2 [Source:TAIR;Acc:AT2G39830]
Phypa_154012	Pp1s408_3V6.1	AT4G35300	TMT2	TMT2 [Source:UniProtKB/TrEMBL;Acc:A0A178V1T0]
Phypa_158812	Pp1s7_115V6.1	AT3G24650	ABI3	B3 domain-containing transcription factor ABI3 [Source:UniProtKB/Swiss-Prot;Acc:Q01593]
Phypa_159081	Pp1s9_236V6.1	AT5G01760	TOL7	TOM1-like protein 7 [Source:UniProtKB/Swiss-Prot;Acc:F4KAU9]
Phypa_159417	Pp1s12_357V6.1	AT3G56450	ASNAP1	Alpha-soluble NSF attachment protein 1 [Source:UniProtKB/Swiss-Prot;Acc:Q9LXZ5]
Phypa_160011	Pp1s17_307V6.1	AT5G67550	N/A	Putative uncharacterized protein [Source:UniProtKB/TrEMBL;Acc:Q1PDF2]
Phypa_160793	Pp1s26_111V6.1	AT4G34310	N/A	Alpha/beta-Hydrolases superfamily protein [Source:UniProtKB/TrEMBL;Acc:F4JKN4]
Phypa_160856	Pp1s27_140V6.1	AT2G38040	CAC3	Acetyl-coenzyme A carboxylase carboxyl transferase subunit alpha, chloroplastic [Source:UniProtKB/Swiss-Prot;Acc:Q9LD43]
Phypa_160930	Pp1s28_82V6.1	AT1G08540	SIGB	RNA polymerase sigma factor sigB [Source:UniProtKB/Swiss-Prot;Acc:O22056]
Phypa_161093	Pp1s29_313V6.1	AT2G37660	N/A	Uncharacterized protein At2g37660, chloroplastic [Source:UniProtKB/Swiss-Prot;Acc:O80934]
Phypa_161273	Pp1s31_170V6.1	AT1G16560	N/A	AT1G16560 protein [Source:UniProtKB/TrEMBL;Acc:Q9FX73]
Phypa_161316	Pp1s31_257V6.1	AT3G10030	N/A	AT3g10030/T22K18_15 [Source:UniProtKB/TrEMBL;Acc:Q94JR1]
Phypa_161887	Pp1s37_13V6.1	AT3G18260	RTNLB9	Reticulon-like protein B9 [Source:UniProtKB/Swiss-Prot;Acc:Q9LJQ5]
Phypa_162919	Pp1s49_91V6.1	AT3G11670	DGD1	DGD1 [Source:UniProtKB/TrEMBL;Acc:A0A178VKL1]
Phypa_163344	Pp1s54_272V6.1	AT3G24315	ATSEC20	At3g24315 [Source:UniProtKB/TrEMBL;Acc:Q1LYX4]
Phypa_163770	Pp1s60_45V6.1	AT4G14830	HSP1	HSP1 [Source:UniProtKB/TrEMBL;Acc:A0A178V4A0]
Phypa_163834	Pp1s60_307V6.1	AT3G63000	NPL41	NPL4-like protein 1 [Source:UniProtKB/Swiss-Prot;Acc:Q9LYC2]
Phypa_164533	Pp1s70_166V6.1	AT4G19160	N/A	unknown protein; Has 35333 Blast hits to 34131 proteins in 2444 species: Archae - 798; Bacteria - 22429; Metazoa - 974; Fungi - 991; Plants - 531; Viruses - 0; Other Eukaryotes - 9610 (source: NCBI BLink). [Source:TAIR;Acc:AT4G19160]
Phypa_165431	Pp1s88_110V6.1	AT5G16550	N/A	Putative uncharacterized protein [Source:UniProtKB/TrEMBL;Acc:Q9FFC9]
Phypa_165546	Pp1s90_158V6.1	AT2G32970	N/A	unknown protein; Has 158 Blast hits to 154 proteins in 73 species: Archae - 0; Bacteria - 61; Metazoa - 0; Fungi - 0; Plants - 55; Viruses - 28; Other Eukaryotes - 14 (source: NCBI BLink). [Source:TAIR;Acc:AT2G32970]
Phypa_16562	Pp1s192_59V6.1	AT1G75380	BBD1	Bifunctional nuclease 1 [Source:UniProtKB/Swiss-Prot;Acc:Q9FWS6]
Phypa_165720	Pp1s94_163V6.1	AT2G42710	N/A	Putative uncharacterized protein At2g42710 [Source:UniProtKB/TrEMBL;Acc:Q8RWT4]
Phypa_168242	Pp1s170_49V6.1	AT1G05140	ARASP2	Probable membrane metalloprotease ARASP2, chloroplastic [Source:UniProtKB/Swiss-Prot;Acc:O23053]
Phypa_168363	Pp1s173_143V6.1	AT3G24650	ABI3	B3 domain-containing transcription factor ABI3 [Source:UniProtKB/Swiss-Prot;Acc:Q01593]
Phypa_168679	Pp1s184_126V6.1	AT4G14270	CID2	Polyadenylate-binding protein-interacting protein 2 [Source:UniProtKB/Swiss-Prot;Acc:Q94AR4]
Phypa_16888	Pp1s115_36V6.1	AT4G37420	N/A	Glycosyltransferase [Source:UniProtKB/TrEMBL;Acc:Q9SZU2]
Phypa_169546	Pp1s212_60V6.1	AT2G38220	N/A	RING-finger domain-containing protein [Source:UniProtKB/TrEMBL;Acc:B3H754]
Phypa_169623	Pp1s214_57V6.1	AT3G26580	N/A	Orf03 protein [Source:UniProtKB/TrEMBL;Acc:Q38955]
Phypa_169662	Pp1s215_63V6.1	AT1G03860	PHB2	PHB2 [Source:UniProtKB/TrEMBL;Acc:A0A178WBG3]
Phypa_169946	Pp1s225_55V6.1	AT4G17140	N/A	Pleckstrin homology (PH) domain-containing protein [Source:UniProtKB/TrEMBL;Acc:F4JNE2]
Phypa_170090	Pp1s230_68V6.1	AT5G61200	N/A	BEST Arabidopsis thaliana protein match is: myosin heavy chain-related (TAIR:AT5G07890.2); Has 22208 Blast hits to 14344 proteins in 1121 species: Archae - 324; Bacteria - 1921; Metazoa - 12512; Fungi - 1464; Plants - 1009; Viruses - 53; Other Eukar /.../- 4925 (source: NCBI BLink). [Source:TAIR;Acc:AT5G61200]
Phypa_170139	Pp1s233_54V6.1	AT1G52330	N/A	Expressed protein [Source:UniProtKB/TrEMBL;Acc:Q5BPW9]
Phypa_170645	Pp1s254_50V6.1	AT5G48470	PRDA1	Protein PEP-RELATED DEVELOPMENT ARRESTED 1, chloroplastic [Source:UniProtKB/Swiss-Prot;Acc:Q1H5E9]
Phypa_170958	Pp1s269_55V6.1	AT2G32760	N/A	At2g32760 [Source:UniProtKB/TrEMBL;Acc:Q8S9J3]
Phypa_171249	Pp1s282_30V6.1	AT4G33350	TIC22	Tic22-IV [Source:UniProtKB/TrEMBL;Acc:A0A178UWE7]
Phypa_172253	Pp1s338_47V6.1	AT2G27730	N/A	Uncharacterized protein At2g27730, mitochondrial [Source:UniProtKB/Swiss-Prot;Acc:Q9ZUX4]
Phypa_172664	Pp1s371_37V6.1	AT5G04830	N/A	Nuclear transport factor 2 (NTF2) family protein [Source:UniProtKB/TrEMBL;Acc:Q9FMC7]
Phypa_173107	Pp1s411_2V6.1	AT5G08450	N/A	Putative uncharacterized protein At5g08450 [Source:UniProtKB/TrEMBL;Acc:Q8RWV9]
Phypa_173359	Pp1s448_23V6.1	AT3G54290	N/A	At3g54290 [Source:UniProtKB/TrEMBL;Acc:Q8RWC0]
Phypa_173963	Pp1s2_353V6.1	AT1G55180	PLDALPHA4	Phospholipase D alpha 4 [Source:UniProtKB/Swiss-Prot;Acc:Q9C888]
Phypa_175220	Pp1s11_262V6.1	AT3G21500	DXPS1	1-deoxy-D-xylulose 5-phosphate synthase 1 [Source:UniProtKB/TrEMBL;Acc:A0A1I9LTC7]
Phypa_175287	Pp1s12_29V6.1	AT2G29940	ABCG31	ABC transporter G family member 31 [Source:UniProtKB/Swiss-Prot;Acc:Q7PC88]
Phypa_17560	Pp1s78_27V6.1	AT5G23370	N/A	Putative GEM-like protein 8 [Source:UniProtKB/Swiss-Prot;Acc:Q9FMW4]
Phypa_177197	Pp1s22_38V6.1	AT5G55220	TIG	Trigger factor-like protein TIG, Chloroplastic [Source:UniProtKB/Swiss-Prot;Acc:Q8S9L5]
Phypa_177866	Pp1s26_247V6.1	AT1G03370	N/A	C2 and GRAM domain-containing protein At1g03370 [Source:UniProtKB/Swiss-Prot;Acc:Q9ZVT9]
Phypa_177939	Pp1s27_248V6.1	AT5G51070	CLPD	Chaperone protein ClpD, chloroplastic [Source:UniProtKB/Swiss-Prot;Acc:P42762]
Phypa_178222	Pp1s29_96V6.1	AT1G02475	N/A	Putative uncharacterized protein At1g02475 [Source:UniProtKB/TrEMBL;Acc:Q94K52]
Phypa_178800	Pp1s32_322V6.1	AT5G45275	N/A	Major facilitator protein [Source:UniProtKB/TrEMBL;Acc:F4KD53]
Phypa_180791	Pp1s45_25V6.1	AT3G01950	N/A	At3g01950 [Source:UniProtKB/TrEMBL;Acc:Q9S721]
Phypa_18112	Pp1s141_56V6.1	AT3G50808	N/A	Uncharacterized protein At3g50808 [Source:UniProtKB/Swiss-Prot;Acc:P0CB19]
Phypa_181133	Pp1s47_77V6.1	AT5G16330	N/A	Gb|AAF32477.1 [Source:UniProtKB/TrEMBL;Acc:Q9FFF0]
Phypa_18127	Pp1s68_119V6.1	AT5G01800	N/A	AT5g01800/T20L15_70 [Source:UniProtKB/TrEMBL;Acc:Q9LZW6]
Phypa_182440	Pp1s57_92V6.1	AT4G34420	N/A	p-loop containing nucleoside triphosphate hydrolase family protein [Source:UniProtKB/TrEMBL;Acc:F4JKP9]
Phypa_186944	Pp1s99_154V6.1	AT1G67300	N/A	Putative plastidic glucose transporter 2 [Source:UniProtKB/TrEMBL;Acc:F4HRU5]
Phypa_187084	Pp1s101_67V6.1	AT1G64440	UGE4	UDP-glucose 4-epimerase 4 [Source:UniProtKB/Swiss-Prot;Acc:Q9C7W7]
Phypa_187151	Pp1s101_203V6.1	AT5G20680	TBL16	TBL16 [Source:UniProtKB/TrEMBL;Acc:A0A178UN54]
Phypa_187336	Pp1s104_29V6.1	AT3G45000	VPS24-2	Putative vacuolar protein sorting-associated protein 24 homolog 2 [Source:UniProtKB/Swiss-Prot;Acc:Q9LXH5]
Phypa_187417	Pp1s105_45V6.1	AT3G60070	N/A	AT3g60070/T2O9_50 [Source:UniProtKB/TrEMBL;Acc:Q8L7Z7]
Phypa_18841	Pp1s120_13V6.1	AT2G40340	DREB2C	Integrase-type DNA-binding superfamily protein [Source:TAIR;Acc:AT2G40340]
Phypa_188431	Pp1s119_27V6.1	AT5G18970	N/A	AWPM-19-like protein [Source:UniProtKB/TrEMBL;Acc:Q8LG79]
Phypa_188929	Pp1s126_80V6.1	AT4G11560	N/A	Bromo-adjacent homology (BAH) domain-containing protein [Source:UniProtKB/TrEMBL;Acc:Q8RXT5]
Phypa_191752	Pp1s167_100V6.1	AT5G24970	N/A	Protein kinase superfamily protein [Source:UniProtKB/TrEMBL;Acc:F4KIL1]
Phypa_191844	Pp1s169_48V6.1	AT5G55470	NHX4	Sodium/hydrogen exchanger 4 [Source:UniProtKB/Swiss-Prot;Acc:Q8S397]
Phypa_192150	Pp1s174_76V6.1	AT2G18030	MSRA5	Peptide methionine sulfoxide reductase A5 [Source:UniProtKB/Swiss-Prot;Acc:Q9SL43]
Phypa_193010	Pp1s191_130V6.1	AT1G70160	N/A	Putative uncharacterized protein At1g70160 [Source:UniProtKB/TrEMBL;Acc:Q9C5K0]
Phypa_193835	Pp1s206_53V6.1	AT4G00290	MSL1	Mechanosensitive ion channel protein 1, mitochondrial [Source:UniProtKB/Swiss-Prot;Acc:Q8VZL4]
Phypa_193847	Pp1s206_83V6.1	AT1G50940	ETFA	Electron transfer flavoprotein subunit alpha, mitochondrial [Source:UniProtKB/Swiss-Prot;Acc:Q9C6I6]
Phypa_195387	Pp1s238_59V6.1	AT5G12140	CYS1	Cysteine proteinase inhibitor [Source:UniProtKB/TrEMBL;Acc:A0A178UCE6]
Phypa_196641	Pp1s270_82V6.1	AT1G71960	ABCG25	ABC transporter G family member 25 [Source:UniProtKB/Swiss-Prot;Acc:Q84TH5]
Phypa_198227	Pp1s317_69V6.1	AT4G22990	N/A	SPX domain-containing membrane protein [Source:UniProtKB/TrEMBL;Acc:F4JMQ7]
Phypa_198241	Pp1s318_10V6.1	AT3G19240	N/A	Dem protein [Source:UniProtKB/TrEMBL;Acc:Q9LJK5]
Phypa_198648	Pp1s335_17V6.1	AT5G52410	N/A	CONTAINS InterPro DOMAIN/s: S-layer homology domain (InterPro:IPR001119); BEST Arabidopsis thaliana protein match is: unknown protein (TAIR:AT5G23890.1); Has 30201 Blast hits to 17322 proteins in 780 species: Archae - 12; Bacteria - 1396; Metazoa - /.../ Fungi - 3422; Plants - 5037; Viruses - 0; Other Eukaryotes - 2996 (source: NCBI BLink). [Source:TAIR;Acc:AT5G52410]
Phypa_19944	Pp1s130_204V6.1	AT1G49850	RHY1A	Probable E3 ubiquitin-protein ligase RHY1A [Source:UniProtKB/Swiss-Prot;Acc:Q852U6]
Phypa_200090	Pp1s403_40V6.1	AT4G02600	MLO1	MLO-like protein 1 [Source:UniProtKB/Swiss-Prot;Acc:O49621]
Phypa_204215	Pp1s19_96V6.1	AT5G52570	BETA-OHASE_2	Beta-carotene 3-hydroxylase 2, chloroplastic [Source:UniProtKB/Swiss-Prot;Acc:Q9LTG0]
Phypa_205419	Pp1s27_275V6.1	AT3G02870	VTC4	Inositol-phosphate phosphatase [Source:UniProtKB/Swiss-Prot;Acc:Q9M8S8]
Phypa_205949	Pp1s31_31V6.1	AT1G07420	SMO2-2	Methylsterol monooxygenase 2-2 [Source:UniProtKB/Swiss-Prot;Acc:Q8VWZ8]
Phypa_207105	Pp1s37_38V6.1	AT3G55140	N/A	Pectate lyase [Source:UniProtKB/TrEMBL;Acc:B3LF89]
Phypa_20805	Pp1s2_777V6.1	AT2G35800	N/A	Mitochondrial substrate carrier family protein [Source:UniProtKB/TrEMBL;Acc:Q8VZP7]
Phypa_210293	Pp1s60_266V6.1	AT4G37870	PCKA	Phosphoenolpyruvate carboxykinase (ATP)-like protein [Source:UniProtKB/TrEMBL;Acc:Q0WWL8]
Phypa_212057	Pp1s76_12V6.1	AT3G24800	PRT1	E3 ubiquitin-protein ligase PRT1 [Source:UniProtKB/Swiss-Prot;Acc:Q8LBL5]
Phypa_212109	Pp1s76_150V6.1	AT5G39410	N/A	Probable mitochondrial saccharopine dehydrogenase-like oxidoreductase At5g39410 [Source:UniProtKB/Swiss-Prot;Acc:Q8LGI2]
Phypa_213529	Pp1s90_103V6.1	AT5G23720	PHS1	Dual specificity protein phosphatase PHS1 [Source:UniProtKB/Swiss-Prot;Acc:Q75QN6]
Phypa_213747	Pp1s92_44V6.1	AT2G25950	N/A	At2g25950 [Source:UniProtKB/TrEMBL;Acc:O82808]
Phypa_213846	Pp1s94_26V6.1	AT1G52570	PLDALPHA2	Phospholipase D alpha 2 [Source:UniProtKB/Swiss-Prot;Acc:Q9SSQ9]
Phypa_21462	Pp1s2_53V6.1	AT3G47450	ATNOS1	P-loop containing nucleoside triphosphate hydrolases superfamily protein [Source:TAIR;Acc:AT3G47450]
Phypa_215231	Pp1s113_72V6.1	AT3G50500	SPK-2-2	SNF1-related protein kinase 2.2 [Source:UniProtKB/TrEMBL;Acc:F4J0N1]
Phypa_215235	Pp1s113_75V6.1	AT5G61810	N/A	APC1 [Source:UniProtKB/TrEMBL;Acc:Q9FLS8]
Phypa_215461	Pp1s115_66V6.1	AT4G33940	N/A	At4g33940 [Source:UniProtKB/TrEMBL;Acc:Q501G9]
Phypa_215929	Pp1s121_107V6.1	AT4G33860	N/A	Glycosyl hydrolase family 10 protein [Source:UniProtKB/TrEMBL;Acc:F4JJU9]
Phypa_216435	Pp1s129_90V6.1	AT3G12920	BRG3	Probable BOI-related E3 ubiquitin-protein ligase 3 [Source:UniProtKB/Swiss-Prot;Acc:Q9LDD1]
Phypa_216637	Pp1s131_107V6.1	AT1G04920	SPS3	SPS3F [Source:UniProtKB/TrEMBL;Acc:A0A178WKI5]
Phypa_217084	Pp1s137_152V6.1	AT3G53830	N/A	Regulator of chromosome condensation (RCC1) family protein [Source:UniProtKB/TrEMBL;Acc:A0A1I9LSN7]
Phypa_21779	Pp1s34_404V6.1	AT4G00460	ROPGEF3	Rop guanine nucleotide exchange factor 3 [Source:UniProtKB/Swiss-Prot;Acc:A4IJ27]
Phypa_22204	Pp1s1_164V6.1	AT1G58200	MSL3	Mechanosensitive ion channel protein 3, chloroplastic [Source:UniProtKB/Swiss-Prot;Acc:Q8L7W1]
Phypa_222215	Pp1s227_93V6.1	AT3G09790	UBQ8	Polyubiquitin 8 [Source:UniProtKB/Swiss-Prot;Acc:Q39256]
Phypa_223103	Pp1s249_49V6.1	AT2G05630	ATG8D	Autophagy-related protein [Source:UniProtKB/TrEMBL;Acc:F4IHC1]
Phypa_223264	Pp1s254_32V6.1	AT1G67360	N/A	REF/SRPP-like protein At1g67360 [Source:UniProtKB/Swiss-Prot;Acc:Q9FYF7]
Phypa_224035	Pp1s276_23V6.1	AT3G27070	TOM20-1	Translocase outer membrane 20-1 [Source:UniProtKB/TrEMBL;Acc:F4JEW8]
Phypa_224996	Pp1s306_72V6.1	AT1G69700	HVA22C	HVA22-like protein c [Source:UniProtKB/Swiss-Prot;Acc:Q9S784]
Phypa_225885	Pp1s336_57V6.1	AT3G44830	PDAT2	Putative phospholipid:diacylglycerol acyltransferase 2 [Source:UniProtKB/Swiss-Prot;Acc:Q9FYC7]
Phypa_227141	Pp1s399_20V6.1	AT1G68070	N/A	At1g68070 [Source:UniProtKB/TrEMBL;Acc:Q9C9X1]
Phypa_227221	Pp1s403_11V6.1	AT1G17870	EGY3	Probable zinc metallopeptidase EGY3, chloroplastic [Source:UniProtKB/Swiss-Prot;Acc:Q9LMU1]
Phypa_229491	Pp1s76_39V6.1	AT4G30470	N/A	Cinnamoyl-CoA reductase like protein [Source:UniProtKB/TrEMBL;Acc:Q9M0B3]
Phypa_230140	Pp1s92_33V6.1	AT5G24120	SIGE	RNA polymerase sigma factor sigE, chloroplastic/mitochondrial [Source:UniProtKB/Swiss-Prot;Acc:Q9ZNX9]
Phypa_231533	Pp1s134_40V6.1	AT1G13440	GAPC2	Glyceraldehyde-3-phosphate dehydrogenase GAPC2, cytosolic [Source:UniProtKB/Swiss-Prot;Acc:Q9FX54]
Phypa_23278	Pp1s15_112V6.1	AT2G38960	ERO2	Endoplasmic oxidoreductin-2 [Source:UniProtKB/TrEMBL;Acc:F4IU09]
Phypa_233194	Pp1s73_31V6.1	AT4G02530	N/A	chloroplast thylakoid lumen protein [Source:TAIR;Acc:AT4G02530]
Phypa_233276	Pp1s75_229V6.1	AT5G67550	N/A	Putative uncharacterized protein [Source:UniProtKB/TrEMBL;Acc:Q1PDF2]
Phypa_233494	Pp1s86_153V6.1	AT2G32950	COP1	FUS1 [Source:UniProtKB/TrEMBL;Acc:A0A178VXE2]
Phypa_234062	Pp1s115_106V6.1	AT3G04580	EIN4	EIN4 [Source:UniProtKB/TrEMBL;Acc:A0A178VKQ4]
Phypa_234372	Pp1s132_189V6.1	AT3G13870	RHD3	Protein ROOT HAIR DEFECTIVE 3 [Source:UniProtKB/Swiss-Prot;Acc:P93042]
Phypa_23700	Pp1s7_320V6.1	AT1G76250	N/A	At1g76250 [Source:UniProtKB/TrEMBL;Acc:Q8GX25]
Phypa_24068	Pp1s8_130V6.1	AT5G34930	N/A	arogenate dehydrogenase [Source:TAIR;Acc:AT5G34930]
Phypa_2950	Pp1s266_43V6.1	AT5G02970	N/A	AT5g02970/F9G14_280 [Source:UniProtKB/TrEMBL;Acc:Q9LYY8]
Phypa_31780	Pp1s355_57V6.1	AT3G49350	N/A	At3g49350 [Source:UniProtKB/TrEMBL;Acc:Q4V3B4]
Phypa_32180	Pp1s389_27V6.1	AT2G40000	HSPRO2	Nematode resistance protein-like HSPRO2 [Source:UniProtKB/Swiss-Prot;Acc:O04203]
Phypa_32342	Pp1s311_75V6.1	AT5G57050	ABI2	AtABI2 [Source:UniProtKB/TrEMBL;Acc:A0A178UGB7]
Phypa_33429	Pp1s291_53V6.1	AT2G32260	CCT1	Choline-phosphate cytidylyltransferase 1 [Source:UniProtKB/Swiss-Prot;Acc:Q9ZV56]
Phypa_36552	Pp1s354_15V6.1	AT4G34730	N/A	Probable ribosome-binding factor A, chloroplastic [Source:UniProtKB/Swiss-Prot;Acc:O65693]
Phypa_38844	Pp1s267_24V6.1	AT1G64620	DOF1.8	Dof zinc finger protein DOF1.8 [Source:UniProtKB/Swiss-Prot;Acc:Q84JQ8]
Phypa_42715	Pp1s22_399V6.1	AT5G24030	SLAH3	S-type anion channel SLAH3 [Source:UniProtKB/Swiss-Prot;Acc:Q9FLV9]
Phypa_42948	Pp1s69_160V6.1	AT5G41900	BDG2	Probable lysophospholipase BODYGUARD 2 [Source:UniProtKB/Swiss-Prot;Acc:Q9FJ24]
Phypa_42952	Pp1s66_193V6.1	AT3G16560	N/A	Protein phosphatase 2C family protein [Source:UniProtKB/TrEMBL;Acc:A0A178VFN3]
Phypa_4514	Pp1s318_13V6.1	AT2G02710	TLP1	Protein TWIN LOV 1 [Source:UniProtKB/Swiss-Prot;Acc:O64511]
Phypa_45868	Pp1s263_35V6.1	AT1G54680	N/A	T22H22.11 protein [Source:UniProtKB/TrEMBL;Acc:Q9ZVM3]
Phypa_46628	Pp1s106_35V6.1	AT2G02250	PP2B2	Putative F-box protein PP2-B2 [Source:UniProtKB/Swiss-Prot;Acc:Q9ZVR5]
Phypa_47096	Pp1s104_126V6.1	AT3G29270	N/A	At3g29270 [Source:UniProtKB/TrEMBL;Acc:Q84JZ7]
Phypa_47846	Pp1s99_180V6.1	AT4G33625	N/A	At4g33625 [Source:UniProtKB/TrEMBL;Acc:Q8GXK1]
Phypa_47886	Pp1s54_193V6.1	AT2G20230	TOM2AH2	Tetraspanin-18 [Source:UniProtKB/Swiss-Prot;Acc:Q93XY5]
Phypa_4931	Pp1s184_78V6.1	AT3G57400	N/A	Putative uncharacterized protein F28O9.250 [Source:UniProtKB/TrEMBL;Acc:Q9M2K7]
Phypa_50856	Pp1s10_153V6.1	AT2G02000	GAD3	Glutamate decarboxylase 3 [Source:UniProtKB/Swiss-Prot;Acc:Q9ZPS4]
Phypa_53609	Pp1s60_54V6.1	AT1G22600	N/A	Late embryogenesis abundant protein (LEA) family protein [Source:UniProtKB/TrEMBL;Acc:Q9SKA2]
Phypa_55357	Pp1s10_181V6.1	AT3G22840	ELIP1	ELIP1 [Source:UniProtKB/TrEMBL;Acc:A0A178VCA8]
Phypa_55628	Pp1s15_311V6.1	AT5G03530	RABC2A	RABC2A [Source:UniProtKB/TrEMBL;Acc:A0A178UJG3]
Phypa_56276	Pp1s32_187V6.1	AT3G21070	NADK1	NAD kinase 1 [Source:UniProtKB/TrEMBL;Acc:A0A1I9LRY1]
Phypa_56756	Pp1s44_203V6.1	AT3G55580	N/A	Regulator of chromosome condensation (RCC1) family protein [Source:UniProtKB/TrEMBL;Acc:Q9M2S1]
Phypa_57200	Pp1s57_138V6.1	AT3G21070	NADK1	NAD kinase 1 [Source:UniProtKB/TrEMBL;Acc:A0A1I9LRY1]
Phypa_57347	Pp1s62_34V6.1	AT4G34020	DJ1C	Protein DJ-1 homolog C [Source:UniProtKB/Swiss-Prot;Acc:Q8VY09]
Phypa_57876	Pp1s81_8V6.1	AT3G24220	NCED6	9-cis-epoxycarotenoid dioxygenase NCED6, chloroplastic [Source:UniProtKB/Swiss-Prot;Acc:Q9LRM7]
Phypa_58108	Pp1s90_78V6.1	AT3G26618	ERF1-3	ERF1-3 [Source:UniProtKB/TrEMBL;Acc:A0A178VIS2]
Phypa_58324,Phypa_81996	Pp1s100_9V6.1	AT5G16120	N/A	alpha/beta-Hydrolases superfamily protein [Source:TAIR;Acc:AT5G16120]
Phypa_61589,Phypa_99925	Pp1s403_25V6.1	AT1G55920	SAT1	Serine acetyltransferase 1, chloroplastic [Source:UniProtKB/Swiss-Prot;Acc:Q42588]
Phypa_61828	Pp1s460_12V6.1	AT4G37680	HHP4	heptahelical protein 4 [Source:TAIR;Acc:AT4G37680]
Phypa_62219	Pp1s4_235V6.1	AT5G10860	CBSX3	CBSX3 [Source:UniProtKB/TrEMBL;Acc:A0A178UNP9]
Phypa_62233	Pp1s6_56V6.1	AT4G18810	N/A	NAD(P)-binding Rossmann-fold superfamily protein [Source:UniProtKB/TrEMBL;Acc:F4JRN8]
Phypa_6306	Pp1s42_258V6.1	AT4G21150	RPN2	Dolichyl-diphosphooligosaccharide--protein glycosyltransferase subunit 2 [Source:UniProtKB/Swiss-Prot;Acc:Q93Z16]
Phypa_63513	Pp1s369_30V6.1	AT3G19390	RD21C	Probable cysteine protease RD21C [Source:UniProtKB/Swiss-Prot;Acc:Q9LT78]
Phypa_64252	Pp1s2_241V6.1	AT3G17780	N/A	B-cell receptor-associated-like protein [Source:UniProtKB/TrEMBL;Acc:Q9LSH0]
Phypa_65667	Pp1s7_269V6.1	AT2G15090	KCS8	3-ketoacyl-CoA synthase 8 [Source:UniProtKB/Swiss-Prot;Acc:Q4V3C9]
Phypa_66785	Pp1s12_163V6.1	AT4G35300	TMT2	TMT2 [Source:UniProtKB/TrEMBL;Acc:A0A178V1T0]
Phypa_68926	Pp1s21_68V6.1	AT5G44270	N/A	Similarity to unknown protein [Source:UniProtKB/TrEMBL;Acc:Q9FKW1]
Phypa_6981	Pp1s347_39V6.1	AT2G46220	N/A	At2g46220/T3F17.13 [Source:UniProtKB/TrEMBL;Acc:O82347]
Phypa_70836	Pp1s29_335V6.1	AT4G27540	PRA1H	PRA1 family protein H [Source:UniProtKB/Swiss-Prot;Acc:Q8LFP1]
Phypa_7262	Pp1s284_37V6.1	AT3G50808	N/A	Uncharacterized protein At3g50808 [Source:UniProtKB/Swiss-Prot;Acc:P0CB19]
Phypa_7269	Pp1s195_69V6.1	AT4G01650	N/A	Polyketide cyclase / dehydrase and lipid transport protein [Source:UniProtKB/TrEMBL;Acc:Q9M120]
Phypa_80683	Pp1s88_142V6.1	AT5G03240	UBQ3	Ubiquitin 4 [Source:UniProtKB/TrEMBL;Acc:A0A1P8BGQ7]
Phypa_81865	Pp1s98_189V6.1	AT5G47820	KIN4A	Kinesin-like protein KIN-4A [Source:UniProtKB/Swiss-Prot;Acc:Q8GS71]
Phypa_8213	Pp1s186_66V6.1	AT2G36020	HVA22J	HVA22-like protein [Source:UniProtKB/TrEMBL;Acc:Q1PEW5]
Phypa_8710	Pp1s301_24V6.1	AT5G61130	PDCB1	PDCB1 [Source:UniProtKB/TrEMBL;Acc:A0A178URD1]
Phypa_87393	Pp1s157_50V6.1	AT1G43800	S-ACP-DES6	Stearoyl-[acyl-carrier-protein] 9-desaturase 6, chloroplastic [Source:UniProtKB/Swiss-Prot;Acc:Q84VY3]
Phypa_88789,Phypa_88790	Pp1s174_56V6.1	AT5G67550	N/A	Putative uncharacterized protein [Source:UniProtKB/TrEMBL;Acc:Q1PDF2]
Phypa_88846	Pp1s175_26V6.1	AT1G27680	APL2	Glucose-1-phosphate adenylyltransferase large subunit 2, chloroplastic [Source:UniProtKB/Swiss-Prot;Acc:P55230]
Phypa_90102	Pp1s192_88V6.1	AT1G27760	SAT32	SAT32 [Source:UniProtKB/TrEMBL;Acc:A0A178WAC4]
Phypa_90210	Pp1s194_97V6.1	AT1G18490	PCO3	Plant cysteine oxidase 3 [Source:UniProtKB/Swiss-Prot;Acc:Q1G3U6]
Phypa_92683	Pp1s229_15V6.1	AT1G02720	GATL5	Probable galacturonosyltransferase-like 5 [Source:UniProtKB/Swiss-Prot;Acc:Q9FWY9]
Phypa_9762	Pp1s455_5V6.1	AT5G38895	N/A	RING/U-box superfamily protein [Source:TAIR;Acc:AT5G38895]
Phypa_99786,Phypa_99787	Pp1s398_15V6.1	AT5G36880	ACS	Acetyl-coenzyme A synthetase, chloroplastic/glyoxysomal [Source:UniProtKB/Swiss-Prot;Acc:B9DGD6]
Phypa_124664	Pp1s51_28V6.1	AT2G36325	N/A	GDSL esterase/lipase At2g36325 [Source:UniProtKB/Swiss-Prot;Acc:Q8RWJ4]
Phypa_92279,Phypa_92280	Pp1s223_16V6.1	AT1G56190	N/A	Phosphoglycerate kinase [Source:UniProtKB/TrEMBL;Acc:A0A178W4Q1]
Phypa_110385	Pp1s238_60V6.1	AT5G12140	CYS1	Cysteine proteinase inhibitor [Source:UniProtKB/TrEMBL;Acc:A0A178UCE6]
Phypa_191107	Pp1s156_153V6.1	AT1G73190	TIP3-1	Aquaporin TIP3-1 [Source:UniProtKB/Swiss-Prot;Acc:P26587]
Phypa_233804	Pp1s106_16V6.1	AT5G14780	FDH1	Formate dehydrogenase, mitochondrial [Source:UniProtKB/TrEMBL;Acc:A0A178UHK7]
Phypa_205052	Pp1s24_247V6.1	AT1G04690	KAB1	Probable voltage-gated potassium channel subunit beta [Source:UniProtKB/Swiss-Prot;Acc:O23016]
Phypa_182799	Pp1s60_2V6.1	AT4G07390	N/A	Mannose-P-dolichol utilization defect 1 protein homolog 2 [Source:UniProtKB/Swiss-Prot;Acc:Q8VY63]
Phypa_115537	Pp1s13_112V6.1	AT1G22600	N/A	Late embryogenesis abundant protein (LEA) family protein [Source:UniProtKB/TrEMBL;Acc:Q9SKA2]
Phypa_174716	Pp1s8_163V6.1	AT3G17760	GAD5	Glutamate decarboxylase 5 [Source:UniProtKB/Swiss-Prot;Acc:Q9LSH2]
Phypa_199069	Pp1s351_44V6.1	AT2G15280	RTNLB10	Reticulon-like protein B10 [Source:UniProtKB/Swiss-Prot;Acc:Q6NPD8]
Phypa_190133	Pp1s141_128V6.1	AT2G37770	AKR4C9	Aldo-keto reductase family 4 member C9 [Source:UniProtKB/Swiss-Prot;Acc:Q0PGJ6]
Phypa_108889	Pp1s340_19V6.1	AT4G18920	OBAP2B	Oil body-associated protein 2B [Source:UniProtKB/Swiss-Prot;Acc:Q1PE68]
Phypa_72129	Pp1s35_262V6.1	AT3G48330	PIMT1	Protein-l-isoaspartate methyltransferase 1 [Source:UniProtKB/TrEMBL;Acc:A0A1I9LP18]
Phypa_131600	Pp1s89_217V6.1	AT4G10430	N/A	Putative uncharacterized protein At4g10430 [Source:UniProtKB/TrEMBL;Acc:Q93XX0]
Phypa_201802	Pp1s6_50V6.1	AT5G11720	N/A	AT5g11720/T22P22_110 [Source:UniProtKB/TrEMBL;Acc:Q9LYF8]
Phypa_110819	Pp1s1_625V6.1	AT2G34420	LHB1B2	Chlorophyll a-b binding protein, chloroplastic [Source:UniProtKB/TrEMBL;Acc:Q39141]
Phypa_16354	Pp1s123_58V6.1	AT4G39260	RBG8	Glycine-rich RNA-binding protein 8 [Source:UniProtKB/Swiss-Prot;Acc:Q03251]
Phypa_206327	Pp1s33_94V6.1	AT5G02970	N/A	AT5g02970/F9G14_280 [Source:UniProtKB/TrEMBL;Acc:Q9LYY8]
Phypa_222395	Pp1s233_4V6.1	AT4G17090	BAM3	Beta-amylase 3, chloroplastic [Source:UniProtKB/Swiss-Prot;Acc:O23553]
Phypa_127945	Pp1s68_5V6.1	AT5G62040	BFT	Protein BROTHER of FT and TFL 1 [Source:UniProtKB/Swiss-Prot;Acc:Q9FIT4]
Phypa_112232	Pp1s3_581V6.1	AT3G05260	N/A	Glucose and ribitol dehydrogenase homolog 2 [Source:UniProtKB/Swiss-Prot;Acc:Q9MA93]
Phypa_151993	Pp1s351_49V6.1	AT4G23630	RTNLB1	Reticulon-like protein [Source:UniProtKB/TrEMBL;Acc:A0A178V247]
Phypa_113212	Pp1s6_369V6.1	AT3G05260	N/A	Glucose and ribitol dehydrogenase homolog 2 [Source:UniProtKB/Swiss-Prot;Acc:Q9MA93]
Phypa_27775	Pp1s241_56V6.1	AT4G33730	N/A	Pathogenesis-related protein-like [Source:UniProtKB/TrEMBL;Acc:O81889]
Phypa_64443	Pp1s2_609V6.1	AT5G63500	N/A	At5g63500 [Source:UniProtKB/TrEMBL;Acc:Q9FMV2]
Phypa_106167	Pp1s64_195V6.1	AT5G51570	HIR4	Hypersensitive-induced response protein 4 [Source:UniProtKB/Swiss-Prot;Acc:Q9FHM7]
Phypa_169190	Pp1s200_19V6.1	AT1G48440	N/A	At1g48440 [Source:UniProtKB/TrEMBL;Acc:Q8LDS7]
Phypa_136592	Pp1s130_43V6.1	AT3G54440	N/A	Glycoside hydrolase family 2 protein [Source:UniProtKB/TrEMBL;Acc:F4JCX1]
Phypa_116307	Pp1s15_467V6.1	AT3G22840	ELIP1	ELIP1 [Source:UniProtKB/TrEMBL;Acc:A0A178VCA8]
Phypa_104684	Pp1s12_260V6.1	AT5G58750	N/A	At5g58750 [Source:UniProtKB/TrEMBL;Acc:Q9LUY6]
Phypa_224579	Pp1s292_64V6.1	AT4G33090	APM1	ATAPM1 [Source:UniProtKB/TrEMBL;Acc:A0A178UWR6]
Phypa_158713	Pp1s5_51V6.1	AT1G55280	N/A	Lipase/lipooxygenase, PLAT/LH2 family protein [Source:TAIR;Acc:AT1G55280]
Phypa_190421	Pp1s145_164V6.1	AT3G08590	N/A	IPGAM2 [Source:UniProtKB/TrEMBL;Acc:A0A178VFA2]
Phypa_197679	Pp1s303_45V6.1	AT5G37180	SUS5	sucrose synthase 5 [Source:TAIR;Acc:AT5G37180]
Phypa_121831	Pp1s37_35V6.1	AT3G06510	SFR2	Glycosyl hydrolase superfamily protein [Source:TAIR;Acc:AT3G06510]
Phypa_205965	Pp1s31_53V6.1	AT1G64970	VTE4	Tocopherol O-methyltransferase, chloroplastic [Source:UniProtKB/Swiss-Prot;Acc:Q9ZSK1]
Phypa_163814	Pp1s60_199V6.1	AT1G48600	NMT2	PMEAMT [Source:UniProtKB/TrEMBL;Acc:A0A178WLJ9]
Phypa_19797	Pp1s136_70V6.1	AT4G39260	RBG8	Glycine-rich RNA-binding protein 8 [Source:UniProtKB/Swiss-Prot;Acc:Q03251]
Phypa_114376	Pp1s10_47V6.1	AT3G60810	N/A	At3g60810 [Source:UniProtKB/TrEMBL;Acc:Q9LZY2]
Phypa_201540	Pp1s2_734V6.1	AT5G25880	NADP-ME3	Malic enzyme [Source:UniProtKB/TrEMBL;Acc:A0A178UAR6]
Phypa_108139	Pp1s228_6V6.1	AT1G60730	N/A	NAD(P)-linked oxidoreductase superfamily protein [Source:TAIR;Acc:AT1G60730]
Phypa_158428	Pp1s1_74V6.1	AT5G17190	N/A	Gb|AAF26109.1 [Source:UniProtKB/TrEMBL;Acc:Q9FFJ0]
Phypa_176638	Pp1s18_223V6.1	AT2G37970	SOUL-1	SOUL heme-binding family protein [Source:TAIR;Acc:AT2G37970]
Phypa_142073	Pp1s186_65V6.1	AT2G04350	LACS8	Long chain acyl-CoA synthetase 8 [Source:UniProtKB/Swiss-Prot;Acc:Q9SJD4]
Phypa_188295	Pp1s117_91V6.1	AT4G19640	RABF2B	RABF2B [Source:UniProtKB/TrEMBL;Acc:A0A178UXV7]
Phypa_15531	Pp1s161_69V6.1	AT5G03880	N/A	Putative uncharacterized protein MED24.18 [Source:UniProtKB/TrEMBL;Acc:Q940I2]
Phypa_120299	Pp1s32_334V6.1	AT1G35420	N/A	Dienelactone hydrolase-like protein [Source:UniProtKB/TrEMBL;Acc:F4HYC8]
Phypa_180730	Pp1s44_263V6.1	AT1G65410	TGD3	Protein TRIGALACTOSYLDIACYLGLYCEROL 3, chloroplastic [Source:UniProtKB/Swiss-Prot;Acc:Q9AT00]
Phypa_118932	Pp1s26_5V6.1	AT1G68190	N/A	B-box zinc finger family protein [Source:TAIR;Acc:AT1G68190]
Phypa_144006	Pp1s210_47V6.1	AT1G21350	N/A	Thioredoxin superfamily protein [Source:TAIR;Acc:AT1G21350]
Phypa_224573	Pp1s292_39V6.1	AT3G48350	CEP3	KDEL-tailed cysteine endopeptidase CEP3 [Source:UniProtKB/Swiss-Prot;Acc:Q9STL5]
Phypa_132223	Pp1s94_22V6.1	AT1G20220	N/A	Alba DNA/RNA-binding protein [Source:UniProtKB/TrEMBL;Acc:Q944A2]
Phypa_152838	Pp1s377_28V6.1	AT5G01740	N/A	AT5g01740/T20L15_10 [Source:UniProtKB/TrEMBL;Acc:Q9LZX2]
Phypa_183222	Pp1s64_22V6.1	AT1G16770	N/A	F17F16.3 protein [Source:UniProtKB/TrEMBL;Acc:Q9FWR1]
Phypa_47218	Pp1s145_161V6.1	AT5G02780	GSTL1	Glutathione S-transferase L1 [Source:UniProtKB/Swiss-Prot;Acc:Q6NLB0]
Phypa_116352	Pp1s16_27V6.1	AT2G26240	FAX7	Protein FATTY ACID EXPORT 7 [Source:UniProtKB/Swiss-Prot;Acc:O64847]
Phypa_214518	Pp1s101_226V6.1	AT1G73190	TIP3-1	Aquaporin TIP3-1 [Source:UniProtKB/Swiss-Prot;Acc:P26587]
Phypa_188463	Pp1s119_112V6.1	AT5G39620	RABG1	Ras-related protein RABG1 [Source:UniProtKB/Swiss-Prot;Acc:Q948K6]
Phypa_190838	Pp1s152_175V6.1	AT5G56750	NDL1	AT5g56750/MIK19_22 [Source:UniProtKB/TrEMBL;Acc:Q9FJT7]
Phypa_206734	Pp1s35_31V6.1	AT1G15740	N/A	Leucine-rich repeat-containing protein [Source:UniProtKB/TrEMBL;Acc:Q8H1Q4]
Phypa_168907	Pp1s194_4V6.1	AT2G26850	N/A	F-box protein At2g26850 [Source:UniProtKB/Swiss-Prot;Acc:Q6NLB1]
Phypa_125747	Pp1s55_317V6.1	AT4G36530	N/A	Hydrolase, alpha/beta fold family protein [Source:UniProtKB/TrEMBL;Acc:O23227]
Phypa_58125	Pp1s90_196V6.1	AT1G05510	OBAP1A	Oil body-associated protein 1A [Source:UniProtKB/Swiss-Prot;Acc:Q9ZVY7]
Phypa_225775	Pp1s333_20V6.1	AT5G17380	HACL	2-hydroxyacyl-CoA lyase [Source:UniProtKB/Swiss-Prot;Acc:Q9LF46]
Phypa_143179	Pp1s199_8V6.1	AT1G71810	N/A	Uncharacterized aarF domain-containing protein kinase At1g71810, chloroplastic [Source:UniProtKB/Swiss-Prot;Acc:Q94BU1]
Phypa_140664	Pp1s169_68V6.1	AT1G80300	AATP1	ADP,ATP carrier protein 1, chloroplastic [Source:UniProtKB/Swiss-Prot;Acc:Q39002]
Phypa_4853	Pp1s277_37V6.1	AT1G22850	N/A	At1g22850/F29G20_19 [Source:UniProtKB/TrEMBL;Acc:O23137]
Phypa_45351	Pp1s153_193V6.1	AT4G11570	PYRP2	5-amino-6-(5-phospho-D-ribitylamino)uracil phosphatase, chloroplastic [Source:UniProtKB/Swiss-Prot;Acc:Q9LDD5]
Phypa_155619	Pp1s475_2V6.1	AT5G55900	N/A	At5g55900 [Source:UniProtKB/TrEMBL;Acc:Q9FG75]
Phypa_163390	Pp1s55_123V6.1	AT3G56160	BASS4	Probable sodium/metabolite cotransporter BASS4, chloroplastic [Source:UniProtKB/Swiss-Prot;Acc:F4IZC4]
Phypa_111414	Pp1s2_432V6.1	AT3G14810	MSL5	Mechanosensitive ion channel protein 5 [Source:UniProtKB/Swiss-Prot;Acc:Q9LH74]
Phypa_198150	Pp1s315_40V6.1	AT4G16190	RD19C	Probable cysteine protease RD19C [Source:UniProtKB/Swiss-Prot;Acc:Q9SUL1]
Phypa_142323	Pp1s190_76V6.1	AT5G54800	GPT1	GPT1 [Source:UniProtKB/TrEMBL;Acc:A0A178UL59]
Phypa_123963,Phypa_74383	Pp1s47_72V6.1	AT1G23740	AOR	Quinone oxidoreductase-like protein At1g23740, chloroplastic [Source:UniProtKB/Swiss-Prot;Acc:Q9ZUC1]
Phypa_193394	Pp1s198_42V6.1	AT4G24050	N/A	AT4g24050/T19F6_40 [Source:UniProtKB/TrEMBL;Acc:O22985]
Phypa_176108	Pp1s15_323V6.1	AT3G14050	RSH2	Probable GTP diphosphokinase RSH2, chloroplastic [Source:UniProtKB/Swiss-Prot;Acc:Q9LVJ3]
Phypa_161445	Pp1s33_52V6.1	AT5G43260	N/A	Chaperone protein dnaJ-like protein [Source:UniProtKB/TrEMBL;Acc:Q94CB5]
Phypa_135465	Pp1s120_131V6.1	AT1G17290	ALAAT1	Alanine aminotransferase 1, mitochondrial [Source:UniProtKB/Swiss-Prot;Acc:F4I7I0]
Phypa_191269	Pp1s159_14V6.1	AT1G15110	N/A	Phosphatidylserine synthase 2 [Source:UniProtKB/TrEMBL;Acc:F4HXY6]
Phypa_114674	Pp1s11_339V6.1	AT5G65730	XTH6	Xyloglucan endotransglucosylase/hydrolase [Source:UniProtKB/TrEMBL;Acc:Q0WUU2]
Phypa_235089	Pp1s126_130V6.1	AT5G19140	ATAILP1	ATAILP1 [Source:UniProtKB/TrEMBL;Acc:Q94BR2]
Phypa_93341	Pp1s241_32V6.1	AT1G65930	CICDH	Isocitrate dehydrogenase [NADP] [Source:UniProtKB/TrEMBL;Acc:A0A178W7K0]
Phypa_55364	Pp1s10_205V6.1	AT5G20010	RAN1	GTP-binding nuclear protein [Source:UniProtKB/TrEMBL;Acc:A0A178UC18]
Phypa_9020	Pp1s201_26V6.1	AT5G04260	WCRKC2	Thioredoxin-like 3-2, chloroplastic [Source:UniProtKB/Swiss-Prot;Acc:Q8VZT6]
Phypa_221246	Pp1s209_135V6.1	AT4G16760	ACX1	Peroxisomal acyl-coenzyme A oxidase 1 [Source:UniProtKB/Swiss-Prot;Acc:O65202]
Phypa_123644	Pp1s45_86V6.1	AT4G13010	CEQORH	Putative quinone-oxidoreductase homolog, chloroplastic [Source:UniProtKB/Swiss-Prot;Acc:Q9SV68]
Phypa_166141	Pp1s103_94V6.1	AT5G01260	N/A	Carbohydrate-binding domain-containing protein [Source:UniProtKB/TrEMBL;Acc:Q9LFB0]
Phypa_137321	Pp1s136_123V6.1	AT1G10040	N/A	Alpha/beta-hydrolases superfamily protein [Source:UniProtKB/TrEMBL;Acc:Q08A69]
Phypa_120778	Pp1s34_56V6.1	AT1G77290	TCHQD	Glutathione S-transferase TCHQD [Source:UniProtKB/Swiss-Prot;Acc:O80662]
Phypa_166098	Pp1s102_136V6.1	AT1G33265	FAX4	Protein FATTY ACID EXPORT 4, chloroplastic [Source:UniProtKB/Swiss-Prot;Acc:Q8LPG1]
Phypa_113292	Pp1s6_301V6.1	AT2G16800	N/A	Expressed protein [Source:UniProtKB/TrEMBL;Acc:Q9SLD9]
Phypa_30932	Pp1s192_94V6.1	AT2G40116	PLC6	Phosphoinositide phospholipase C 6 [Source:UniProtKB/Swiss-Prot;Acc:Q8GV43]
Phypa_65913	Pp1s8_209V6.1	AT5G37670	HSP15.7	15.7 kDa heat shock protein, peroxisomal [Source:UniProtKB/Swiss-Prot;Acc:Q9FHQ3]
Phypa_87341	Pp1s156_136V6.1	AT1G59910	FH7	Formin-like protein 7 [Source:UniProtKB/Swiss-Prot;Acc:Q9XIE0]
Phypa_8878	Pp1s209_118V6.1	AT3G60640	ATG8G	Autophagy-related protein 8g [Source:UniProtKB/Swiss-Prot;Acc:Q9LZZ9]
Phypa_215490	Pp1s115_125V6.1	AT5G22360	VAMP714	Vesicle-associated membrane protein 714 [Source:UniProtKB/Swiss-Prot;Acc:Q9FMR5]
Phypa_130828	Pp1s84_246V6.1	AT4G12130	N/A	Putative transferase At4g12130, mitochondrial [Source:UniProtKB/Swiss-Prot;Acc:Q8L733]
Phypa_136815	Pp1s132_95V6.1	AT5G19550	ASP2	Aspartate aminotransferase [Source:UniProtKB/TrEMBL;Acc:Q1EBW2]
Phypa_146439	Pp1s243_12V6.1	AT5G18200	N/A	ADP-glucose phosphorylase [Source:UniProtKB/Swiss-Prot;Acc:Q9FK51]
Phypa_214811	Pp1s106_65V6.1	AT3G45400	N/A	Exostosin family protein [Source:UniProtKB/TrEMBL;Acc:Q9M3D9]
Phypa_143046	Pp1s198_100V6.1	AT3G27925	DEGP1	DEGP1 [Source:UniProtKB/TrEMBL;Acc:A0A178V823]
Phypa_132749	Pp1s98_77V6.1	AT1G67530	PUB7	U-box domain-containing protein 7 [Source:UniProtKB/Swiss-Prot;Acc:Q9CAG5]
Phypa_75567	Pp1s54_22V6.1	AT5G03530	RABC2A	RABC2A [Source:UniProtKB/TrEMBL;Acc:A0A178UJG3]
Phypa_104691	Pp1s12_383V6.1	AT5G43260	N/A	Chaperone protein dnaJ-like protein [Source:UniProtKB/TrEMBL;Acc:Q94CB5]
Phypa_117216	Pp1s19_223V6.1	AT3G14240	SBT1.5	Subtilisin-like protease SBT1.5 [Source:UniProtKB/Swiss-Prot;Acc:Q9LUM3]
Phypa_158998	Pp1s8_249V6.1	AT2G29500	HSP17.6B	17.6 kDa class I heat shock protein 2 [Source:UniProtKB/Swiss-Prot;Acc:Q9ZW31]
Phypa_114420	Pp1s10_201V6.1	AT1G78900	VHA-A	VHA-A [Source:UniProtKB/TrEMBL;Acc:A0A178W720]
Phypa_234515	Pp1s137_291V6.1	AT1G17260	AHA10	Plasma membrane ATPase [Source:UniProtKB/TrEMBL;Acc:A0A178W776]
Phypa_166329,Phypa_48701	Pp1s112_185V6.1	AT5G20050	N/A	Probable receptor-like protein kinase At5g20050 [Source:UniProtKB/Swiss-Prot;Acc:Q94C25]
Phypa_131283	Pp1s88_150V6.1	AT5G52420	N/A	Putative uncharacterized protein [Source:UniProtKB/TrEMBL;Acc:Q9FHB8]
Phypa_151752	Pp1s343_57V6.1	AT5G24130	N/A	At5g24130 [Source:UniProtKB/TrEMBL;Acc:Q9FL61]
Phypa_210777	Pp1s65_185V6.1	AT3G62190	N/A	AT3g62190/T17J13_150 [Source:UniProtKB/TrEMBL;Acc:Q9M1Q5]
Phypa_104427	Pp1s3_320V6.1	AT5G26570	GWD3	Phosphoglucan, water dikinase, chloroplastic [Source:UniProtKB/Swiss-Prot;Acc:Q6ZY51]
Phypa_31826	Pp1s300_31V6.1	AT2G32040	N/A	Folate-biopterin transporter 1, chloroplastic [Source:UniProtKB/Swiss-Prot;Acc:Q9SKZ5]
Phypa_223634	Pp1s266_2V6.1	AT3G15840	PIFI	PIFI [Source:UniProtKB/TrEMBL;Acc:Q9LVZ5]
Phypa_24243	Pp1s4_93V6.1	AT4G30090	N/A	N/A
Phypa_161289	Pp1s31_214V6.1	AT5G13240	N/A	transcription regulators [Source:TAIR;Acc:AT5G13240]
Phypa_161363	Pp1s32_62V6.1	AT1G15080	LPP2	Lipid phosphate phosphatase 2 [Source:UniProtKB/Swiss-Prot;Acc:Q9XI60]
Phypa_127160	Pp1s63_179V6.1	AT1G52590	N/A	DCC family protein At1g52590, chloroplastic [Source:UniProtKB/Swiss-Prot;Acc:Q9SSR1]
Phypa_128193	Pp1s69_13V6.1	AT5G61580	PFK4	ATP-dependent 6-phosphofructokinase [Source:UniProtKB/TrEMBL;Acc:A0A178UCI3]
Phypa_137193	Pp1s135_35V6.1	AT3G53110	RH38	DEAD-box ATP-dependent RNA helicase 38 [Source:UniProtKB/Swiss-Prot;Acc:Q93ZG7]
Phypa_206446	Pp1s34_7V6.1	AT5G39300	EXPA25	Expansin-A25 [Source:UniProtKB/Swiss-Prot;Acc:Q9FL77]
Phypa_179555	Pp1s36_207V6.1	AT4G28220	NDB1	External alternative NAD(P)H-ubiquinone oxidoreductase B1, mitochondrial [Source:UniProtKB/Swiss-Prot;Acc:Q1JPL4]
Phypa_105891	Pp1s53_120V6.1	AT4G17730	SYP23	AT4G17730 protein [Source:UniProtKB/TrEMBL;Acc:A8MS65]
Phypa_133289	Pp1s102_126V6.1	AT1G02860	BAH1	E3 ubiquitin-protein ligase BAH1 [Source:UniProtKB/Swiss-Prot;Acc:Q9SRX9]
Phypa_55133	Pp1s5_276V6.1	AT2G36310	URH1	Uridine nucleosidase 1 [Source:UniProtKB/Swiss-Prot;Acc:Q9SJM7]
Phypa_135796	Pp1s123_98V6.1	AT1G09935	N/A	Phosphoglycerate mutase-like protein [Source:UniProtKB/TrEMBL;Acc:F4I2N3]
Phypa_176660	Pp1s18_283V6.1	AT2G26830	EMB1187	Probable ethanolamine kinase [Source:UniProtKB/Swiss-Prot;Acc:O81024]
Phypa_200267	Pp1s414_23V6.1	AT2G26390	N/A	Serpin-Z3 [Source:UniProtKB/Swiss-Prot;Acc:O48706]
Phypa_211079	Pp1s67_242V6.1	AT4G00234	N/A	BEST Arabidopsis thaliana protein match is: Mechanosensitive ion channel protein (TAIR:AT4G00290.1); Has 57 Blast hits to 57 proteins in 12 species: Archae - 0; Bacteria - 0; Metazoa - 0; Fungi - 0; Plants - 56; Viruses - 0; Other Eukaryotes - 1 (so /.../NCBI BLink). [Source:TAIR;Acc:AT4G00234]
Phypa_46450	Pp1s40_24V6.1	AT2G42750	N/A	At2g42750/F7D19.25 [Source:UniProtKB/TrEMBL;Acc:Q9SJI1]
Phypa_43007	Pp1s86_232V6.1	AT3G15180	N/A	ARM repeat superfamily protein [Source:UniProtKB/TrEMBL;Acc:F4IXH9]
Phypa_27629	Pp1s441_20V6.1	AT5G01300	N/A	Putative phosphatidylethanolamine-binding protein [Source:UniProtKB/TrEMBL;Acc:Q9M042]
Phypa_119798	Pp1s30_242V6.1	AT5G37480	N/A	Putative uncharacterized protein At5g37480 [Source:UniProtKB/TrEMBL;Acc:Q8RWG7]
Phypa_233820	Pp1s106_79V6.1	AT3G58060	MTPC3	Cation efflux family protein [Source:UniProtKB/TrEMBL;Acc:A0A178VEZ3]
Phypa_51937	Pp1s6_148V6.1	AT1G19140	N/A	FUNCTIONS IN: molecular_function unknown; INVOLVED IN: ubiquinone biosynthetic process; LOCATED IN: mitochondrion; EXPRESSED IN: 24 plant structures; EXPRESSED DURING: 15 growth stages; CONTAINS InterPro DOMAIN/s: COQ9 (InterPro:IPR013718), Ubiquino /.../synthesis protein COQ9 (InterPro:IPR012762); Has 35333 Blast hits to 34131 proteins in 2444 species: Archae - 798; Bacteria - 22429; Metazoa - 9…
Phypa_215308	Pp1s114_70V6.1	AT4G37300	MEE59	AT4g37300/C7A10_60 [Source:UniProtKB/TrEMBL;Acc:O23157]
Phypa_49281	Pp1s150_79V6.1	AT5G49600	N/A	Putative uncharacterized protein [Source:UniProtKB/TrEMBL;Acc:Q9FGY5]
Phypa_197860	Pp1s307_69V6.1	AT1G70160	N/A	Putative uncharacterized protein At1g70160 [Source:UniProtKB/TrEMBL;Acc:Q9C5K0]
Phypa_27161	Pp1s71_250V6.1	AT1G54300	N/A	unknown protein; BEST Arabidopsis thaliana protein match is: unknown protein (TAIR:AT3G05770.1); Has 107 Blast hits to 107 proteins in 18 species: Archae - 0; Bacteria - 0; Metazoa - 0; Fungi - 0; Plants - 94; Viruses - 0; Other Eukaryotes - 13 (sou /.../CBI BLink). [Source:TAIR;Acc:AT1G54300]
Phypa_110413	Pp1s248_38V6.1	AT3G21360	N/A	At3g21360 [Source:UniProtKB/TrEMBL;Acc:B2GVM3]
Phypa_161721	Pp1s35_208V6.1	AT1G26360	MES13	Putative methylesterase 13, chloroplastic [Source:UniProtKB/Swiss-Prot;Acc:F4IE65]
Phypa_88116	Pp1s165_66V6.1	AT5G65720	NIFS1	Cysteine desulfurase, mitochondrial [Source:UniProtKB/Swiss-Prot;Acc:O49543]
Phypa_92627	Pp1s228_14V6.1	AT1G60750	N/A	Probable aldo-keto reductase 6 [Source:UniProtKB/Swiss-Prot;Acc:F4HPY8]
Phypa_172775	Pp1s379_8V6.1	AT2G26830	EMB1187	Probable ethanolamine kinase [Source:UniProtKB/Swiss-Prot;Acc:O81024]
Phypa_168882	Pp1s192_70V6.1	AT1G56423	N/A	unknown protein; FUNCTIONS IN: molecular_function unknown; INVOLVED IN: biological_process unknown; LOCATED IN: endomembrane system; Has 30201 Blast hits to 17322 proteins in 780 species: Archae - 12; Bacteria - 1396; Metazoa - 17338; Fungi - 3422; /.../ - 5037; Viruses - 0; Other Eukaryotes - 2996 (source: NCBI BLink). [Source:TAIR;Acc:AT1G56423]
Phypa_148429	Pp1s277_77V6.1	AT2G38670	PECT1	Ethanolamine-phosphate cytidylyltransferase [Source:UniProtKB/Swiss-Prot;Acc:Q9ZVI9]
Phypa_86427	Pp1s145_130V6.1	AT3G23560	DTX19	Protein DETOXIFICATION 19 [Source:UniProtKB/Swiss-Prot;Acc:Q9LUH2]
Phypa_169177	Pp1s199_129V6.1	AT2G39730	RCA	Ribulose bisphosphate carboxylase/oxygenase activase, chloroplastic [Source:UniProtKB/Swiss-Prot;Acc:P10896]
Phypa_198232	Pp1s317_73V6.1	AT1G29680	OBAP2C	Oil body-associated protein 2C [Source:UniProtKB/Swiss-Prot;Acc:Q9C7N3]
Phypa_197752	Pp1s304_65V6.1	AT5G66050	N/A	Putative uncharacterized protein At5g66050 [Source:UniProtKB/TrEMBL;Acc:Q8GWL4]
Phypa_137211	Pp1s135_101V6.1	AT3G59500	N/A	HRF1 protein [Source:UniProtKB/TrEMBL;Acc:F4J8C0]
Phypa_113082	Pp1s5_307V6.1	AT5G45660	N/A	Putative uncharacterized protein [Source:UniProtKB/TrEMBL;Acc:Q0WPS6]
Phypa_179885	Pp1s38_285V6.1	AT5G66050	N/A	Putative uncharacterized protein At5g66050 [Source:UniProtKB/TrEMBL;Acc:Q8GWL4]
Phypa_126040	Pp1s57_231V6.1	AT5G24690	N/A	AT5g24690/MXC17_8 [Source:UniProtKB/TrEMBL;Acc:Q93W02]
Phypa_148335	Pp1s276_11V6.1	AT4G18930	N/A	Cyclic phosphodiesterase [Source:UniProtKB/Swiss-Prot;Acc:O04147]
Phypa_157274	Pp1s814_3V6.1	AT5G22980	SCPL47	Serine carboxypeptidase-like 47 [Source:UniProtKB/Swiss-Prot;Acc:Q9FFB0]
Phypa_125638	Pp1s55_292V6.1	AT4G37270	HMA1	Probable cadmium/zinc-transporting ATPase HMA1, chloroplastic [Source:UniProtKB/Swiss-Prot;Acc:Q9M3H5]
Phypa_173069	Pp1s407_22V6.1	AT4G27780	ACBP2	AtACBP2 [Source:UniProtKB/TrEMBL;Acc:A0A178V3N7]
Phypa_144002	Pp1s210_68V6.1	AT5G55240	PXG2	Peroxygenase 2 [Source:UniProtKB/Swiss-Prot;Acc:Q9FLN9]
Phypa_182960	Pp1s61_126V6.1	AT2G18600	RCE2	Probable NEDD8-conjugating enzyme Ubc12-like [Source:UniProtKB/Swiss-Prot;Acc:Q9ZU75]
Phypa_147053	Pp1s253_40V6.1	AT1G29700	N/A	Metallo-beta-lactamase domain-containing protein [Source:UniProtKB/TrEMBL;Acc:Q9C535]
Phypa_19090	Pp1s88_108V6.1	AT3G10190	CML36	Probable calcium-binding protein CML36 [Source:UniProtKB/Swiss-Prot;Acc:Q9SS31]
Phypa_206280	Pp1s33_11V6.1	AT3G24300	AMT1-3	Ammonium transporter 1 member 3 [Source:UniProtKB/Swiss-Prot;Acc:Q9SQH9]
Phypa_109856	Pp1s62_196V6.1	AT3G03341	N/A	Cold-regulated protein [Source:UniProtKB/TrEMBL;Acc:Q1G3B4]
Phypa_200569	Pp1s440_8V6.1	AT3G14050	RSH2	Probable GTP diphosphokinase RSH2, chloroplastic [Source:UniProtKB/Swiss-Prot;Acc:Q9LVJ3]
Phypa_70467	Pp1s28_124V6.1	AT3G18610	NUCL2	Nucleolin 2 [Source:UniProtKB/Swiss-Prot;Acc:Q1PEP5]
Phypa_218994	Pp1s167_20V6.1	AT1G20950	PFP-ALPHA1	Pyrophosphate--fructose 6-phosphate 1-phosphotransferase subunit alpha [Source:UniProtKB/TrEMBL;Acc:A0A178WMV9]
Phypa_115793	Pp1s14_16V6.1	AT2G36895	N/A	unknown protein; FUNCTIONS IN: molecular_function unknown; INVOLVED IN: biological_process unknown; LOCATED IN: chloroplast; Has 32 Blast hits to 32 proteins in 14 species: Archae - 0; Bacteria - 0; Metazoa - 0; Fungi - 0; Plants - 32; Viruses - 0; /.../Eukaryotes - 0 (source: NCBI BLink). [Source:TAIR;Acc:AT2G36895]
Phypa_124435	Pp1s49_96V6.1	AT1G13440	GAPC2	Glyceraldehyde-3-phosphate dehydrogenase GAPC2, cytosolic [Source:UniProtKB/Swiss-Prot;Acc:Q9FX54]
Phypa_199305	Pp1s363_25V6.1	AT1G09870	N/A	At1g09870/F21M12_26 [Source:UniProtKB/TrEMBL;Acc:Q941B2]
Phypa_142294	Pp1s189_73V6.1	AT5G57190	PSD2	Phosphatidylserine decarboxylase proenzyme 2 [Source:UniProtKB/TrEMBL;Acc:A0A178UED8]
Phypa_177185	Pp1s22_14V6.1	AT4G27710	CYP709B3	Cytochrome P450 709B3 [Source:UniProtKB/Swiss-Prot;Acc:Q9T093]
Phypa_61690	Pp1s426_21V6.1	AT5G63880	VPS20.1	Vacuolar protein sorting-associated protein 20-1 [Source:UniProtKB/TrEMBL;Acc:F4KC57]
Phypa_17947	Pp1s156_111V6.1	AT3G26070	PAP4	Probable plastid-lipid-associated protein 4, chloroplastic [Source:UniProtKB/Swiss-Prot;Acc:Q9LU85]
Phypa_150806	Pp1s321_10V6.1	AT2G20270	N/A	Monothiol glutaredoxin-S12 [Source:UniProtKB/TrEMBL;Acc:F4IUG7]
Phypa_147237	Pp1s257_47V6.1	AT5G42560	HVA22I	HVA22-like protein i [Source:UniProtKB/Swiss-Prot;Acc:Q8LE10]
Phypa_112392	Pp1s4_356V6.1	AT5G20220	N/A	zinc knuckle (CCHC-type) family protein [Source:TAIR;Acc:AT5G20220]
Phypa_49171	Pp1s185_120V6.1	AT1G35460	BHLH80	Transcription factor bHLH80 [Source:UniProtKB/Swiss-Prot;Acc:Q9C8P8]
Phypa_113098	Pp1s6_180V6.1	AT1G79440	ALDH5F1	Succinate-semialdehyde dehydrogenase, mitochondrial [Source:UniProtKB/Swiss-Prot;Acc:Q9SAK4]
Phypa_224380	Pp1s286_36V6.1	AT4G27690	VPS26B	VPS26B [Source:UniProtKB/TrEMBL;Acc:A0A178UZ41]
Phypa_141045	Pp1s173_134V6.1	AT1G48410	AGO1	ICU9 [Source:UniProtKB/TrEMBL;Acc:A0A178WL72]
Phypa_140038	Pp1s162_82V6.1	AT5G12290	DGS1	DGS1 [Source:UniProtKB/TrEMBL;Acc:A0A178UP20]
Phypa_24633	Pp1s23_324V6.1	AT4G26500	SUFE1	SufE-like protein 1, chloroplastic/mitochondrial [Source:UniProtKB/Swiss-Prot;Acc:Q84W65]
Phypa_114451	Pp1s10_139V6.1	AT3G58750	CSY2	Citrate synthase 2, peroxisomal [Source:UniProtKB/Swiss-Prot;Acc:Q9LXS6]
Phypa_1279	Pp1s364_10V6.1	AT3G21630	CERK1	Chitin elicitor receptor kinase 1 [Source:UniProtKB/Swiss-Prot;Acc:A8R7E6]
Phypa_147280	Pp1s257_73V6.1	AT5G19140	ATAILP1	ATAILP1 [Source:UniProtKB/TrEMBL;Acc:Q94BR2]
Phypa_210257	Pp1s60_175V6.1	AT1G21870	GONST5	GDP-mannose transporter GONST5 [Source:UniProtKB/Swiss-Prot;Acc:Q9SFE9]
Phypa_453518	Pp1s242_101V6.1	AT3G45300	IVD	Isovaleryl-CoA dehydrogenase, mitochondrial [Source:UniProtKB/Swiss-Prot;Acc:Q9SWG0]
Phypa_171600	Pp1s301_43V6.1	AT2G30050	SEC13B	Protein transport protein SEC13 homolog B [Source:UniProtKB/Swiss-Prot;Acc:O64740]
Phypa_80254	Pp1s84_298V6.1	AT1G47750	PEX11A	Peroxisomal membrane protein 11A [Source:UniProtKB/Swiss-Prot;Acc:Q9FZF1]
Phypa_164794	Pp1s77_48V6.1	AT2G46550	N/A	Expressed protein [Source:UniProtKB/TrEMBL;Acc:Q9ZPY4]
Phypa_163593	Pp1s58_105V6.1	AT3G24160	PMP	PMP [Source:UniProtKB/TrEMBL;Acc:A0A178VAP7]
Phypa_136505	Pp1s130_175V6.1	AT1G25520	N/A	GDT1-like protein 4 [Source:UniProtKB/Swiss-Prot;Acc:Q9C6M1]
Phypa_95538	Pp1s282_31V6.1	AT1G35625	RMR6	Receptor homology region, transmembrane domain- and RING domain-containing protein 6 [Source:UniProtKB/Swiss-Prot;Acc:F4HZZ4]
Phypa_224868	Pp1s303_34V6.1	AT3G04440	N/A	Plasma-membrane choline transporter family protein [Source:UniProtKB/TrEMBL;Acc:Q9M843]
Phypa_94482	Pp1s262_24V6.1	AT4G14690	ELIP2	Early light-induced protein 2, chloroplastic [Source:UniProtKB/Swiss-Prot;Acc:Q94K66]
Phypa_138358	Pp1s145_136V6.1	AT1G03370	N/A	C2 and GRAM domain-containing protein At1g03370 [Source:UniProtKB/Swiss-Prot;Acc:Q9ZVT9]
Phypa_62585	Pp1s47_18V6.1	AT3G06350	EMB3004	Bifunctional 3-dehydroquinate dehydratase/shikimate dehydrogenase, chloroplastic [Source:UniProtKB/Swiss-Prot;Acc:Q9SQT8]
Phypa_144812	Pp1s219_68V6.1	AT1G23070	N/A	Protein LAZ1 homolog 2 [Source:UniProtKB/Swiss-Prot;Acc:Q5BPZ5]
Phypa_220091	Pp1s188_30V6.1	AT5G19050	N/A	Putative uncharacterized protein [Source:UniProtKB/TrEMBL;Acc:Q94IU8]
Phypa_148264	Pp1s275_75V6.1	AT5G14120	N/A	Major facilitator protein [Source:UniProtKB/TrEMBL;Acc:Q9FMT8]
Phypa_118595,Phypa_118664	Pp1s25_380V6.1	AT2G48060	N/A	unknown protein; FUNCTIONS IN: molecular_function unknown; INVOLVED IN: biological_process unknown; LOCATED IN: endomembrane system; EXPRESSED IN: shoot, sperm cell; CONTAINS InterPro DOMAIN/s: Protein of unknown function DUF3595 (InterPro:IPR021999 /.../ 533 Blast hits to 341 proteins in 95 species: Archae - 2; Bacteria - 15; Metazoa - 318; Fungi - 0; Plants - 93; Viruses - 0; Other Eukaryotes -…
Phypa_189977	Pp1s139_36V6.1	AT5G36210	N/A	Putative S9 Tyrosyl aminopeptidase [Source:UniProtKB/TrEMBL;Acc:F4K2Y3]
Phypa_194258	Pp1s213_122V6.1	AT5G65280	GCL1	LanC-like protein GCL1 [Source:UniProtKB/Swiss-Prot;Acc:Q9FJN7]
Phypa_221150	Pp1s207_68V6.1	AT5G34780	KPR	Putative 2-dehydropantoate 2-reductase [Source:UniProtKB/Swiss-Prot;Acc:F4KIN4]
Phypa_151210	Pp1s333_22V6.1	AT4G37420	N/A	Glycosyltransferase [Source:UniProtKB/TrEMBL;Acc:Q9SZU2]
Phypa_195117	Pp1s231_7V6.1	AT3G03330	N/A	AT3g03330/T21P5_25 [Source:UniProtKB/TrEMBL;Acc:Q8L7U0]
Phypa_22659	Pp1s31_164V6.1	AT3G59950	ATG4B	Cysteine protease [Source:UniProtKB/TrEMBL;Acc:A0A178VJJ3]
Phypa_194155	Pp1s212_74V6.1	AT1G18460	N/A	Alpha/beta-Hydrolases superfamily protein [Source:UniProtKB/TrEMBL;Acc:Q8LPF5]
Phypa_35267	Pp1s300_24V6.1	AT5G11840	N/A	At5g11840 [Source:UniProtKB/TrEMBL;Acc:B6IDH6]
Phypa_182911	Pp1s60_316V6.1	AT4G14365	XBAT34	Putative E3 ubiquitin-protein ligase XBAT34 [Source:UniProtKB/Swiss-Prot;Acc:Q9FPH0]
Phypa_438041	Pp1s75_250V6.1	AT4G20960	PYRD	Riboflavin biosynthesis protein PYRD, chloroplastic [Source:UniProtKB/Swiss-Prot;Acc:Q8GWP5]
Phypa_187890	Pp1s112_267V6.1	AT1G12420	ACR8	ACT domain-containing protein ACR8 [Source:UniProtKB/Swiss-Prot;Acc:Q9LNA5]
Phypa_118856	Pp1s26_228V6.1	AT3G30775	POX1	Proline dehydrogenase 1, mitochondrial [Source:UniProtKB/Swiss-Prot;Acc:P92983]
Phypa_135079	Pp1s116_30V6.1	AT4G24040	TRE1	Trehalase [Source:UniProtKB/Swiss-Prot;Acc:Q9SU50]
Phypa_234155	Pp1s122_153V6.1	AT1G68740	PHO1-H1	Phosphate transporter PHO1 homolog 1 [Source:UniProtKB/Swiss-Prot;Acc:Q93ZF5]
Phypa_3322	Pp1s431_8V6.1	AT5G06230	TBL9	Protein trichome birefringence-like 9 [Source:UniProtKB/Swiss-Prot;Acc:Q9FFZ4]
Phypa_161390	Pp1s32_194V6.1	AT4G25990	CIL	CIA2-like transcription factor [Source:UniProtKB/TrEMBL;Acc:C0SVJ8]
Phypa_116259	Pp1s15_348V6.1	AT1G62305	N/A	At1g62305 [Source:UniProtKB/TrEMBL;Acc:Q6DST3]
Phypa_169084	Pp1s198_6V6.1	AT3G55810	N/A	Pyruvate kinase [Source:UniProtKB/TrEMBL;Acc:Q9M044]
Phypa_166433	Pp1s116_32V6.1	AT5G05710	N/A	At5g05710 [Source:UniProtKB/TrEMBL;Acc:Q9FFK5]
Phypa_224154	Pp1s279_58V6.1	AT5G19530	ACL5	Thermospermine synthase ACAULIS5 [Source:UniProtKB/Swiss-Prot;Acc:Q9S7X6]
Phypa_194520	Pp1s218_75V6.1	AT3G61680	N/A	Alpha/beta-Hydrolases superfamily protein [Source:UniProtKB/TrEMBL;Acc:Q7Y220]
Phypa_42040	Pp1s33_4V6.1	AT3G01930	N/A	F1C9.29 protein [Source:UniProtKB/TrEMBL;Acc:Q9S7R2]
Phypa_17562	Pp1s173_67V6.1	AT5G10070	N/A	Probable ribosome biogenesis protein At5g10070 [Source:UniProtKB/TrEMBL;Acc:A0A178UQA3]
Phypa_134340	Pp1s111_36V6.1	AT4G20370	TSF	Protein of the phosphatidylethanolamine-binding protein (PEBP) family [Source:UniProtKB/TrEMBL;Acc:Q587R2]
Phypa_159150	Pp1s9_480V6.1	AT3G09050	N/A	8-amino-7-oxononanoate synthase [Source:UniProtKB/TrEMBL;Acc:Q9SS82]
Phypa_93518	Pp1s243_89V6.1	AT5G58330	N/A	Malate dehydrogenase [NADP], chloroplastic [Source:UniProtKB/Swiss-Prot;Acc:Q8H1E2]
Phypa_114226,Phypa_159042	Pp1s9_106V6.1	AT5G06470	N/A	Emb|CAB81925.1 [Source:UniProtKB/TrEMBL;Acc:Q9FNG2]
Phypa_57505,Phypa_77864	Pp1s67_260V6.1	AT4G12460	ORP2B	OSBP(oxysterol binding protein)-related protein 2B [Source:TAIR;Acc:AT4G12460]
Phypa_176782	Pp1s19_262V6.1	AT1G03090	MCCA	Methylcrotonoyl-CoA carboxylase subunit alpha, mitochondrial [Source:UniProtKB/Swiss-Prot;Acc:Q42523]
Phypa_152982	Pp1s382_40V6.1	AT3G25220	FKBP15-1	Peptidyl-prolyl cis-trans isomerase FKBP15-1 [Source:UniProtKB/Swiss-Prot;Acc:Q38935]
Phypa_116123	Pp1s15_459V6.1	AT3G22840	ELIP1	ELIP1 [Source:UniProtKB/TrEMBL;Acc:A0A178VCA8]
Phypa_125385,Phypa_182049	Pp1s54_159V6.1	AT3G21630	CERK1	Chitin elicitor receptor kinase 1 [Source:UniProtKB/Swiss-Prot;Acc:A8R7E6]
Phypa_112100	Pp1s3_582V6.1	AT4G30490	N/A	AFG1-like ATPase family protein [Source:UniProtKB/TrEMBL;Acc:Q8L517]
Phypa_131272	Pp1s88_35V6.1	AT5G61830	N/A	At5g61830 [Source:UniProtKB/TrEMBL;Acc:Q501A2]
Phypa_117260,Phypa_68656	Pp1s19_317V6.1	AT3G46930	N/A	Protein kinase superfamily protein [Source:UniProtKB/TrEMBL;Acc:A0A1I9LS70]
Phypa_27666	Pp1s25_89V6.1	AT2G38880	NF-YB1	Nuclear transcription factor Y subunit B-1 [Source:UniProtKB/TrEMBL;Acc:F4ITZ0]
Phypa_113092	Pp1s6_371V6.1	AT2G39050	EULS3	Ricin B-like lectin EULS3 [Source:UniProtKB/Swiss-Prot;Acc:Q945P1]
Phypa_100812,Phypa_61744	Pp1s440_18V6.1	AT1G47330	CBSDUF7	DUF21 domain-containing protein At1g47330 [Source:UniProtKB/Swiss-Prot;Acc:Q8RY60]
Phypa_174203	Pp1s5_21V6.1	AT3G11950	N/A	F26K24.24 protein [Source:UniProtKB/TrEMBL;Acc:Q9SF04]
Phypa_130544	Pp1s83_138V6.1	AT1G29830	N/A	Magnesium transporter CorA-like family protein [Source:UniProtKB/TrEMBL;Acc:F4I350]
Phypa_55897	Pp1s22_120V6.1	AT2G22500	PUMP5	Mitochondrial uncoupling protein 5 [Source:UniProtKB/Swiss-Prot;Acc:Q9SJY5]
Phypa_194107	Pp1s211_145V6.1	AT3G04870	ZDS1	Zeta-carotene desaturase, chloroplastic/chromoplastic [Source:UniProtKB/Swiss-Prot;Acc:Q38893]
Phypa_160371	Pp1s21_329V6.1	AT5G04830	N/A	Nuclear transport factor 2 (NTF2) family protein [Source:UniProtKB/TrEMBL;Acc:Q9FMC7]
Phypa_130224	Pp1s81_169V6.1	AT1G71980	RMR2	Receptor homology region, transmembrane domain- and RING domain-containing protein 2 [Source:UniProtKB/Swiss-Prot;Acc:Q8VZ14]
Phypa_154396	Pp1s423_29V6.1	AT1G24545	N/A	Copine family protein [Source:UniProtKB/TrEMBL;Acc:A0A1P8AWA7]

## Sheet: unique gene list
Unique gene list of orthologues (single hit per gene)
AT5G52420
AT5G55470
AT4G00290
AT5G37180
AT4G33625
AT3G03341
AT5G45160
AT3G22910
AT5G04830
AT3G03270
AT4G34930
AT3G51250
AT5G26250
AT3G16900
AT2G45880
AT5G01300
AT4G11373
AT1G09960
AT1G72070
AT3G45940
AT3G22500
AT3G60590
AT1G58520
AT4G04955
AT4G14230
AT2G21340
AT1G07110
AT2G40790
AT1G49880
AT1G03120
AT1G15060
AT3G44380
AT5G05350
AT5G43260
AT3G03160
AT4G28088
AT3G61680
AT3G18220
AT1G27990
AT1G22220
AT4G40060
AT1G52870
AT1G04560
AT4G27460
AT3G22840
AT4G26690
AT2G21970
AT1G66340
AT5G18970
AT4G30650
AT3G04270
AT1G57550
AT1G80920
AT4G02370
AT3G01100
AT4G17090
AT4G40100
AT2G38240
AT4G08170
AT1G43620
AT5G10160
AT4G33950
AT1G18460
AT5G18280
AT1G79340
AT4G38810
AT4G25000
AT1G08670
AT5G09820
AT5G63030
AT4G10960
AT2G46140
AT1G48130
AT4G18593
AT1G32930
AT1G73020
AT3G05880
AT2G32090
AT1G59520
AT1G17940
AT1G29390
AT1G78390
AT5G03080
AT1G30360
AT1G74780
AT2G16280
AT4G04860
AT3G10080
AT1G63280
AT1G80090
AT3G16990
AT3G11740
AT1G19530
AT2G47490
AT2G28900
AT4G09950
AT4G35770
AT1G16225
AT3G30390
AT2G45530
AT1G80940
AT5G51040
AT2G39830
AT4G36960
AT2G39050
AT4G31540
AT2G34030
AT2G21040
AT1G01180
AT4G29840
AT3G25920
AT4G14690
AT3G53830
AT3G07400
AT2G36300
AT4G30490
AT2G17840
AT2G28110
AT5G20080
AT1G80440
AT3G06510
AT1G60650
AT2G46950
AT1G72590
AT2G35320
AT2G18950
AT3G07380
AT1G19600
AT1G18100
AT5G53570
AT1G68090
AT3G24180
AT5G22920
AT1G71240
AT1G02280
AT2G15290
AT3G60180
AT1G64030
AT5G42370
AT4G22920
AT2G31140
AT1G09870
AT5G59950
AT4G11570
AT1G77510
AT1G77290
AT5G51020
AT5G04500
AT4G21050
AT1G72770
AT2G20320
AT4G15975
AT3G59870
AT3G27270
AT1G23070
AT2G21510
AT4G35300
AT4G03410
AT3G27960
AT4G01810
AT3G11900
AT5G05110
AT1G65230
AT5G61810
AT1G09100
AT5G59960
AT1G79820
AT3G03310
AT1G63430
AT2G23070
AT3G30775
AT5G53050
AT1G76250
AT4G03560
AT1G73630
AT2G41880
AT5G10940
AT3G01520
AT2G30490
AT3G06483
AT1G77480
AT1G76110
AT4G17650
AT1G55680
AT2G23420
AT5G46070
AT5G22830
AT3G24650
AT5G01760
AT3G56450
AT5G67550
AT4G34310
AT2G38040
AT1G08540
AT2G37660
AT1G16560
AT3G10030
AT3G18260
AT3G11670
AT3G24315
AT4G14830
AT3G63000
AT4G19160
AT5G16550
AT2G32970
AT1G75380
AT2G42710
AT1G05140
AT4G14270
AT4G37420
AT2G38220
AT3G26580
AT1G03860
AT4G17140
AT5G61200
AT1G52330
AT5G48470
AT2G32760
AT4G33350
AT2G27730
AT5G08450
AT3G54290
AT1G55180
AT3G21500
AT2G29940
AT5G23370
AT5G55220
AT1G03370
AT5G51070
AT1G02475
AT5G45275
AT3G01950
AT3G50808
AT5G16330
AT5G01800
AT4G34420
AT1G67300
AT1G64440
AT5G20680
AT3G45000
AT3G60070
AT2G40340
AT4G11560
AT5G24970
AT2G18030
AT1G70160
AT1G50940
AT5G12140
AT1G71960
AT4G22990
AT3G19240
AT5G52410
AT1G49850
AT4G02600
AT5G52570
AT3G02870
AT1G07420
AT3G55140
AT2G35800
AT4G37870
AT3G24800
AT5G39410
AT5G23720
AT2G25950
AT1G52570
AT3G47450
AT3G50500
AT4G33940
AT4G33860
AT3G12920
AT1G04920
AT4G00460
AT1G58200
AT3G09790
AT2G05630
AT1G67360
AT3G27070
AT1G69700
AT3G44830
AT1G68070
AT1G17870
AT4G30470
AT5G24120
AT1G13440
AT2G38960
AT4G02530
AT2G32950
AT3G04580
AT3G13870
AT5G34930
AT5G02970
AT3G49350
AT2G40000
AT5G57050
AT2G32260
AT4G34730
AT1G64620
AT5G24030
AT5G41900
AT3G16560
AT2G02710
AT1G54680
AT2G02250
AT3G29270
AT2G20230
AT3G57400
AT2G02000
AT1G22600
AT5G03530
AT3G21070
AT3G55580
AT4G34020
AT3G24220
AT3G26618
AT5G16120
AT1G55920
AT4G37680
AT5G10860
AT4G18810
AT4G21150
AT3G19390
AT3G17780
AT2G15090
AT5G44270
AT2G46220
AT4G27540
AT4G01650
AT5G03240
AT5G47820
AT2G36020
AT5G61130
AT1G43800
AT1G27680
AT1G27760
AT1G18490
AT1G02720
AT5G38895
AT5G36880
AT2G36325
AT1G56190
AT1G73190
AT5G14780
AT1G04690
AT4G07390
AT3G17760
AT2G15280
AT2G37770
AT4G18920
AT3G48330
AT4G10430
AT5G11720
AT2G34420
AT4G39260
AT5G62040
AT3G05260
AT4G23630
AT4G33730
AT5G63500
AT5G51570
AT1G48440
AT3G54440
AT5G58750
AT4G33090
AT1G55280
AT3G08590
AT1G64970
AT1G48600
AT3G60810
AT5G25880
AT1G60730
AT5G17190
AT2G37970
AT2G04350
AT4G19640
AT5G03880
AT1G35420
AT1G65410
AT1G68190
AT1G21350
AT3G48350
AT1G20220
AT5G01740
AT1G16770
AT5G02780
AT2G26240
AT5G39620
AT5G56750
AT1G15740
AT2G26850
AT4G36530
AT1G05510
AT5G17380
AT1G71810
AT1G80300
AT1G22850
AT5G55900
AT3G56160
AT3G14810
AT4G16190
AT5G54800
AT1G23740
AT4G24050
AT3G14050
AT1G17290
AT1G15110
AT5G65730
AT5G19140
AT1G65930
AT5G20010
AT5G04260
AT4G16760
AT4G13010
AT5G01260
AT1G10040
AT1G33265
AT2G16800
AT2G40116
AT5G37670
AT1G59910
AT3G60640
AT5G22360
AT4G12130
AT5G19550
AT5G18200
AT3G45400
AT3G27925
AT1G67530
AT3G14240
AT2G29500
AT1G78900
AT1G17260
AT5G20050
AT5G24130
AT3G62190
AT5G26570
AT2G32040
AT3G15840
AT4G30090
AT5G13240
AT1G15080
AT1G52590
AT5G61580
AT3G53110
AT5G39300
AT4G28220
AT4G17730
AT1G02860
AT2G36310
AT1G09935
AT2G26830
AT2G26390
AT4G00234
AT2G42750
AT3G15180
AT5G37480
AT3G58060
AT1G19140
AT4G37300
AT5G49600
AT1G54300
AT3G21360
AT1G26360
AT5G65720
AT1G60750
AT1G56423
AT2G38670
AT3G23560
AT2G39730
AT1G29680
AT5G66050
AT3G59500
AT5G45660
AT5G24690
AT4G18930
AT5G22980
AT4G37270
AT4G27780
AT5G55240
AT2G18600
AT1G29700
AT3G10190
AT3G24300
AT3G18610
AT1G20950
AT2G36895
AT5G57190
AT4G27710
AT5G63880
AT3G26070
AT2G20270
AT5G42560
AT5G20220
AT1G35460
AT1G79440
AT4G27690
AT1G48410
AT5G12290
AT4G26500
AT3G58750
AT3G21630
AT1G21870
AT3G45300
AT2G30050
AT1G47750
AT2G46550
AT3G24160
AT1G25520
AT1G35625
AT3G04440
AT3G06350
AT5G19050
AT5G14120
AT2G48060
AT5G36210
AT5G65280
AT5G34780
AT3G03330
AT3G59950
AT5G11840
AT4G14365
AT4G20960
AT1G12420
AT4G24040
AT1G68740
AT5G06230
AT4G25990
AT1G62305
AT3G55810
AT5G05710
AT5G19530
AT3G01930
AT5G10070
AT4G20370
AT3G09050
AT5G58330
AT5G06470
AT4G12460
AT1G03090
AT3G25220
AT5G61830
AT3G46930
AT2G38880
AT1G47330
AT3G11950
AT1G29830
AT2G22500
AT3G04870
AT1G71980
AT1G24545
