# Supplementary material for: ABA-Induced Vegetative Diaspore Formation in Physcomitrella patens
Source: Front Plant Sci. 2019 Mar 19;10:315. doi: 10.3389/fpls.2019.00315 (PMC6433873; doi:10.3389/fpls.2019.00315)
Supplement: TABLE S6 — Ranked list of differentially regulated genes according to the F-test for differential gene regulation between ABA stimulated samples and controls. [file Table_6.XLSX]

## Sheet: Explanation
Table S6: Ranked list of genes according to the F-test for differential gene regulation between ABA stimulated samples and controls.
Column TAP: TAP (TF/TR) annotation
Column ABARE: Presence of predicted ABA RE elements sensu Timmerhaus et al. (2011) Mol Plant

## Sheet: DEGs <0.001
ID	Ctl_30_1	Ctl_30_2	Ctl_30_3	Ctl_60_1	Ctl_60_2	Ctl_60_3	Ctl_180_1	Ctl_180_2	Ctl_180_3	ABA_30_1	ABA_30_2	ABA_30_3	ABA_60_1	ABA_60_2	ABA_60_3	ABA_180_1	ABA_180_2	ABA_180_3	anv	qval	tap	ABARE
Phypa_75366	13.3944	13.4356	13.7209	13.5724	13.5987	13.1992	12.9807	12.9032	13.219	17.6411	18.6632	18.8064	19.4812	19.5128	19.6888	21.0069	21.2065	20.939	1.07835e-13	3.52127e-10
Phypa_211579	13.4159	13.2368	13.2046	13.3339	13.4069	13.278	13.1058	13.2911	13.1067	17.2088	18.3963	18.1487	19.2012	19.4926	19.4516	20.7003	21.2557	20.8137	1.32447e-13	3.52127e-10
Phypa_233250	13.4186	13.5264	13.5293	13.6096	13.3771	13.4579	13.5034	13.3677	13.585	19.0399	20.4769	19.8132	20.309	20.6236	20.7472	21.0069	21.4469	20.939	1.41383e-13	3.52127e-10
Phypa_141718	13.0745	13.125	13.2783	13.1748	13.1731	13.1791	13.1037	13.2486	13.113	13.1787	13.413	13.3856	13.6752	13.9554	14.0111	18.1344	18.5639	18.122	2.0943e-13	3.52127e-10		Phypa_141718
Phypa_164747	13.4528	13.6089	13.5731	13.6055	13.7475	13.3431	14.0698	13.9773	13.7701	18.1548	18.5616	19.0648	18.647	19.2836	19.1932	20.2155	20.2304	19.7875	2.3484e-13	3.52127e-10
Phypa_149226	13.2906	13.4289	13.4726	13.2651	13.331	13.4591	13.2283	13.0539	13.2151	17.3341	18.848	18.477	19.2745	19.7216	19.8088	21.0069	21.3146	20.928	8.8563e-13	1.04702e-09		Phypa_149226
Phypa_67971	13.3477	12.9787	12.9695	13.1674	13.0783	12.7498	13.0211	13.1323	13.0428	17.2907	18.2505	17.3728	17.772	18.0479	18.1893	18.5068	18.8212	18.3777	9.77591e-13	1.04702e-09
Phypa_166706	12.8243	13.0635	13.2438	13.2502	12.635	13.076	13.0275	12.8485	13.1719	18.7276	19.8327	20.2023	19.8346	20.501	20.3427	19.8267	20.458	20.2543	1.43405e-12	1.34391e-09
Phypa_166392	13.5628	14.0855	13.9916	13.9967	14.3292	14.2412	13.3601	13.991	13.3231	19.1224	20.3628	19.9933	20.2033	21.0979	20.7322	21.0069	21.4469	20.939	1.69803e-12	1.41449e-09
Phypa_116307	13.0643	13.006	13.3752	12.9694	12.9936	12.9967	13.1527	13.1053	13.0296	13.1318	13.4469	13.2399	13.5155	13.6052	13.5482	16.6147	16.5807	16.3912	1.92877e-12	1.44603e-09
Phypa_223859	13.1819	13.6383	13.417	13.0389	13.1355	13.2709	13.3542	13.0088	13.3516	13.3457	13.4517	13.3269	13.6836	13.5318	13.6971	17.208	17.2494	17.146	2.91733e-12	1.86215e-09
Phypa_212103	13.7049	13.8615	14.3211	13.9759	14.28	13.7554	13.8498	14.0639	14.4923	17.9501	18.7	18.67	19.0006	19.3482	19.6423	20.2339	20.7994	20.2358	2.98056e-12	1.86215e-09		Phypa_212103
Phypa_176862	13.0089	13.9602	13.7526	13.2432	13.4965	13.4099	13.813	14.0005	14.348	18.7337	19.9164	20.3206	20.4619	20.7322	20.8301	21.0055	21.4469	20.939	4.27838e-12	2.28766e-09
Phypa_233161	13.1194	13.1445	13.2858	13.0963	13.1648	13.2212	13.3257	13.387	13.4085	17.3689	18.5146	18.1841	17.959	18.0493	18.5601	18.1607	18.8957	18.4237	4.27955e-12	2.28766e-09
Phypa_223670	14.0089	14.4704	14.6357	14.1796	14.1892	14.1835	13.6075	13.698	14.0612	19.2978	20.6036	20.955	20.6179	21.0644	21.2332	21.0069	21.4469	20.939	4.57706e-12	2.28766e-09
Phypa_178765	13.0106	13.2262	12.9146	13.2191	13.1009	13.2863	13.007	12.7586	13.1088	13.4888	14.0851	14.0695	14.87	15.2176	15.6793	20.2877	19.6543	20.1558	5.19217e-12	2.31549e-09		Phypa_178765
Phypa_161210	13.216	13.6281	13.6126	13.5354	13.2805	13.4513	13.4817	13.3998	13.3516	17.9648	19.043	19.7571	19.6762	20.0592	20.4632	21.0069	20.6485	20.9376	5.25042e-12	2.31549e-09
Phypa_59800	13.5962	13.6528	13.895	13.1432	14.0232	13.8623	13.6464	14.2648	13.7988	18.6769	20.2139	19.9761	20.2731	20.6119	20.511	20.9762	21.4469	20.939	6.15984e-12	2.42115e-09
Phypa_176094	13.1944	13.3134	13.542	13.3038	13.4606	13.5728	13.1925	13.6117	13.5176	17.3842	17.9403	17.9328	18.1817	18.169	18.6508	18.4987	19.1728	18.0419	6.19633e-12	2.42115e-09		Phypa_176094
Phypa_168395	12.9176	13.0394	13.2026	13.0909	13.1488	13.2809	13.1468	12.9581	13.1599	18.3628	19.9627	20.0119	19.5739	20.6981	20.4428	21.0069	21.4469	20.939	6.45885e-12	2.42115e-09		Phypa_168395
Phypa_152915	13.1502	13.0526	12.9171	12.9721	12.6347	12.7893	12.9323	12.3448	13.0815	16.9245	18.3829	18.4987	18.7261	19.4475	18.7536	21.0069	21.1909	20.9302	7.17931e-12	2.56307e-09
Phypa_134377	13.2553	13.3441	13.7196	13.5339	13.4034	13.4258	13.4144	13.1053	13.7542	18.0811	19.9343	19.5964	20.1305	20.3599	20.3334	21.0069	21.4469	20.939	7.5415e-12	2.56999e-09
Phypa_113401	13.3616	13.3732	13.69	13.3872	13.6187	13.5138	13.2957	13.1494	13.3159	13.8628	14.5124	14.4898	15.4972	15.6057	15.4684	17.4643	17.4896	17.3927	7.91502e-12	2.58001e-09
Phypa_148670	13.9658	13.9438	14.129	14.203	13.7731	13.9947	13.7847	14.0926	13.842	18.422	20.295	19.6833	20.1241	20.5121	20.1997	21.0069	21.4469	20.939	9.05274e-12	2.82791e-09
Phypa_171291	12.9694	13.3494	13.3138	13.1987	13.2874	13.2524	13.0635	12.9494	13.0558	16.6904	17.6494	17.9937	17.7272	18.3573	18.4049	19.0384	19.6997	19.2705	9.82825e-12	2.94736e-09
Phypa_164637	13.3849	13.4137	13.2516	13.1993	13.2017	13.367	13.2404	12.8084	13.2362	16.6901	18.328	17.7203	18.0608	18.4655	18.6777	19.9721	19.8298	19.7541	1.27353e-11	3.63167e-09
Phypa_163519	13.6299	13.9189	13.8087	13.8306	13.5087	13.8691	13.6161	14.0392	13.7233	17.964	19.357	19.4969	20.0165	20.3174	20.0832	19.6435	20.4513	20.3924	1.3079e-11	3.63167e-09		Phypa_163519
Phypa_186437	14.2129	13.7596	14.0647	14.1047	13.7109	13.8592	14.1259	14.1475	13.9621	16.974	17.6421	17.2994	17.9246	18.0494	18.5616	18.6819	19.4585	18.6911	1.49007e-11	3.86727e-09
Phypa_144394	13.5263	13.1879	13.417	13.6701	13.4479	13.4944	13.54	13.253	13.4135	16.472	17.9882	17.6823	17.9901	18.3776	18.575	19.8862	19.9921	19.7769	1.49591e-11	3.86727e-09
Phypa_167270	13.4657	13.449	13.3138	13.0627	13.3039	13.4126	13.4533	13.7223	13.7055	15.8342	16.6634	16.1171	17.217	17.3417	17.5812	17.9133	18.8118	18.344	1.59108e-11	3.9762e-09
Phypa_95963	12.8619	12.8465	12.8876	12.8404	12.8736	12.5439	13.0905	12.5841	13.0983	13.0883	13.0311	13.2511	13.533	13.9505	13.7389	17.3663	17.1209	17.4671	1.74984e-11	4.23187e-09
Phypa_164229	13.2964	13.5819	13.3466	13.4169	13.2663	13.1662	13.3231	12.8965	13.4469	15.8458	17.1785	16.9725	17.3828	17.8796	17.6925	19.5106	19.9278	19.7776	1.82455e-11	4.27466e-09
Phypa_200090	13.3322	13.1415	13.3466	13.3098	13.2086	13.1442	13.2321	13.3157	13.3123	14.4642	15.1644	15.0722	15.8124	16.0604	16.2066	16.5655	16.8113	16.5439	2.03562e-11	4.52792e-09
[Phypa_149740;Phypa_197711]	13.2731	13.3845	13.4907	13.3318	13.3546	13.2569	13.2515	13.5924	13.3014	19.1075	20.8752	19.9625	19.0406	20.4635	20.2232	21.0069	20.9378	20.4456	2.12166e-11	4.52792e-09
Phypa_9545	15.4305	15.8609	15.6253	15.9652	15.8558	15.4116	15.2079	15.7484	15.7688	18.0411	18.7009	18.2026	18.9237	19.1709	18.8352	20.598	20.9242	20.3727	2.17243e-11	4.52792e-09
Phypa_126837	13.0575	12.9225	13.0886	12.8454	12.9962	13.0436	12.9707	12.8037	13.0493	13.2488	13.7384	13.8811	14.6397	14.9029	15.1457	17.5681	17.6374	17.2046	2.20572e-11	4.52792e-09		Phypa_126837
Phypa_169276	12.9139	13.1578	13.1966	12.7762	13.1316	12.7904	13.0286	12.7236	12.9736	13.0557	13.0548	12.8691	12.9626	13.087	13.0537	16.4319	16.1708	16.2972	2.23462e-11	4.52792e-09		Phypa_169276
Phypa_63834	12.9857	13.1229	12.9412	13.2729	13.0329	12.6531	13.1269	12.818	13.1898	17.0389	18.2267	18.3915	17.6599	18.4839	18.456	18.8385	19.033	18.885	2.35191e-11	4.64017e-09
Phypa_161955	13.4025	14.8357	13.9695	14.2546	13.9865	13.2081	13.1877	13.3693	13.8864	19.2074	20.2064	20.4989	20.4434	20.7863	20.8255	21.0069	21.4469	20.939	2.47e-11	4.6531e-09		Phypa_161955
Phypa_185771	13.1341	13.5637	13.2496	13.4024	13.2476	13.5749	13.1088	13.4739	13.4794	16.454	16.4618	16.3617	17.0805	17.1866	17.6162	16.8107	17.2501	16.3684	2.48259e-11	4.6531e-09
Phypa_98343	12.9839	13.2348	13.4118	13.1458	13.2001	13.0779	13.3404	13.2371	13.3231	13.4244	13.8655	13.8023	13.9969	14.3661	14.3511	17.4202	17.2038	17.6518	2.71988e-11	4.97351e-09
Phypa_143488	13.4605	13.449	13.2066	13.4517	13.4669	13.3192	13.5519	13.3081	13.46	15.9476	17.7815	17.0157	18.0594	18.1704	18.2645	20.1919	20.1775	20.2578	2.88846e-11	5.156e-09
Phypa_120202	13.7027	13.9485	13.6569	13.9616	13.3257	13.9502	13.4533	13.3249	14.1315	14.76	15.3695	14.9131	16.9076	17.1716	16.8275	19.2574	19.28	19.5666	3.1688e-11	5.52489e-09
Phypa_18404	13.5038	14.1353	13.6914	13.7486	13.822	13.505	13.3404	13.3216	13.4762	16.5394	18.218	17.93	18.7569	19.0508	19.2289	20.2334	20.6736	20.3651	3.31305e-11	5.6451e-09
Phypa_161099	12.8948	13.1332	12.9789	13.1639	12.9917	12.9051	13.1309	12.8612	13.0274	16.7576	18.1857	17.5355	17.491	17.9166	17.8496	17.5281	18.1519	17.4814	3.71775e-11	6.10185e-09
Phypa_171878	12.8122	13.3741	12.8827	13.2564	12.8934	13.1295	13.0361	12.7697	13.3339	16.8682	18.2855	18.6754	19.2532	19.9112	19.489	19.4856	19.8752	19.4974	3.74388e-11	6.10185e-09
Phypa_84744	13.3364	13.6813	13.5004	13.453	13.4184	13.4307	13.466	13.4618	13.4	16.0422	17.7137	17.246	18.5751	18.6664	18.7492	18.9306	19.4501	19.3408	3.86673e-11	6.16798e-09		Phypa_84744
Phypa_110733	13.1046	13.3243	13.7027	12.889	13.381	13.2203	13.537	13.3031	13.9389	17.0968	17.6184	18.2782	18.2124	18.3669	18.7416	18.7822	19.7831	19.4682	4.24593e-11	6.63175e-09
Phypa_173594	12.7711	13.046	12.8008	12.6241	12.8542	12.8441	13.0593	12.777	13.0644	13.3821	14.3181	14.3822	14.4177	14.9363	15.2016	19.3021	19.3345	19.1764	4.50843e-11	6.89804e-09
Phypa_126133	14.3491	13.4531	13.8814	14.0845	13.9232	14.0243	13.9884	14.295	14.241	17.4145	18.3228	18.058	18.489	18.626	18.825	18.9023	19.9963	19.2189	5.16568e-11	7.62888e-09		Phypa_126133
Phypa_187470	12.9251	13.2116	12.9171	13.0581	12.8869	13.0394	13.0038	13.2363	13.1799	14.8942	15.5192	15.7508	16.3763	16.2579	16.3927	15.6345	15.4596	15.809	5.18961e-11	7.62888e-09
Phypa_144692	13.2403	13.394	13.2726	13.2274	13.1905	13.5176	13.2769	13.0838	13.376	14.8737	15.7544	16.1453	16.319	16.2583	16.6231	18.495	18.5822	18.4772	5.29695e-11	7.63693e-09		Phypa_144692
Phypa_6064	13.0369	13.035	13.0865	13.0913	12.9614	13.2503	12.8999	12.6733	12.9759	15.4298	16.9787	16.896	17.0346	17.7179	17.692	19.7062	19.8648	19.6283	5.48991e-11	7.7658e-09		Phypa_6064
Phypa_233872	13.57	14.1517	14.4576	14.2027	13.615	13.7331	14.6499	14.9276	14.6335	17.985	18.5415	19.2937	18.9099	19.0992	19.4892	19.2083	19.4541	19.1316	5.9015e-11	8.04615e-09
Phypa_181889	12.9839	13.3423	13.2612	12.7675	13.4424	13.0523	13.0361	13.2954	13.5238	16.626	17.4859	17.1271	17.6257	17.5274	18.0141	18.1152	18.885	17.8021	5.90275e-11	8.04615e-09		Phypa_181889
Phypa_173297	13.3971	13.5201	13.5854	13.4061	13.4345	13.4775	13.6624	14.0151	14.0815	17.2747	18.6887	18.2672	18.6476	18.8649	19.0777	19.1665	20.3325	19.2904	6.05755e-11	8.10972e-09
Phypa_171965	13.7158	13.2877	13.3822	13.2042	13.6237	13.3117	14.1088	14.1976	13.9667	16.9618	18.6945	18.2728	18.853	19.2011	18.9819	19.1819	19.7106	19.4978	6.26298e-11	8.23765e-09
Phypa_168786	14.0334	13.8376	13.9364	13.8574	13.9007	13.8477	14.1279	14.387	14.0075	16.629	17.0632	17.2329	17.6682	17.6711	18.129	18.9292	18.7233	17.8296	6.48388e-11	8.38115e-09
Phypa_171483	14.8192	14.0482	14.361	14.0651	14.7443	14.2648	14.9034	15.1106	14.4253	18.2792	19.3646	19.5887	19.4387	19.9792	20.3939	21.0069	21.4469	20.939	6.61455e-11	8.40514e-09
Phypa_127465	12.9363	13.0217	13.0778	13.0856	13.0534	12.8543	12.9685	12.5616	12.9759	13.2518	13.4252	13.3548	13.8936	14.2838	15.047	18.8676	18.7776	18.468	6.91439e-11	8.53152e-09
Phypa_188431	13.1112	12.9625	13.3027	13.0198	13.1643	13.0981	13.1488	13.1361	13.2074	13.6608	13.9183	14.0779	14.3466	14.7086	14.9554	16.7013	16.6847	17.0274	6.9416e-11	8.53152e-09
Phypa_164290	14.1454	14.1779	14.1622	14.3859	14.2253	14.1082	14.1259	14.23	14.6379	15.5918	16.8168	16.4973	17.171	17.2613	17.38	19.4439	19.7597	19.8779	7.52723e-11	8.96818e-09
Phypa_174010	13.2493	13.1919	13.8423	13.1394	13.2989	13.4566	13.2143	13.3182	13.257	16.8317	18.8799	18.841	19.4064	19.6567	19.6232	21.0069	21.4469	20.939	7.53613e-11	8.96818e-09
Phypa_176979	13.8795	13.6354	13.9742	13.974	13.6892	14.0552	13.6017	13.892	13.9009	16.2177	16.6608	16.658	16.9143	16.7969	17.0924	15.8323	16.4958	16.2122	8.36654e-11	9.80083e-09
Phypa_193835	13.1882	13.2596	13.2165	13.0631	13.2721	13.2323	13.1751	12.8072	13.0097	13.2165	13.7731	13.414	14.1819	14.6929	15.0331	17.7651	17.6643	18.0097	8.91939e-11	1.02277e-08
Phypa_234154	13.1406	13.0195	13.5133	13.2676	13.2949	13.2304	13.2661	13.1531	13.1599	16.4675	17.9856	17.6543	18.225	18.499	18.2757	17.9902	18.8793	18.7858	9.00382e-11	1.02277e-08
Phypa_168734	12.8363	12.9485	12.9974	13.0225	13.1072	13.08	12.8474	12.4588	12.9804	13.8707	14.9294	14.9049	15.6128	15.9472	16.4585	18.8503	18.8321	18.5944	9.82588e-11	1.09331e-08
Phypa_111412	12.9803	13.2539	13.0778	12.9962	13.2336	12.9642	12.9751	12.4829	13.1478	14.371	15.3745	15.2268	16.0778	16.3332	16.4434	17.8742	18.3544	17.91	9.91645e-11	1.09331e-08
Phypa_115537	12.7458	13.127	12.9122	12.5074	12.3301	12.8818	13.0509	12.7868	13.0296	13.1481	13.0996	12.9739	13.2845	13.1943	13.3285	17.128	17.116	16.622	1.17397e-10	1.27557e-08
Phypa_227130	14.2426	13.8294	14.654	14.5416	14.5691	14.1856	13.9323	14.2193	13.9129	17.5932	18.6119	19.2897	19.1537	19.6092	19.8892	19.9917	20.6361	20.3542	1.33728e-10	1.43225e-08
Phypa_171274	12.8323	13.2018	12.9268	12.6781	13.1362	13.4889	13.0719	12.553	13.1559	15.0044	16.0564	15.9131	16.636	17.0828	16.9956	18.0124	18.3557	18.1814	1.42154e-10	1.50105e-08
Phypa_191289	13.2964	13.3279	13.2877	13.3805	13.4325	13.4126	13.2255	12.9407	13.5176	16.1667	17.8447	16.876	17.9022	17.6201	18.0794	18.6616	18.953	18.3954	1.47617e-10	1.53709e-08
Phypa_107294	13.1079	13.5178	13.832	13.2543	13.2584	13.649	13.4412	13.4389	13.8167	14.1803	15.6075	15.4984	16.3519	16.7753	16.7922	20.5941	20.6717	20.4948	1.59785e-10	1.64101e-08
Phypa_146491	13.088	12.9821	12.8727	13.2335	12.9573	13.0445	13.1058	12.831	13.1397	14.8297	16.4254	16.4021	17.0083	17.3938	17.3546	19.0939	19.0906	19.0716	1.68588e-10	1.70801e-08
Phypa_59475	12.891	12.7529	12.9507	12.8611	12.9389	12.5682	12.9185	12.5067	13.1639	15.6522	16.1324	15.9995	15.698	16.5199	16.756	17.9895	18.6925	17.7894	1.71947e-10	1.71882e-08		Phypa_59475
Phypa_104684	12.9214	12.9741	13.1704	12.8503	13.1277	12.9569	13.0572	12.707	13.0644	13.2335	12.8974	13.0695	13.1202	13.1887	13.3101	16.151	16.6721	16.3814	1.87916e-10	1.82326e-08
Phypa_132808	13.7244	13.7223	14.2361	13.7726	13.921	14.145	14.3296	14.2107	14.4178	16.3368	17.089	17.3858	17.5351	17.6983	18.1449	17.9765	18.4389	18.0008	1.89505e-10	1.82326e-08		Phypa_132808
Phypa_164448	13.0846	13.3723	13.154	12.8379	13.4066	13.222	13.2237	12.8987	13.6465	17.0682	17.3671	17.6757	17.0892	18.1186	18.3464	19.8346	20.7275	19.32	1.89691e-10	1.82326e-08
Phypa_70142	13.0745	13.27	13.4676	13.1549	13.2486	13.2348	13.1219	13.1653	13.0601	13.7439	14.4618	14.8286	14.6147	15.2377	15.2234	18.4175	18.2906	18.2264	1.93435e-10	1.82953e-08
Phypa_56756	13.8051	13.5003	13.154	13.3515	13.4567	13.7058	13.5233	13.5184	13.5939	14.9202	14.9157	15.0558	15.5519	15.6757	15.6526	16.0823	16.1	15.7348	1.95223e-10	1.82953e-08
Phypa_175024	12.9025	13.0262	13.2006	13.3554	13.2637	13.0674	13.1389	12.5979	13.2228	16.2308	17.3131	16.7633	16.9335	17.3751	17.5553	17.8293	18.7411	17.704	2.00712e-10	1.85774e-08
Phypa_147342	13.1178	12.6953	13.1825	12.9458	12.8575	12.8138	13.3779	12.9099	13.272	14.0539	14.3102	14.1533	14.3796	14.7261	14.7553	16.4827	16.8821	16.4537	2.12281e-10	1.94086e-08		Phypa_147342
Phypa_100318	12.9289	13.2018	12.7902	12.92	12.7039	13.0654	13.0275	12.4889	13.034	12.9569	13.4445	13.0355	14.0695	14.1831	14.5181	17.1744	17.0239	16.9779	2.18937e-10	1.97759e-08
Phypa_160688	13.0711	13.015	13.1785	13.0167	13.0668	12.8861	12.7904	12.3902	12.9667	13.0008	13.5009	13.6698	13.5209	13.6507	14.2184	18.6713	17.927	18.2281	2.28428e-10	2.03876e-08
Phypa_171387	13.2418	13.2672	13.4593	13.2891	13.2576	13.3232	13.178	12.9666	13.2286	13.2457	14.186	14.1171	14.1396	14.7276	15.0031	18.5145	18.7815	18.6827	2.3849e-10	2.10353e-08
Phypa_172635	12.9585	13.1435	13.1079	13.1816	13.1455	13.0327	12.9939	12.6654	13.1739	17.4777	19.9642	19.086	18.6637	19.8803	19.8525	21.0069	20.8511	20.6775	2.4497e-10	2.13556e-08
Phypa_189292	13.4912	13.269	13.5607	13.3532	13.2968	13.5159	13.33	13.3481	13.3267	16.3068	18.0477	18.2732	18.0166	18.6738	19.0011	20.2768	20.5595	20.0795	2.70349e-10	2.32971e-08
Phypa_172368	12.8462	12.9379	13.0381	12.5552	12.9955	13.0005	12.9138	12.6402	13.0772	15.638	17.7316	17.5879	18.2374	18.5602	18.7692	20.5521	21.1924	20.2453	2.84535e-10	2.4241e-08
Phypa_89948	13.3917	13.6571	13.4676	13.5105	13.5306	13.5819	13.518	13.6469	13.6408	14.2729	14.7157	14.8763	14.7004	15.291	15.0935	16.9579	17.3322	16.9793	2.87778e-10	2.42418e-08
Phypa_172450	13.5604	13.8465	13.5545	13.7173	13.7454	14.0097	13.2515	12.5813	13.0983	14.7277	15.6021	16.0758	16.9487	17.0045	17.2712	18.5826	18.4867	19.0838	3.00314e-10	2.50167e-08
Phypa_187922	13.2037	13.3671	13.3394	13.2812	13.3768	13.4526	13.3108	12.9963	13.6263	16.0183	16.7002	16.2107	16.7443	16.8279	16.7049	15.6758	16.6448	16.2783	3.06872e-10	2.52821e-08
[Phypa_91311;Phypa_102547]	13.9082	13.9839	14.1683	13.9701	14.0452	14.0423	13.6046	13.6422	13.6749	15.4271	15.5362	15.9072	16.1716	16.5501	16.677	16.7387	17.5543	16.901	3.16125e-10	2.57613e-08
Phypa_75593	12.9363	13.1729	13.0647	12.9816	13.4863	12.837	12.9718	12.4511	13.034	16.8937	18.7159	18.3215	17.7981	18.3901	18.1505	18.0247	17.7319	17.8287	3.32042e-10	2.64978e-08
Phypa_143046	13.2848	13.5075	13.1036	13.5476	13.3157	13.4193	12.9505	12.8415	13.1956	13.3285	13.3556	13.4612	13.8642	14.093	13.8474	16.1178	15.7329	15.8935	3.32232e-10	2.64978e-08		Phypa_143046
[Phypa_64053;Phypa_64056;Phypa_64058]	12.9251	12.8887	12.9171	13.219	13.0057	12.9896	12.8303	12.4435	12.9759	16.9292	19.6969	19.3751	20.0577	20.6575	21.0613	21.0069	21.4469	20.939	3.40972e-10	2.69086e-08
Phypa_167307	13.1566	13.2988	13.654	13.52	13.0306	13.221	13.434	13.0437	13.473	17.3633	17.145	16.7316	16.8466	17.7683	17.5384	16.844	17.9136	17.3171	3.49329e-10	2.70442e-08
Phypa_190133	13.0071	13.1558	13.1248	13.3149	13.0108	13.1584	13.1088	13.3081	13.1478	13.215	13.7452	14.0225	13.8331	13.9726	14.2026	17.1463	17.0181	16.8494	3.49905e-10	2.70442e-08		Phypa_190133
Phypa_201802	13.6264	13.2653	13.5036	13.5659	13.3694	13.4877	13.1349	13.0366	13.1679	13.8981	14.6429	14.3375	14.2378	14.6431	14.6822	16.888	17.2049	17.3848	3.68574e-10	2.78049e-08		Phypa_201802
Phypa_137956	13.0472	13.3565	13.3681	13.2633	13.096	13.2692	13.3678	13.203	13.2645	13.6354	13.954	13.8859	14.6691	14.6659	14.5529	15.2133	15.5839	15.5074	3.74646e-10	2.78049e-08		Phypa_137956
Phypa_161093	13.8756	13.844	13.6482	13.8301	13.9916	13.8104	13.8928	13.9591	13.9963	15.0071	15.8155	15.8311	16.2164	17.2333	16.2564	19.0525	19.6797	19.612	3.75102e-10	2.78049e-08		Phypa_161093
Phypa_199019	13.445	13.7023	13.7168	13.8268	13.3902	13.8206	13.7045	13.2928	13.9667	14.8347	15.4063	14.8883	15.8605	16.1234	16.2896	17.8148	17.9438	17.4231	3.75634e-10	2.78049e-08
Phypa_87341	13.2252	12.9462	13.2688	13.1657	13.2455	13.1717	12.9505	12.9054	13.0941	13.2518	13.5552	13.4255	13.6247	13.8974	14.1036	15.7272	15.9948	15.7208	3.7829e-10	2.78049e-08
Phypa_53626	13.3944	13.046	12.9789	13.1516	13.1912	13.0219	13.0698	13.0057	13.034	15.661	17.4899	17.5732	17.6519	18.2838	18.3858	20.2481	20.2295	19.56	4.13108e-10	2.99544e-08		Phypa_53626
Phypa_171446	15.8482	15.9123	16.613	16.7089	15.9635	15.7526	16.4541	16.5199	16.8123	19.4009	19.5536	20.0906	19.7663	20.1319	20.4131	20.3788	20.4956	20.1179	4.15525e-10	2.99544e-08		Phypa_171446
Phypa_161303	13.1944	13.2116	13.7196	13.4729	13.7656	13.4041	12.9751	13.4045	13.3303	16.3661	16.6016	16.3444	16.4435	16.9571	17.348	16.9029	17.9377	17.3655	4.33864e-10	3.09786e-08		Phypa_161303
Phypa_197372	12.8833	12.8838	13.1206	13.0221	12.7119	13.0425	13.0593	12.9276	13.1956	14.193	15.4963	15.4329	15.9071	16.1852	16.7948	20.5978	20.4918	19.4951	4.55957e-10	3.22489e-08
Phypa_106968	13.57	13.7662	13.9073	13.7999	13.8569	13.8542	13.3456	13.3709	14.0471	18.1282	17.4304	17.4728	18.0477	17.9551	18.1267	17.7912	18.9975	17.523	4.86737e-10	3.41041e-08
Phypa_164963	14.0044	14.1719	14.1488	14.2799	14.285	14.1375	13.9369	14.0594	14.2429	15.5921	16.6743	16.1247	16.6081	16.6151	16.7471	17.4262	17.7795	17.3348	4.92905e-10	3.41593e-08
Phypa_170304	13.2493	13.434	13.3699	13.2656	13.216	13.5214	13.2404	12.8612	13.1956	15.5622	17.5042	17.5395	17.7452	17.7253	18.2531	20.9541	20.3743	20.2208	4.96637e-10	3.41593e-08
Phypa_140531	12.9382	13.2877	12.8752	12.8961	12.838	13.1659	13.0499	12.6575	13.1004	14.9429	17.1864	16.7859	17.5048	17.9334	17.9258	20.317	20.5429	20.6242	5.10273e-10	3.47781e-08
Phypa_166566	14.6345	15.0195	14.7112	14.7943	14.2764	14.9115	14.6917	13.8829	14.0558	17.5468	19.7241	18.9418	20.0347	20.3547	19.8593	21.0069	21.4469	20.939	5.17061e-10	3.49233e-08		Phypa_166566
Phypa_161879	12.7028	12.8364	12.9024	12.9712	12.5746	12.6057	12.8643	12.6361	13.1067	14.1611	14.191	14.4255	14.5633	14.6889	15.1886	17.0498	16.5117	16.3526	5.26768e-10	3.52613e-08
Phypa_112391	13.0677	13.0228	13.0224	13.019	12.9768	13.0679	13.0966	12.8795	13.0601	15.9209	16.9623	18.126	18.3118	18.0689	18.6249	18.8559	19.4378	18.7008	5.33238e-10	3.53785e-08
Phypa_173331	13.6379	13.3098	14.1248	13.1712	13.9105	13.9137	13.1209	13.4527	13.3829	17.6718	19.7165	19.011	18.3542	19.422	19.8808	21.0069	21.0254	20.6886	5.50898e-10	3.59343e-08		Phypa_173331
Phypa_25919	12.9382	12.7394	13.0247	13.007	12.7949	12.8108	12.8535	12.5601	13.0296	15.378	16.6975	16.2102	16.2505	17.0737	17.6106	18.9663	19.1504	18.3835	5.51606e-10	3.59343e-08
Phypa_167699	14.3364	13.6897	13.6971	13.8542	14.188	13.9612	13.3863	13.9984	14.1192	17.1615	17.3745	16.5178	17.6036	17.8459	18.0819	18.7222	19.8471	18.8122	5.57651e-10	3.59343e-08
Phypa_166082	14.7223	13.4323	14.806	14.41	14.4067	14.3566	13.5974	13.707	13.579	17.9726	19.2158	19.9103	19.3164	20.1378	20.585	21.0069	21.3632	20.939	5.6329e-10	3.59343e-08
Phypa_180370	13.5263	13.539	13.6335	13.5876	13.7139	13.5564	14.0038	13.8942	14.3966	16.6369	18.5024	18.285	18.6225	18.9227	19.0943	19.2558	20.2896	19.8783	5.66563e-10	3.59343e-08
Phypa_108889	13.0194	13.2252	12.9507	12.8359	13.5007	13.1894	12.808	12.4092	13.0983	13.1708	13.2877	13.0946	13.294	13.6343	13.3997	16.9219	17.0154	16.7082	5.78041e-10	3.59343e-08
Phypa_108815	13.5748	13.4654	13.5731	13.4387	13.6536	13.4305	13.6747	13.5155	13.2267	15.2258	17.2341	17.2176	17.4061	18.0777	18.0321	21.0069	20.8509	20.939	5.7884e-10	3.59343e-08
Phypa_153020	12.8283	13.2765	13.1206	13.4912	13.4119	12.94	13.2404	12.9232	13.0815	15.564	17.5208	17.6075	17.9332	18.2381	18.5068	20.8228	20.4023	20.061	5.79959e-10	3.59343e-08
Phypa_124664	13.2373	13.3171	13.5793	13.2361	13.5185	13.5996	13.3439	13.267	13.2074	13.2669	14.072	14.171	14.203	14.5819	15.0088	18.7174	18.2416	18.6081	6.00219e-10	3.68848e-08		Phypa_124664
Phypa_184913	13.6962	13.2501	12.8727	13.1681	13.5205	13.3791	13.4112	13.2877	13.5969	17.1235	18.3017	17.2425	18.5852	18.4954	18.2743	17.4324	18.9723	18.2088	6.30576e-10	3.82383e-08		Phypa_184913
Phypa_178800	13.0913	13.2886	13.0292	12.9203	12.8117	13.2501	13.0822	12.553	13.1917	13.3945	14.2763	13.7755	15.4569	15.3424	15.5522	16.791	17.1665	16.9596	6.34994e-10	3.82383e-08		Phypa_178800
Phypa_107034	16.1178	16.2577	16.2707	16.4765	16.2574	16.2204	15.8595	16.1053	16.1674	18.7996	19.5366	19.2532	18.8201	20.1202	19.9903	20.3217	20.442	20.7491	6.37547e-10	3.82383e-08		Phypa_107034
Phypa_159190	12.9585	13.0998	13.1332	13.1243	12.969	12.9745	12.9994	12.8647	13.0471	13.8164	15.3568	14.5438	15.4855	16.1894	16.2448	18.7841	18.8961	18.5124	6.51628e-10	3.87727e-08
Phypa_212057	14.5263	14.451	14.4067	14.4765	14.4537	14.3588	14.1027	14.4948	14.2655	13.0626	13.2984	12.9467	12.819	12.5625	12.4709	12.7652	12.9803	13.0449	6.59444e-10	3.89267e-08
Phypa_218300	12.7543	12.8838	12.7688	12.9479	12.6941	13.0547	13.0467	12.3612	12.9621	16.3619	18.6323	17.5998	18.2024	18.4575	19.2112	19.9867	20.2006	19.2614	6.6611e-10	3.89267e-08		Phypa_218300
Phypa_151423	13.928	13.8127	13.9684	13.6306	13.8319	14.034	13.8739	14.2988	13.6161	15.2005	16.3579	15.8557	16.9835	17.2729	16.9651	17.685	17.9614	17.7402	6.72453e-10	3.89267e-08
Phypa_27775	12.7918	12.9415	13.0381	12.7743	12.7419	12.7806	12.7675	13.0659	13.1878	13.4231	13.8108	13.9375	13.6147	13.827	14.0778	16.0971	16.5833	16.4278	6.74985e-10	3.89267e-08
Phypa_65603	13.6032	13.0892	13.1415	13.4367	13.3546	13.4203	13.2441	13.3283	13.2868	14.9569	15.9583	15.4867	15.9749	16.0612	16.0482	16.3678	16.0044	16.0271	6.84533e-10	3.90235e-08
Phypa_18145	13.6195	13.3333	13.7607	13.7065	13.3007	13.7839	13.4112	13.8108	13.5363	16.6693	17.9931	18.5848	18.3432	18.5146	19.2536	19.1188	19.6757	19.1097	6.87074e-10	3.90235e-08
Phypa_104795	13.6032	13.7622	13.8975	13.759	13.4195	13.8441	13.2715	13.9624	13.6028	17.0384	18.9579	18.6738	18.7014	18.8323	19.3454	18.6892	19.1053	18.6186	7.37624e-10	4.15796e-08
Phypa_161913	13.2892	13.368	13.6886	13.1937	13.2058	12.9472	13.2787	13.4404	13.884	16.8713	17.8454	16.9816	17.2783	17.5592	17.4144	16.629	17.8611	16.8802	7.73674e-10	4.32863e-08		Phypa_161913
Phypa_118647	14.4785	13.9992	14.3962	14.1209	14.4481	14.2684	14.1857	14.4664	14.3777	15.1603	16.1012	15.5604	16.086	16.1042	16.1886	18.2471	18.1764	17.8784	7.89633e-10	4.3704e-08
Phypa_197917	12.6673	12.8764	12.7362	12.2021	12.471	12.7631	13.0614	12.6007	13.113	14.5906	16.2267	15.8502	16.3279	16.8236	17.0881	18.812	19.0427	18.3591	7.95914e-10	4.3704e-08
Phypa_113212	12.8717	13.1819	13.2105	13.0855	13.3377	13.1401	13.0254	12.9342	12.8913	13.1772	13.293	13.6671	13.4235	13.6198	14.0821	16.5073	16.4178	16.7181	8.03075e-10	4.3704e-08
Phypa_127570	13.6718	13.4963	13.9171	13.7195	14.0475	13.5722	13.8547	14.1121	13.9271	15.881	16.5396	16.3217	16.6052	16.6528	16.616	15.9447	16.6913	16.1029	8.04458e-10	4.3704e-08		Phypa_127570
Phypa_69119	13.1063	13.3369	13.2745	13.4542	12.8669	13.1836	13.1219	12.8239	13.1739	13.1724	13.3037	13.0863	13.4924	13.5095	13.4792	15.8645	15.7381	15.9175	8.28267e-10	4.46738e-08
Phypa_163052	13.6032	13.7271	13.5793	13.6166	13.6654	13.5913	14.2859	14.6746	14.1025	16.17	17.8572	17.9173	18.1888	18.3996	18.4806	18.9065	18.7313	18.7751	8.60936e-10	4.61041e-08		Phypa_163052
Phypa_221321	12.9803	13.3225	12.9789	13.0279	12.81	13.0446	13.3745	12.9451	13.1639	15.4014	17.7556	17.5278	17.7315	18.5748	18.8505	21.0069	21.0848	20.939	9.51181e-10	5.05756e-08		Phypa_221321
Phypa_118024	13.0913	13.36	12.7955	13.7573	12.8142	12.9528	13.1566	12.8647	13.1233	15.9476	17.4029	16.8277	17.2397	17.4415	18.0639	18.2957	18.9707	18.1739	1.00734e-09	5.31843e-08
Phypa_158653	13.3477	13.2756	13.4808	13.2067	13.5258	13.5026	13.779	13.7934	13.969	16.454	16.8928	17.2927	16.1018	16.374	16.2332	15.5128	15.9897	15.035	1.06425e-09	5.5796e-08
Phypa_161636	13.2433	13.4456	13.4907	13.4292	13.2585	13.1557	12.8999	12.74	13.073	15.9638	16.848	17.0001	16.1622	18.4565	18.1248	21.0069	21.3682	20.8772	1.08319e-09	5.63949e-08
Phypa_221481	12.8678	13.1799	12.5607	13.2225	13.3284	12.8399	12.984	12.1625	13.003	13.2877	13.5552	13.2805	14.0285	14.1633	14.5529	17.7366	17.9941	17.4862	1.11175e-09	5.74827e-08
Phypa_114373	13.3022	13.5583	13.4032	13.371	13.4201	13.2846	13.3143	13.3081	13.348	13.6935	15.1057	15.334	15.6172	16.0266	16.2583	19.7157	19.2417	19.8379	1.26261e-09	6.46366e-08
Phypa_152573	12.8833	13.1578	13.2802	13.1778	13.0623	13.3788	13.2551	12.9276	13.2941	13.7621	15.8696	15.0483	16.1206	16.714	16.4243	20.1541	20.7387	20.3901	1.26997e-09	6.46366e-08
Phypa_66163	13.1944	12.8134	13.5482	13.6277	12.857	13.2004	12.946	13.1475	13.0384	16.6974	16.4415	16.2092	16.8469	17.2934	16.7024	17.7704	18.1513	16.7727	1.27598e-09	6.46366e-08
Phypa_65356	13.2006	13.7715	13.0603	13.1653	13.5133	13.5372	13.3126	13.0579	13.4034	13.34	14.0374	13.8124	14.4633	14.5925	14.6886	17.4001	17.4133	17.8658	1.29171e-09	6.47864e-08
Phypa_183027	13.1661	13.2057	13.2877	13.2317	13.1682	13.1763	13.2067	13.1921	13.2739	14.2025	14.4445	13.9096	14.4285	14.4909	14.4425	15.0747	15.4934	15.0734	1.30064e-09	6.47864e-08
Phypa_123168	14.0677	13.9432	14.3448	14.2287	14.1152	14.6101	13.9127	14.0579	14.1254	16.2927	16.6395	17.3405	17.259	17.5158	17.5684	16.1336	15.9749	16.2319	1.30486e-09	6.47864e-08
Phypa_90186	13.0159	12.9008	12.9219	13.005	12.8287	12.8598	13.1209	12.9837	12.9153	13.317	13.9923	14.016	13.9306	14.7242	14.4759	16.9691	16.6417	16.8874	1.3245e-09	6.53291e-08
Phypa_164795	13.1243	13.5652	13.2688	13.18	13.7745	13.3366	13.2697	13.628	13.4203	16.4471	17.9468	18.3934	17.7457	18.7658	18.0904	18.8652	19.4306	19.5024	1.3374e-09	6.55342e-08
Phypa_229196	12.8442	13.4239	12.9789	13.2219	12.8392	12.4299	13.0986	12.6307	13.0558	13.1579	14.0069	13.3957	13.6691	14.5329	14.3138	18.4664	18.929	18.7941	1.35152e-09	6.5796e-08
Phypa_168907	15.9608	15.2454	15.6201	15.8823	15.6699	15.714	15.4218	15.6773	15.7048	14.4991	15.0037	14.3181	13.5316	13.4777	13.4067	12.5147	12.6466	12.8277	1.36974e-09	6.62525e-08
Phypa_50856	13.1406	13.0656	12.9648	13.0479	13.1661	12.9086	13.2143	12.7499	12.9575	14.0695	15.7883	15.4484	16.0501	16.2411	16.6401	18.9367	18.831	18.5148	1.40425e-09	6.74866e-08		Phypa_50856
Phypa_61991	13.3223	13.2577	13.3448	13.2858	13.3424	13.286	13.2274	13.2327	13.2419	13.5344	13.5673	13.7162	13.6716	13.7737	13.911	14.19	14.1976	14.2058	1.41768e-09	6.7698e-08
Phypa_202843	13.8122	13.7353	14.3138	14.0844	14.4311	13.8388	13.5172	13.7019	13.8619	15.803	17.2614	16.949	16.8493	17.7054	17.6093	19.2895	19.983	20.0347	1.4786e-09	7.01601e-08
Phypa_223189	12.6584	12.7952	12.7902	12.6856	12.8515	12.8025	13.1566	13.414	13.4236	14.3112	14.8005	14.7	14.9019	15.038	15.157	14.5796	15.1968	14.6438	1.52009e-09	7.16754e-08
Phypa_104648	12.7501	12.6029	12.7307	12.8482	12.8501	12.2384	12.7598	12.4769	13.1067	13.9363	14.6309	14.7883	14.6058	14.8905	15.5229	17.8869	18.2033	17.5411	1.59808e-09	7.48817e-08
Phypa_64066	13.4265	13.4514	13.8626	13.759	13.6853	13.3581	13.3178	13.5351	13.7675	15.2995	16.6298	16.7333	17.0736	17.5448	17.4182	18.4	19.2932	18.6176	1.62156e-09	7.55097e-08
Phypa_168594	13.5556	13.844	13.6886	13.5876	13.4501	13.6379	13.3661	13.7844	13.6608	14.2396	14.277	14.3234	15.1553	14.9422	15.3321	15.1856	15.3296	15.1976	1.64679e-09	7.62115e-08
Phypa_160934	13.0711	13.4035	13.0865	13.0973	13.4613	12.6855	13.2931	13.3415	14.0579	16.2366	17.1982	16.4082	16.8868	17.1498	16.73	16.3554	17.0262	17.0337	1.72498e-09	7.90575e-08
Phypa_171344	14.356	14.2232	14.3574	14.2104	14.677	14.0632	14.2478	14.7685	14.2608	16.941	18.5804	18.9562	18.5069	18.9791	19.223	20.2828	20.9567	20.2727	1.72938e-09	7.90575e-08
Phypa_172642	12.9363	13.1669	13.1164	12.9438	12.8127	12.755	13.1409	12.8096	13.219	16.59	19.4342	18.5307	18.485	19.3345	19.4187	20.8488	21.1185	20.0323	1.77653e-09	8.0661e-08
Phypa_27629	12.86	12.9008	12.9789	12.7264	12.973	13.0106	13.1169	12.794	13.3087	13.5542	13.6351	13.619	13.6496	13.9025	13.7955	15.3221	15.1176	15.1014	1.78597e-09	8.0661e-08
Phypa_110047	14.6379	14.723	14.6364	14.4193	14.8496	14.7517	15.3984	15.6294	16.5486	18.3445	18.7749	17.4227	19.1763	19.4255	18.9882	19.6765	20.4797	19.8387	1.81904e-09	8.16625e-08
Phypa_110912	12.9803	13.0416	13.2066	13.0921	12.8663	12.8093	12.8691	12.6199	13.1109	16.1144	18.6058	19.3497	19.2086	19.8728	19.8931	21.0069	20.8429	20.939	2.10261e-09	9.3831e-08
Phypa_173340	13.0229	12.9391	12.9316	12.8401	12.8516	13.0303	13.1566	12.7499	12.9667	16.8712	19.2699	18.4554	17.3859	18.9819	19.1829	21.0069	21.318	20.2249	2.19713e-09	9.70275e-08
Phypa_165874	13.6516	13.7367	13.6335	13.6654	13.6731	13.7209	13.6401	13.8914	14.0719	14.9611	15.7072	14.9224	15.4534	15.5776	15.7638	16.492	16.6273	16.2998	2.20012e-09	9.70275e-08
Phypa_233229	12.9585	12.9532	13.1622	13.006	13.359	12.858	13.2913	12.4218	13.4	15.6085	16.7281	15.852	16.1413	16.6436	17.03	20.2665	21.0059	19.23	2.31179e-09	1.01356e-07
Phypa_165292	13.7928	13.8528	14.0994	14.0683	14.179	13.8915	13.8733	13.6753	14.2476	15.0811	16.1873	15.6681	16.4791	16.6931	16.5961	17.2003	17.5917	17.7304	2.33984e-09	1.01989e-07
Phypa_15892	15.2782	15.4822	15.0099	15.2095	15.3142	15.2706	15.7879	15.7381	15.5902	17.9888	19.0303	19.0731	19.092	19.3038	19.3465	18.379	19.6888	18.8044	2.45942e-09	1.06086e-07		Phypa_15892
Phypa_193235	13.8639	13.6841	14.1206	13.721	13.7505	14.1369	14.0103	13.9287	14.5394	15.3738	15.7559	15.7651	16.3583	16.9563	16.8391	16.6602	17.2575	17.1111	2.46214e-09	1.06086e-07
Phypa_220481	12.7752	12.5819	13.0337	13.1767	12.7407	12.7475	13.0254	12.7147	12.9342	14.1085	15.9187	16.3164	16.6071	17.4653	17.797	20.6686	21.3859	20.4492	2.52634e-09	1.08078e-07
Phypa_170119	13.363	13.569	13.6438	13.471	13.4133	13.3545	13.2597	12.9973	13.3568	14.7423	16.7017	16.669	16.8	17.0612	17.6066	20.1185	20.2316	19.6288	2.53718e-09	1.08078e-07
Phypa_194508	14.733	14.409	15.1137	15.0545	14.6153	15.2053	13.772	14.5686	14.7294	17.2258	18.6758	17.8708	18.2823	18.7967	18.6504	19.4021	19.1389	19.0311	2.56025e-09	1.08444e-07
Phypa_25822	14.8492	14.1307	13.9601	14.2434	14.3007	14.1747	13.8278	14.4889	13.9793	16.5958	18.4872	17.6683	18.3221	18.6423	18.5539	18.949	19.1888	19.0263	2.63659e-09	1.1105e-07
Phypa_178222	13.1046	13.1187	13.4709	13.1469	13.2382	13.6658	13.4501	13.0719	13.4875	14.4041	15.4349	15.3973	15.7694	16.2521	16.2731	17.2609	17.9163	17.5801	2.71459e-09	1.13697e-07
Phypa_142607	13.4631	13.3297	13.3769	13.4825	13.3549	13.4667	13.5534	13.3926	13.4386	13.5554	14.0239	13.6319	14.1184	14.343	14.577	16.0239	16.509	16.0607	2.75577e-09	1.1478e-07
Phypa_233276	13.4239	13.3897	13.3119	13.4095	13.3787	13.4633	13.6288	13.6178	13.5363	14.3904	14.9633	14.1393	15.1716	15.3754	15.3529	15.8139	15.8769	15.5454	2.78563e-09	1.14964e-07
Phypa_198227	13.1693	13.4736	13.0929	13.2466	13.2519	13.3987	13.3248	12.74	13.3123	13.9344	14.5187	14.2437	15.2638	15.9225	15.6613	17.8825	19.182	18.1305	2.79086e-09	1.14964e-07
Phypa_206618	12.8223	13.0924	12.5607	12.8009	13.0051	12.5746	12.9369	12.3216	13.0962	13.6319	13.7187	14.1876	15.2018	15.068	15.2792	16.6379	17.3986	16.638	2.88204e-09	1.17485e-07		Phypa_206618
Phypa_77030	12.8561	12.9129	12.832	12.9312	12.8728	12.2689	12.9774	12.2282	12.7648	13.0712	13.322	13.3128	13.6594	13.4777	13.9171	17.8697	17.2967	16.9464	2.8834e-09	1.17485e-07
Phypa_170009	12.804	13.2057	13.2341	13.1141	13.1967	12.8832	13.0382	12.6601	13.1519	14.4681	15.9239	16.6042	16.361	16.79	17.3958	20.1589	19.8407	19.6064	2.91216e-09	1.18016e-07
Phypa_79620	13.2252	13.5514	13.0156	13.1597	13.4164	13.3605	12.9862	12.6522	13.1519	15.2862	16.4013	17.1871	17.7184	17.953	17.0767	17.9197	18.0156	18.3654	2.93389e-09	1.18257e-07
Phypa_133413	13.6504	13.4728	13.7688	13.6085	13.8025	13.3473	13.4144	14.0437	14.0973	15.1803	15.4564	14.7566	15.6397	15.7819	15.8021	16.8982	16.8157	16.5747	3.00401e-09	1.20436e-07
Phypa_183678	13.2964	13.7742	13.8269	13.8772	14.108	13.5654	13.4848	14.0305	13.9804	15.52	16.4857	17.0669	16.798	17.1257	17.472	18.5766	19.3028	19.0147	3.17263e-09	1.25209e-07
Phypa_213846	14.4618	14.1239	14.9116	14.5935	14.4662	14.0144	14.4797	15.0551	15.3472	16.5042	17.1588	16.8032	17.2211	17.8323	17.8848	18.7534	19.3688	18.8005	3.17765e-09	1.25209e-07
Phypa_168506	12.8987	12.7795	12.9024	12.7928	13.135	12.8441	12.7992	12.5938	13.1599	14.6249	15.9551	15.7349	15.701	16.3273	16.2891	17.7171	18.3974	17.3518	3.2073e-09	1.25209e-07
Phypa_128011	13.4292	13.0635	13.3502	13.1582	13.2753	13.3315	13.2124	13.1092	13.2035	15.2594	16.1749	16.6369	16.6863	16.6125	17.2419	16.8684	17.8574	17.0875	3.2134e-09	1.25209e-07
Phypa_154012	13.0762	13.1578	12.9268	13.0808	13.0085	12.8863	13.0329	12.9602	13.1956	13.8687	14.7664	14.863	15.0928	15.0877	14.9554	16.3104	16.1319	15.8906	3.21342e-09	1.25209e-07
Phypa_118250	13.2731	13.412	13.0691	13.1033	13.273	13.4787	13.4926	13.818	13.4203	14.8874	16.4998	15.9352	16.8597	16.9818	17.0465	16.9785	17.0359	17.1918	3.22327e-09	1.25209e-07		Phypa_118250
Phypa_210293	13.5013	13.6266	14.0493	13.6092	13.7113	13.6682	13.5727	13.6993	13.7435	15.0321	15.4806	15.8918	16.018	16.2458	16.1906	16.1949	16.1343	15.6897	3.31487e-09	1.28104e-07
Phypa_163845	12.8833	12.9625	13.0625	12.7237	12.635	12.846	13.075	12.5785	13.0899	13.7035	14.3908	13.7027	14.1139	14.6604	14.4526	16.2819	16.1244	16.0163	3.37103e-09	1.29606e-07		Phypa_163845
Phypa_90223	12.8122	12.8338	12.9219	12.9576	12.951	12.8892	13.0382	12.9451	13.0208	15.0798	16.0626	16.3366	15.9577	16.1417	16.5077	15.2572	16.03	15.6955	3.48999e-09	1.33495e-07		Phypa_90223
Phypa_164024	13.0541	13.1759	13.2302	13.0154	13.2634	13.0923	13.3439	13.3612	13.8269	15.0815	15.9749	15.5194	16.3557	16.6141	17.1164	17.4147	18.5139	17.2558	3.55451e-09	1.35017e-07
Phypa_158682	13.3917	13.1998	13.2496	13.1475	13.3488	13.0973	13.2423	13.4679	13.2683	15.0522	17.4969	17.4902	17.86	18.4228	18.1105	20.0784	20.4266	20.388	3.5658e-09	1.35017e-07
Phypa_142485	13.8948	13.388	13.8727	14.1277	13.4595	13.3913	13.7675	13.9143	14.2645	17.0789	17.419	16.9578	16.9306	17.056	17.4777	16.795	17.8853	16.7479	3.63977e-09	1.37125e-07		Phypa_142485
Phypa_168679	14.3364	14.489	14.1785	14.2387	14.6444	14.3347	14.4895	14.2851	14.6013	15.9048	16.5973	16.4937	16.7187	17.2962	17.0348	17.4203	18.1553	17.2908	3.84075e-09	1.43974e-07		Phypa_168679
Phypa_112446	12.7458	13.0924	13.0224	12.8936	12.8419	12.9153	12.9851	12.8647	13.115	13.5882	14.277	14.6864	15.129	15.3819	15.4062	16.7462	17.5881	16.7606	3.99805e-09	1.49125e-07
Phypa_68926	14.1211	14.2914	13.9695	13.7161	13.6244	13.7799	13.9045	14.707	14.2813	15.7364	17.0477	16.5715	16.9974	17.4812	17.5453	17.3799	17.516	17.3146	4.07135e-09	1.51107e-07
Phypa_131083	13.9803	14.7742	14.8474	15.396	13.8896	14.2212	14.0729	14.8942	14.4502	16.7471	18.4613	17.856	18.7918	19.225	19.5408	21.0069	20.9426	20.939	4.10308e-09	1.51534e-07
Phypa_187336	12.9025	13.3134	13.1036	13.0645	13.0298	12.8586	12.813	12.6838	13.0644	14.0661	14.0704	13.5604	14.2972	14.8351	14.9858	16.3844	17.1791	16.5642	4.22095e-09	1.55123e-07
Phypa_167599	12.9658	13.1353	12.8926	13.1246	12.8704	12.8977	13.0843	12.6469	12.9759	15.9096	18.8481	18.9307	18.4326	19.2992	19.3884	21.0069	21.1199	20.9302	4.38056e-09	1.59868e-07
Phypa_127945	12.8122	12.8862	12.8217	12.6813	12.8523	12.9459	12.9346	12.3047	12.9412	13.0695	12.7187	12.6017	13.203	13.3367	13.0647	16.5675	16.5894	15.9707	4.39272e-09	1.59868e-07
Phypa_66463	12.6493	13.006	12.9412	12.8157	12.7521	12.7584	12.7929	13.013	12.9057	13.2396	13.4301	13.4354	13.754	13.677	13.7634	14.3579	14.1194	14.2987	4.56173e-09	1.65217e-07
Phypa_182440	13.1693	12.9879	13.154	13.0602	13.1742	13.076	13.8547	13.7586	13.8718	14.6957	14.66	14.6726	14.5581	14.8818	15.2802	15.3634	15.9666	15.6281	4.59971e-09	1.65792e-07
Phypa_159758	12.8561	13.0721	12.68	12.7911	12.7801	12.5924	12.8229	12.253	12.9482	15.1068	16.206	16.4688	15.7379	16.7218	16.9382	18.4734	18.7986	17.6578	4.63876e-09	1.664e-07
Phypa_136829	14.8872	14.4801	14.24	14.2994	14.5199	14.3401	14.8383	15.6714	14.3983	17.3795	18.4053	17.426	18.3604	18.7598	18.2966	18.864	19.2047	18.3664	4.80947e-09	1.70943e-07
Phypa_181637	13.7458	13.3653	13.7307	13.6776	13.5603	13.4096	13.3729	13.973	13.4152	14.8879	15.9195	16.0584	16.0855	16.4003	16.6066	17.3871	17.857	17.3428	4.82667e-09	1.70943e-07
Phypa_58125	12.9044	13.103	13.2263	13.0992	13.3661	13.0301	12.8881	12.7019	13.0857	13.2714	13.3415	13.3146	13.409	13.6364	13.8702	16.0767	16.2844	15.6193	4.83381e-09	1.70943e-07
Phypa_16888	13.103	13.1187	13.1906	13.1672	13.1044	13.1214	13.2823	13.3005	13.3568	13.7759	13.8256	13.6932	14.1059	14.1618	14.1966	14.0541	14.5036	14.384	4.8889e-09	1.7138e-07		Phypa_16888
Phypa_86211	13.1406	13.1919	12.832	13.1083	13.1927	12.8298	13.442	12.9407	13.3863	14.7514	15.7048	16.2668	15.861	15.9669	15.9495	17.1022	17.8179	17.6792	4.89188e-09	1.7138e-07	HD-Zip
Phypa_159520	13.9289	13.6614	14.3857	14.1626	13.7946	14.2592	13.5279	14.3182	13.5939	16.3435	18.5808	18.4001	18.0167	18.8236	19.182	21.0069	21.3368	20.8076	4.92042e-09	1.71578e-07
Phypa_164533	14.0524	13.8095	14.1457	13.7253	13.7686	13.7821	13.8068	13.626	14.0515	15.1052	15.917	15.3146	16.4886	16.4449	16.3725	15.5933	16.2495	15.8775	5.05374e-09	1.75411e-07
Phypa_217333	14.6907	13.8665	15.0723	14.5025	14.444	14.7912	14.5142	14.3604	14.7	16.7266	18.4394	18.9419	19.4984	19.5309	19.7276	20.099	20.3528	20.8859	5.33595e-09	1.83967e-07
Phypa_129080	13.2993	13.4687	13.6305	13.5646	13.2566	13.649	13.4388	13.9559	13.7027	15.1627	15.5009	15.3703	15.6266	15.1817	15.4585	16.2331	15.9292	15.5583	5.36402e-09	1.83967e-07
Phypa_177197	13.3998	13.5106	13.3248	13.3826	13.5855	13.7076	13.2237	12.9254	13.473	14.6214	15.8062	15.727	15.562	15.8431	16.5708	18.2627	18.8145	18.0052	5.37388e-09	1.83967e-07		Phypa_177197
Phypa_95830	12.8872	13.0977	13.1206	13.0631	12.9012	13.1145	12.9231	12.9232	13.1559	15.4714	17.4627	16.8255	17.2774	17.8485	18.0655	17.2136	18.3658	17.991	5.4216e-09	1.84757e-07		Phypa_95830
Phypa_28204	15.0871	15.2854	15.8001	15.9476	14.6575	15.6777	15.2606	15.5337	15.954	17.9977	19.6756	19.0914	19.991	20.1921	20.3248	20.416	21.4469	20.939	5.49413e-09	1.86382e-07
Phypa_136592	13.4862	13.2425	13.4643	13.1793	13.3578	13.3137	13.4942	13.3709	13.6889	13.9569	14.344	13.7768	14.5555	14.3828	14.9835	16.7063	17.1729	16.4888	5.5267e-09	1.86642e-07
Phypa_160699	13.2068	13.1739	13.1866	13.2747	13.3587	13.4661	13.3064	13.0233	13.4939	14.3485	15.8005	15.5047	15.5148	16.4229	16.3303	18.1426	19.0219	18.7977	5.65117e-09	1.8999e-07
Phypa_173118	13.1944	13.0977	13.2419	13.3742	13.325	13.2452	12.9231	12.8965	13.1478	15.5954	16.6481	16.8447	16.2602	16.3092	15.9812	15.5606	16.3902	15.5792	5.94627e-09	1.99019e-07
Phypa_167646	13.4515	13.4129	13.6628	13.5921	13.636	13.6039	13.4707	13.4874	13.5699	14.5725	15.8064	15.0695	15.3722	15.7877	15.9459	16.9865	16.8952	16.7146	6.31692e-09	2.10484e-07
Phypa_72129	14.147	14.2281	14.3285	14.008	13.9847	14.5212	14.6387	14.7286	15.0274	15.1803	15.6631	15.6953	15.7947	16.0855	15.9928	17.6237	18.4625	17.945	6.44844e-09	2.13916e-07
Phypa_114869	13.0643	13.0753	12.8113	12.858	12.847	13.0025	13.233	13.0171	13.2495	13.6191	13.9243	14.0387	14.3542	14.2234	14.7389	15.1468	15.6253	15.3159	6.56115e-09	2.16141e-07
Phypa_163620	13.5013	12.8887	13.5793	13.4633	13.7375	13.3844	13.2255	13.1976	13.1519	16.0143	18.2359	18.3112	17.7637	18.8647	18.7705	20.1867	19.3851	19.7999	6.57318e-09	2.16141e-07
Phypa_149124	13.4709	13.5452	13.6246	13.8527	13.6237	13.6362	13.7258	14.0857	13.6721	14.6447	15.2319	15.2492	15.387	15.7086	16.0054	15.9985	15.9053	15.7958	6.6611e-09	2.18076e-07
Phypa_69345	12.9139	13.046	13.0426	12.9463	12.954	12.9341	12.9972	12.7746	13.0558	13.1993	12.8584	13.0904	13.1553	13.09	12.8525	15.4353	15.9227	16.2227	6.70506e-09	2.1856e-07
Phypa_169039	14.1709	13.4906	13.8397	14.0364	14.0781	13.9793	13.894	14.2618	14.2552	16.0596	17.2758	17.4862	17.0163	17.7921	17.5575	17.4176	17.5617	17.7545	6.77084e-09	2.19749e-07
Phypa_118932	12.8833	13.2116	12.8727	13.1012	13.4232	12.9019	12.8522	12.4889	13.0471	13.0152	13.2333	13.2841	13.9745	14.1124	13.8372	16.2343	15.6931	16.2376	7.03674e-09	2.27395e-07	C2C2_CO-like	Phypa_118932
Phypa_112685	14.2091	13.9919	14.0325	14.363	14.511	14.3008	13.9237	14.1592	13.7569	14.8849	15.4176	15.5727	15.7201	15.8484	15.8272	16.4235	16.0039	16.1836	7.18248e-09	2.31108e-07		Phypa_112685
Phypa_213529	13.3406	13.6354	13.3769	13.4304	13.5448	13.5286	13.5475	13.1746	13.7137	14.7669	15.455	14.5109	15.8244	15.8301	15.5846	16.1968	16.8665	16.6221	7.24328e-09	2.32069e-07		Phypa_213529
Phypa_153617	14.2804	13.7808	13.6511	13.7166	14.2131	13.6583	14.6182	14.7271	14.2429	15.8197	15.8566	16.2902	16.2066	16.6996	16.9723	16.9589	17.0201	16.7328	7.58257e-09	2.41905e-07
Phypa_35017	13.4025	12.8043	13.4049	13.1131	12.6673	13.4208	13.3542	13.2687	13.115	15.126	16.0146	15.852	15.6938	16.3446	16.2361	16.2019	16.8513	16.318	7.89265e-09	2.50731e-07
Phypa_2476	14.0438	14.1998	13.5669	14.1081	14.1603	13.8826	14.0038	13.4435	14.1376	16.4772	16.861	16.1759	17.0171	17.0434	16.6224	16.3526	17.156	17.3169	8.03871e-09	2.54293e-07		Phypa_2476
Phypa_182799	13.1614	13.2997	13.1704	13.0895	13.2029	13.2179	13.0467	13.2121	13.1315	13.1135	13.8886	13.9862	13.8504	14.6004	14.323	16.8493	17.2572	17.6188	8.36633e-09	2.61757e-07
Phypa_105451	15.4146	15.035	15.0636	15.5705	15.3461	15.4476	15.0393	15.1634	15.3516	15.9927	17.1214	17.1176	17.8342	17.5797	18.1378	18.5921	18.6844	18.5527	8.43622e-09	2.61757e-07
Phypa_233882	13.2672	13.2155	13.6246	13.5254	13.1862	13.4847	13.2218	12.8274	13.0644	15.3141	17.9779	18.0075	17.794	19.0617	19.1369	21.0069	21.4383	20.939	8.45482e-09	2.61757e-07
Phypa_234033	12.7876	13.0449	12.9122	13.2679	12.9631	12.9449	12.9972	12.7324	13.1779	13.1252	13.2024	13.3686	14.4068	14.4772	14.8582	14.8528	15.063	14.9073	8.47679e-09	2.61757e-07
Phypa_65255	12.7876	12.6728	12.8525	12.7863	12.6809	12.762	13.0168	12.5242	13.0558	13.0917	13.2526	13.5663	13.3856	13.6528	14.0337	16.9602	18.1604	17.2463	8.48021e-09	2.61757e-07
Phypa_194396	13.6696	13.4035	13.8423	13.5993	13.7989	13.7684	13.3813	13.5111	13.9105	15.3682	15.9346	15.8017	16.0677	16.1275	16.5277	16.5246	17.4221	16.37	8.48413e-09	2.61757e-07
Phypa_168535	13.476	13.588	13.9328	13.9897	13.8091	13.4346	13.6246	13.4859	13.7502	15.1404	16.168	16.0285	15.7796	16.0077	16.2172	16.5904	16.9219	16.5222	8.54341e-09	2.62505e-07
Phypa_160827	12.9511	12.6784	13.3285	12.6484	13.1376	12.9525	12.881	12.6993	13.0644	14.5468	15.1268	14.8211	14.1895	15.4949	16.002	18.5998	18.919	18.3482	8.88926e-09	2.71928e-07
Phypa_169946	13.6852	13.1435	13.9024	13.798	13.4645	13.5958	13.1409	13.4904	13.3656	13.4863	14.8886	14.5544	16.2822	16.7305	16.9765	18.279	18.7994	17.9859	8.92262e-09	2.71928e-07
Phypa_122476	15.163	14.7795	15.1206	14.802	14.9281	15.3149	14.9505	15.6883	15.2476	17.5925	19.933	19.9104	19.6748	20.3796	19.9671	21.0069	21.4469	20.939	8.96069e-09	2.71983e-07
Phypa_174716	13.1502	12.9695	12.9024	12.7804	13.0111	12.6003	13.1448	12.7121	13.1878	13.317	13.7902	14.2381	13.6836	14.2193	14.5356	17.1382	17.1002	16.8174	9.6237e-09	2.89984e-07
Phypa_128193	13.458	13.6614	13.3502	13.4649	13.4865	13.6386	13.8204	13.8462	13.6579	13.8628	14.2689	14.3444	14.4827	14.5797	14.7822	15.9063	16.012	15.6105	9.66575e-09	2.89984e-07		Phypa_128193
Phypa_106599	13.4476	13.7092	13.5823	13.4425	13.4663	13.8709	14.0038	14.5855	14.2267	14.4965	15.5827	14.994	15.6273	16.2495	16.2506	18.1027	18.0706	17.6487	9.66979e-09	2.89984e-07
Phypa_142323	13.5263	13.6354	13.7526	13.3692	13.4842	13.5369	13.3576	13.4978	14.0471	14.2669	14.9733	14.3199	14.8288	14.8853	14.7098	16.4035	16.5594	16.4378	1.00664e-08	3.00675e-07		Phypa_142323
Phypa_161658	13.647	13.8414	13.8087	13.817	13.8812	13.9623	13.7974	13.7586	14.0208	15.3835	16.3437	15.6219	15.8412	15.7863	15.9468	15.5806	15.9074	15.4917	1.01219e-08	3.01132e-07
Phypa_215308	13.4025	13.2076	13.2496	13.5034	13.1685	13.1927	13.2293	13.0659	13.6087	13.174	13.4106	13.2622	13.4548	13.5668	13.3248	15.5644	15.5063	15.5347	1.0178e-08	3.01605e-07		Phypa_215308
Phypa_57200	12.891	12.9177	12.9789	12.8318	12.898	12.8737	13.0254	13.2211	13.3863	13.9457	14.168	14.4255	14.5223	14.5625	14.6066	14.7932	15.5237	14.9502	1.02959e-08	3.03899e-07		Phypa_57200
[Phypa_129414;Phypa_184687]	13.2433	13.1919	13.154	13.2044	13.1383	13.1438	13.2769	12.8761	13.3087	13.2518	13.4824	13.4288	13.3647	13.6177	13.8269	15.6553	15.7968	15.3205	1.06645e-08	3.1279e-07
Phypa_42715	13.2979	13.6685	13.384	13.3868	13.6965	13.1798	13.3542	13.2583	13.427	14.1787	15.1027	14.428	15.211	15.5329	15.5669	16.1084	16.5989	16.3334	1.06806e-08	3.1279e-07
Phypa_131577	14.4079	13.6148	13.9974	13.9753	14.6141	13.9666	13.5203	14.0579	14.1799	16.3139	17.4067	17.7024	17.8063	17.6216	18.4263	18.8219	19.851	18.624	1.08286e-08	3.15889e-07
Phypa_217084	13.4212	13.6678	13.5181	13.5384	13.1437	13.3817	13.5437	13.716	13.8594	14.9249	15.207	14.4206	15.4184	15.4263	15.9131	17.0893	17.8883	16.8754	1.11754e-08	3.24743e-07
Phypa_122471	13.7648	13.932	13.9	13.7379	13.9551	13.7423	14.0656	14.6415	14.527	15.2958	16.0191	15.5008	16.2147	16.2391	15.987	16.4771	17.3152	16.8382	1.1262e-08	3.25997e-07		Phypa_122471
Phypa_167647	13.3876	13.5075	13.6914	13.5334	13.4711	13.0025	13.393	13.99	13.6465	14.9763	15.4276	15.5596	15.4456	15.9129	15.6522	15.2596	15.479	15.3639	1.13922e-08	3.28497e-07		Phypa_167647
Phypa_158892	12.7959	12.9368	12.9507	13.1742	12.5773	12.7004	12.7337	12.4829	12.8619	13.2025	14.4069	14.7716	13.8936	14.7756	15.2026	19.5637	18.7917	18.9653	1.14609e-08	3.29211e-07
Phypa_166179	13.3194	13.5201	13.7307	14.0144	13.5684	13.5889	13.1838	13.4435	13.9895	16.1843	17.637	16.3265	16.9964	17.1494	17.0185	17.0619	17.5538	16.8078	1.1559e-08	3.30763e-07
Phypa_206734	13.6493	13.3116	13.5545	13.5558	13.4286	13.4622	13.7364	13.9688	13.9667	13.5566	14.2689	13.6781	14.1448	14.3999	14.4273	16.4142	16.5762	16.3959	1.17001e-08	3.33527e-07
Phypa_179168	13.4912	13.4035	13.6743	13.5797	13.5306	13.8592	13.3073	13.0659	13.3159	15.2714	17.3917	17.1876	17.3292	17.7405	17.855	18.2802	19.2146	18.6344	1.1964e-08	3.39759e-07
Phypa_73228	13.2312	13.1394	13.3211	13.425	13.1535	13.172	13.1048	13.23	12.9389	13.3256	13.4824	13.6643	13.3436	13.9872	13.5731	15.4715	15.7745	15.6997	1.23084e-08	3.48219e-07
Phypa_116036	13.6852	13.932	13.7362	13.7498	13.8166	13.7544	13.6843	13.689	13.6833	15.7685	17.608	17.8728	17.458	17.9085	17.654	18.9733	18.2668	18.2393	1.26484e-08	3.56494e-07
Phypa_169488	13.6218	13.8095	13.6394	13.5175	13.5156	13.4675	14.337	14.0478	14.3374	15.2929	16.335	16.566	16.9828	16.5017	16.8054	17.6685	18.9019	17.8599	1.28332e-08	3.60348e-07
Phypa_36865	13.103	13.2728	13.3997	13.414	13.3519	13.1747	13.2904	13.4618	13.4923	14.7853	16.2312	16.1143	16.2732	16.4454	16.5704	16.1643	16.7065	16.4208	1.316e-08	3.68145e-07
Phypa_223634	13.2848	13.2037	13.456	13.3442	13.282	13.3709	14.5763	14.3798	14.3445	13.3285	13.2207	13.2529	13.3826	13.3692	13.3285	15.5924	15.8333	15.7802	1.32772e-08	3.70042e-07
Phypa_38595	13.2583	13.1435	13.6423	13.4791	13.6673	13.3594	13.5188	13.7964	13.857	15.7769	15.9749	15.3856	15.3966	15.7802	15.9607	15.6934	16.1901	15.3757	1.34086e-08	3.71732e-07
Phypa_114514	12.9289	13.3369	12.6914	12.9794	13.3805	12.6791	12.9323	12.6144	13.003	13.0188	12.8548	12.9694	14.0914	14.1402	14.4204	15.6996	16.0403	15.9411	1.34466e-08	3.71732e-07		Phypa_114514
Phypa_98284	12.8122	13.1899	12.9316	13.0549	12.8555	13.2462	13.18	12.8013	13.1719	15.0984	16.6128	15.7677	15.7304	17.2404	16.2896	17.5406	17.8913	17.6605	1.34866e-08	3.71732e-07		Phypa_98284
Phypa_77036	13.0159	13.4052	13.2496	13.0989	13.3433	13.1914	13.3678	13.4404	13.1478	14.1416	14.8529	14.3305	14.7379	15.0097	15.1765	15.1943	15.2126	15.2023	1.38455e-08	3.80228e-07
Phypa_60178	14.8929	13.3845	13.8034	13.9837	13.9808	13.9484	14.2931	14.4358	13.9365	16.7217	18.3274	18.7096	18.0948	18.883	19.0419	19.7256	19.3462	19.286	1.47534e-08	4.03681e-07
Phypa_134271	14.0035	13.6953	13.7902	13.9423	13.8408	13.5846	14.3196	14.5714	14.5081	16.2925	18.0388	19.1708	18.8379	18.8858	19.1572	19.713	19.4328	20.0066	1.49439e-08	4.07407e-07
Phypa_161425	13.0711	13.2728	12.9974	13.4365	13.1724	13.485	12.8834	12.1361	12.985	13.1708	13.9824	14.437	14.0584	14.505	14.6423	17.4082	17.4531	17.9173	1.54182e-08	4.18814e-07		Phypa_161425
Phypa_196641	13.3753	13.3966	13.6511	13.4763	13.5661	13.5466	13.7139	13.4799	13.7754	13.9882	14.8869	15.1808	15.2924	15.2673	15.8633	17.6223	17.1693	17.194	1.56144e-08	4.22613e-07		Phypa_196641
Phypa_170187	13.3194	13.4406	13.3101	13.5318	13.4172	13.2917	13.2218	12.6548	12.9759	13.2877	13.2109	13.3375	13.7448	13.4892	13.5854	14.9318	15.2679	15.2976	1.57278e-08	4.2415e-07
Phypa_127281	12.8833	13.2765	13.1206	13.0452	13.2101	13.1694	12.9928	12.9429	13.1956	13.5443	14.5147	14.6219	15.3512	15.0794	15.4375	16.6008	16.68	16.0383	1.59713e-08	4.29174e-07
Phypa_208270	15.0229	15.6	16.0603	15.7284	15.5411	15.9649	14.9277	14.9077	15.778	17.8208	18.9713	19.3878	19.0134	19.3188	19.8557	19.7021	20.4992	20.0976	1.61463e-08	4.32327e-07
Phypa_112228	13.3308	13.0699	13.3045	13.3485	13.3395	13.162	13.1527	13.0026	13.3105	14.7007	16.7125	16.5837	16.4618	17.1023	17.1743	18.094	18.1199	17.9542	1.65171e-08	4.4068e-07
Phypa_155865	13.2221	12.9833	12.9928	12.9388	12.9123	12.9084	13.1369	13.0857	13.3087	14.5369	15.7305	15.5093	15.086	15.8939	16.1815	16.6535	17.2859	16.6957	1.76173e-08	4.68367e-07		Phypa_155865
Phypa_172624	14.2649	13.5003	14.1956	14.011	13.939	13.9558	14.1463	14.6906	14.4336	15.6536	15.8511	16.1051	16.2662	16.614	16.3471	16.5412	16.8608	16.1494	1.77132e-08	4.69254e-07
Phypa_27510	13.2612	13.0071	13.6772	13.5075	13.6095	13.284	13.1557	14.0887	13.7328	14.7178	16.5104	16.5151	16.7997	17.1737	17.4346	18.634	18.8908	19.151	1.83458e-08	4.843e-07
Phypa_123327	13.2403	13.2812	13.1704	13.16	13.1045	13.2496	13.3037	13.0549	13.2035	13.3285	13.5396	13.409	13.6691	13.6425	13.6453	14.7631	15.2357	14.7608	1.84993e-08	4.8664e-07
Phypa_141045	13.6673	13.1929	13.593	13.6072	13.5417	13.3503	13.2931	13.3958	13.437	13.7958	14.234	13.9224	14.5436	14.683	14.68	15.4473	15.6049	15.1771	1.87861e-08	4.92455e-07	Argonaute
Phypa_9313	14.759	13.8966	14.6224	13.9684	14.4113	13.6809	14.2418	14.4915	14.2542	16.0446	17.556	17.3925	17.2553	17.7731	18.1246	18.3811	18.3082	18.5156	1.97429e-08	5.15735e-07		Phypa_9313
Phypa_149776	13.1866	13.2339	13.2341	13.1995	13.2131	13.2032	13.6359	13.5979	13.6479	13.9391	15.539	15.4532	15.5876	16.0227	16.2714	17.7642	18.0269	17.648	2.02928e-08	5.26576e-07
Phypa_8213	12.9585	12.8236	12.8975	12.8517	12.9322	12.8721	13.2293	13.3064	13.2035	13.5269	13.8727	13.7402	13.8514	14.0255	14.1498	13.8926	14.0394	13.7639	2.02984e-08	5.26576e-07		Phypa_8213
Phypa_197679	12.8948	12.9177	13.0778	13.0462	12.6662	12.7571	12.9369	12.6388	13.0772	13.1268	13.3657	12.9558	13.3375	13.4662	13.8087	16.6727	16.3204	15.7667	2.06219e-08	5.33123e-07
Phypa_48701	12.9251	13.1145	13.0778	12.6549	12.8719	12.903	13.0103	12.5329	13.1878	13.2273	13.5283	13.5483	13.602	14.0001	14.1436	15.4185	15.7632	15.4738	2.0865e-08	5.37554e-07		Phypa_48701
Phypa_213747	13.8659	14.5804	14.9625	14.4335	14.1871	13.7446	14.1269	14.222	14.9212	16.3249	16.9992	17.6319	17.8041	17.7007	18.4866	18.8037	19.7063	18.8196	2.09725e-08	5.38474e-07
Phypa_14485	12.7794	12.591	12.8827	12.892	12.4479	12.6243	12.818	12.5067	12.8913	13.3821	13.5662	13.6017	13.9467	14.0065	14.5762	14.7817	15.045	15.0331	2.12439e-08	5.43581e-07		Phypa_14485
Phypa_175220	13.445	13.517	13.5036	13.2927	13.9157	13.2224	13.4699	13.7025	14.0794	13.8796	14.7276	13.8373	14.9882	15.2121	15.1426	17.3493	17.5478	17.1146	2.14211e-08	5.4625e-07
Phypa_163517	15.0524	15.046	15.2915	15.1688	15.6398	14.9885	14.7265	15.5512	16.2757	18.0134	19.2508	19.3347	19.1648	19.5222	19.7144	19.3911	20.6152	19.698	2.15479e-08	5.4762e-07
Phypa_112861	13.3022	13.2539	13.5545	12.7596	13.1527	13.2058	13.3231	13.9963	13.6721	13.6789	14.4986	14.5944	14.9547	15.0192	15.1754	17.1862	18.2426	17.752	2.21688e-08	5.61497e-07		Phypa_112861
Phypa_187822	15.5309	15.0043	15.1042	15.7043	15.2647	15.3108	14.8774	15.1177	15.2238	15.6982	17.0274	16.8227	17.0292	17.1942	17.287	19.0595	19.3029	18.9364	2.23777e-08	5.63155e-07		Phypa_187822
Phypa_117910	12.9511	13.2577	13.2026	12.8187	13.1138	13.0158	13.2715	12.818	13.0983	13.3371	13.8511	14.458	13.6884	14.1431	14.5149	17.1535	16.8435	17.1501	2.23845e-08	5.63155e-07
Phypa_126860	14.0472	13.6207	14.1164	14.4109	13.7045	13.7971	14.5042	14.9396	15.0208	15.0755	16.5164	16.0863	16.6322	17.6366	16.8777	19.2228	19.0601	19.369	2.246e-08	5.63164e-07
Phypa_113859	14.5844	14.8813	15.0179	14.6525	14.7724	14.9404	13.8786	14.1285	13.9342	15.6527	16.1832	16.4476	16.4235	16.5797	15.8876	16.6908	17.1989	17.0223	2.27711e-08	5.69063e-07
Phypa_198648	13.7532	13.8831	14.2145	13.8137	13.965	14.1695	14.0446	14.2242	14.6608	15.7688	16.2282	15.5581	16.4181	16.448	16.5283	16.9252	17.9008	16.8732	2.32911e-08	5.80124e-07
Phypa_84328	12.8323	12.9683	12.8601	12.7725	12.6389	12.9949	12.9584	12.8049	13.1639	13.8102	15.0789	14.6369	15.1	15.5824	15.6736	16.3457	16.0389	15.7407	2.34453e-08	5.82031e-07
Phypa_160556	14.6091	14.5917	13.6511	13.0526	13.9893	14.0139	14.6408	14.9489	14.034	16.4933	17.6446	17.4484	17.2286	17.7168	17.7533	18.1717	18.0825	18.109	2.38781e-08	5.90819e-07		Phypa_160556
Phypa_140938	13.3904	13.4154	13.265	13.4423	13.3638	13.4806	13.7045	13.8066	13.6664	15.2056	16.7843	16.6797	15.9631	16.4797	16.5812	16.6272	16.8888	16.8561	2.4292e-08	5.99083e-07		Phypa_140938
Phypa_186747	15.8627	16.6408	17.1396	16.1898	15.9158	16.3302	15.6299	15.6052	15.8997	16.7748	17.419	17.2949	18.2339	18.4369	18.4832	19.1166	19.3878	19.2404	2.50681e-08	6.16195e-07
Phypa_99058	13.4567	13.6699	13.6126	13.6181	13.5949	13.6529	13.4144	13.5545	13.3708	13.2907	13.4457	13.5393	13.6496	13.5904	13.4493	14.6059	14.6162	14.7179	2.53822e-08	6.21876e-07		Phypa_99058
Phypa_145457	14.1325	13.9379	13.7688	14.0875	14.1073	13.8249	13.9895	13.8438	13.9105	14.4378	14.494	14.3269	15.1387	15.3027	14.9695	15.0265	15.0196	15.0501	2.57612e-08	6.29106e-07		Phypa_145457
Phypa_144002	13.1975	13.4052	12.9122	12.9807	13.3839	13.1974	13.1547	12.8485	13.1478	13.174	13.0183	12.9467	13.1997	13.2275	13.0065	15.2923	15.1158	15.2405	2.58813e-08	6.29987e-07
Phypa_165686	12.8	12.8108	13.1946	13.0441	12.8675	13.1397	12.8999	12.6522	13.2267	14.008	14.6245	14.8918	15.2702	15.5494	16.0348	17.2855	18.2788	16.8115	2.60265e-08	6.31471e-07
Phypa_151722	13.6032	13.5529	13.1946	13.886	13.3981	13.342	13.2086	12.6707	13.1025	13.9419	14.1357	14.1393	15.4235	15.1873	15.2764	15.1516	15.7501	15.6914	2.64498e-08	6.37348e-07		Phypa_151722
Phypa_166085	13.6079	13.1435	13.2026	13.3171	13.3119	13.1397	13.3542	13.1437	13.0857	15.0426	16.8448	17.4951	17.1507	17.4146	17.9055	17.9958	18.5865	18.3607	2.64783e-08	6.37348e-07
Phypa_49632	12.891	13.015	13.1946	13.2994	12.7856	13.0263	13.0509	12.6575	13.1233	14.5954	16.36	16.9072	16.5647	16.6482	17.032	18.628	19.1011	18.0492	2.65237e-08	6.37348e-07
Phypa_172508	13.3699	12.8714	13.3787	13.2253	13.166	13.3151	13.4177	13.1399	13.1067	15.389	18.2503	18.0743	17.5555	18.7387	18.9926	20.2175	19.9996	20.2559	2.69962e-08	6.45247e-07
Phypa_163518	13.4039	13.5683	13.5245	13.3617	13.4781	13.4016	13.8364	13.6535	13.8001	14.4304	15.8762	15.0961	16.3093	16.3502	16.3802	16.3365	17.1981	16.7373	2.70246e-08	6.45247e-07
Phypa_55357	13.0677	13.284	13.1946	13.0014	13.0709	13.4362	13.6161	14.3349	13.2381	13.7664	15.1118	15.7109	16.0649	16.4131	16.6014	19.2969	19.1359	20.0281	2.72013e-08	6.47405e-07
Phypa_8789	13.4186	13.2425	12.9974	13.4012	13.0443	13.2891	13.4275	13.4557	13.2683	13.7978	15.5003	15.6017	15.9925	16.2485	16.3457	18.0184	17.9693	17.7459	2.76636e-08	6.5425e-07	CCAAT_HAP5
Phypa_177939	15.2493	14.5514	15.8601	14.7732	14.3466	14.6405	14.803	15.9658	15.8116	17.4925	17.8809	17.0674	18.0419	18.5614	18.5875	19.1057	18.8614	19.1514	2.7775e-08	6.5425e-07
Phypa_196034	13.0507	13.4373	13.0202	13.3599	13.2454	13.167	13.1048	13.2067	13.257	15.3542	16.9087	16.8781	16.3549	16.9055	17.2482	16.686	17.3964	16.4119	2.78344e-08	6.5425e-07
Phypa_224996	13.8833	14.3279	14.9483	14.3363	14.67	14.7756	15.1329	15.7883	16.0714	16.6138	16.9074	16.3181	16.9952	16.9102	16.8771	19.4761	19.517	18.7557	2.7838e-08	6.5425e-07		Phypa_224996
Phypa_126550	14.5772	14.9225	14.7196	14.6025	14.8922	14.7092	14.9437	15.2265	15.285	15.9555	17.5266	17.5797	17.6456	17.7482	18.0434	18.8111	19.3671	18.8439	2.84291e-08	6.66055e-07		Phypa_126550
Phypa_115880	13.9391	13.9718	14.265	14.189	13.9753	14.4983	13.8407	13.9199	14.3846	14.9024	15.7789	15.4688	15.7187	15.9397	15.8113	17.0505	17.7717	17.1433	2.94825e-08	6.88583e-07
Phypa_202276	13.9475	13.9237	13.7196	13.7355	14.1636	13.5081	15.1169	15.8069	14.7301	15.933	16.6575	16.6024	16.5226	17.0061	17.2209	18.925	19.041	18.0195	2.97231e-08	6.92046e-07		Phypa_202276
Phypa_168818	13.0779	13.1998	13.1704	13.0868	13.0048	12.6004	13.1566	12.7697	13.3231	15.3046	15.9392	15.6643	15.5777	15.8582	16.7077	17.0646	17.0713	15.8738	3.15705e-08	7.32784e-07
Phypa_231533	12.8678	12.854	13.0111	12.7826	12.9462	12.8509	12.9685	12.9752	13.1315	13.5319	14.2347	13.9421	13.9366	13.984	14.3857	15.3373	15.8209	15.2046	3.20032e-08	7.3955e-07		Phypa_231533
Phypa_130725	15.1227	14.8978	15.2165	15.234	15.0167	15.0968	14.9774	15.0099	14.8742	15.4824	16.48	16.4003	17.0801	17.3458	17.1483	17.7009	18.6066	18.4581	3.20593e-08	7.3955e-07
Phypa_110083	13.1438	13.2387	13.4742	13.2625	13.3272	13.3377	13.4062	13.3998	13.6551	14.6214	15.126	14.4676	15.1095	15.289	15.1311	15.4468	16.4512	15.8895	3.34141e-08	7.68437e-07		Phypa_110083
Phypa_107232	13.0053	12.9462	12.8525	12.7868	12.812	13.1484	12.9685	12.8601	13.1397	13.6676	14.615	14.6219	14.4534	15.0017	15.3971	16.0386	16.1395	16.1768	3.51853e-08	8.06697e-07		Phypa_107232
Phypa_47846	13.927	13.5311	14.1436	13.9093	14.0577	13.7713	14.0087	14.1332	13.977	15.6117	17.0153	16.5723	16.4056	17.0279	16.972	16.3131	16.6949	16.6333	3.59539e-08	8.21805e-07
Phypa_200827	13.4963	13.3351	13.7056	13.747	13.61	13.6894	13.6884	13.6226	13.7701	15.1643	16.3767	16.8478	16.7154	16.8409	17.5685	17.4745	18.3658	17.355	3.72826e-08	8.48276e-07
Phypa_173712	15.5956	15.4035	16.0619	16.7281	15.86	15.833	15.4037	16.0432	16.539	18.4133	18.4548	18.5253	18.6536	19.0068	19.4281	18.6894	18.8171	18.459	3.73383e-08	8.48276e-07
Phypa_168697	14.1772	13.5819	14.0156	13.6686	13.9942	13.9442	13.6829	13.716	14.2739	16.4914	18.0402	18.0304	18.0103	17.5852	18.2802	18.1572	19.7617	18.144	3.79078e-08	8.58613e-07		Phypa_168697
Phypa_129209	13.2433	13.2037	13.3822	13.3033	13.1772	13.2317	13.9707	14.2407	14.4986	14.5294	14.8851	14.1749	15.0237	15.3999	15.0504	15.7693	16.2043	15.8032	3.80827e-08	8.59975e-07
Phypa_55628	13.4811	13.7542	14.2458	13.8764	14.4864	13.6246	14.1409	14.0478	14.4891	15.2624	16.9281	15.9773	16.6845	17.0049	17.0434	18.3742	18.5251	18.1526	3.87959e-08	8.7345e-07
Phypa_81792	13.2583	13.4736	13.3321	12.9775	13.3341	13.3181	13.1088	13.5552	13.2438	14.6377	15.8722	15.6125	15.1976	15.4325	15.3619	15.6276	15.6987	15.6524	3.90308e-08	8.76109e-07
Phypa_106167	14.4371	14.9856	14.6394	14.6721	14.9245	14.4842	15.6394	15.4029	15.5394	15.6296	16.1271	15.8775	16.4155	16.7358	16.3975	17.6203	18.4973	18.2564	3.94033e-08	8.81829e-07
Phypa_132331	13.7648	13.6463	13.6569	13.7579	13.7025	13.6439	13.6734	13.4573	13.6117	13.8164	13.907	14.2994	14.3112	14.4053	14.283	14.904	15.0758	15.0595	4.049e-08	9.01404e-07
Phypa_134720	12.9621	13.1517	13.3681	13.2757	12.9884	13.2265	13.1329	13.0047	13.4891	15.7482	16.3148	15.7703	16.3283	16.1975	17.1754	17.5903	19.0642	17.0459	4.05184e-08	9.01404e-07
Phypa_195387	14.1063	13.8095	14.3787	13.8978	13.8335	13.6902	14.9629	15.1903	14.5144	15.3591	16.8302	17.232	17.0805	17.3877	17.85	19.1134	19.1409	18.7193	4.14462e-08	9.19316e-07		Phypa_195387
Phypa_226280	13.3863	13.8515	14.0972	13.73	14.5184	13.4437	13.3996	13.2945	14.1109	14.3256	15.4038	14.6089	16.0969	16.1525	16.4123	18.1341	19.0771	18.4626	4.17816e-08	9.24021e-07
Phypa_170139	13.0963	13.394	13.0381	13.3567	13.0655	13.2059	13.1289	13.0233	13.2054	13.4338	14.4203	14.4107	14.4618	14.9401	14.8689	16.3204	16.4026	15.9774	4.21632e-08	9.29719e-07
Phypa_150356	12.8122	12.8911	12.9858	12.7431	12.7776	12.8626	12.8691	12.4709	13.023	14.2995	14.7398	14.1944	14.6084	14.7605	14.9824	14.2883	14.8553	14.1539	4.245e-08	9.33298e-07
Phypa_170221	12.6172	12.6499	12.8008	12.4767	12.5374	12.5678	12.6161	12.6307	12.985	13.5978	15.0295	15.0312	14.1483	14.5494	14.7334	18.0185	18.121	16.9518	4.33556e-08	9.50421e-07
Phypa_159434	14.2403	13.3776	13.3357	14.2692	13.0958	13.2111	14.7911	14.7734	14.1233	15.6562	16.9515	17.2983	18.5438	17.8234	18.904	19.6046	20.0916	18.8609	4.38833e-08	9.58209e-07
Phypa_33429	13.2819	13.1124	13.2224	13.2326	13.1855	13.3198	13.8881	13.7375	13.8167	14.2442	14.9213	15.2755	15.3632	15.8288	16.0924	16.5704	17.6412	16.7848	4.39665e-08	9.58209e-07
Phypa_163285	13.6241	13.1547	14.0258	13.6615	13.3218	13.52	13.5504	14.0295	13.778	15.8553	17.1784	16.8686	16.6269	17.3533	17.6303	18.6906	19.0196	17.4217	4.47879e-08	9.7328e-07
Phypa_230338	12.9839	13.2194	13.1248	13.2733	13.2271	12.9841	12.9774	12.74	13.0208	13.1899	12.9791	13.0653	13.3221	13.2599	13.154	15.0069	14.988	14.5445	4.49363e-08	9.73684e-07
Phypa_88846	13.5163	13.5249	13.5165	13.6714	13.581	13.683	13.3508	13.0838	13.4	14.0417	15.4499	15.2622	15.7379	15.9649	16.0219	17.039	17.8745	16.9134	4.54025e-08	9.78188e-07		Phypa_88846
Phypa_202254	15.0716	14.7903	14.7634	15.0824	14.6709	14.8797	14.4903	14.6338	14.7747	14.2227	13.8502	14.0017	13.4978	13.4592	13.4593	12.8727	13.3953	13.1362	4.54051e-08	9.78188e-07		Phypa_202254
Phypa_38771	13.4186	13.3423	13.0778	13.6027	13.4174	13.1553	14.7045	15.0473	14.2905	15.5664	15.9066	16.4337	15.3885	15.6609	15.8047	15.2213	15.598	15.2699	4.70369e-08	1.01044e-06
Phypa_130192	13.7969	13.7367	13.9997	13.7101	13.8239	13.836	14.2157	14.5089	14.5692	15.3793	15.9849	15.5174	15.6691	16.2133	16.1316	16.8847	17.116	16.1039	4.73759e-08	1.01481e-06		Phypa_130192
Phypa_133855	14.143	13.8017	13.6216	13.4087	13.9828	13.5476	13.9623	13.9149	13.7502	14.8593	16.3662	16.0716	16.5985	16.7469	16.6476	17.1165	17.9882	17.3069	4.79677e-08	1.02456e-06		Phypa_133855
Phypa_159676	16.1936	16.3166	16.4349	16.4387	16.0775	16.3533	16.0157	16.6681	16.2103	15.0382	15.0564	14.7845	13.4321	14.0001	14.1353	13.4705	14.2446	14.2473	4.89377e-08	1.04231e-06
Phypa_47218	13.9233	13.4882	14.0337	13.4317	13.6498	13.7216	14.1088	13.8203	13.4794	13.5615	14.4007	14.0006	14.5155	14.7549	14.7458	16.9553	16.7558	16.7564	4.9151e-08	1.04389e-06
Phypa_168737	13.3166	13.0753	13.4032	13.2359	13.0949	13.3023	13.1179	12.9666	13.1996	13.7621	14.6123	14.6905	14.0351	14.8648	15.3578	17.611	17.854	17.0591	5.14824e-08	1.09031e-06
Phypa_234372	13.7115	13.7649	13.4972	13.7713	13.6826	13.7254	13.7152	14.3669	13.5909	14.8568	15.9662	16.059	16.4664	16.1395	16.4849	16.5172	17.2099	17.0288	5.18528e-08	1.09507e-06
Phypa_131664	13.2731	13.1332	13.6685	12.9802	12.9623	12.9929	13.233	12.8531	13.2794	13.6096	14.2607	13.7109	14.3915	14.5711	14.754	15.7417	16.002	15.3783	5.33738e-08	1.12402e-06
Phypa_206280	13.0124	13.1558	13.1886	13.1895	13.2349	13.0879	12.8241	12.5882	13.0515	12.9918	13.353	12.8978	13.1622	13.4743	13.343	15.1109	15.3927	14.8749	5.38396e-08	1.13066e-06
Phypa_175070	13.6009	13.3494	13.265	13.328	13.6972	13.5259	14.6161	14.238	14.5865	15.357	17.1817	17.2423	17.38	17.4307	17.3092	17.4261	18.4446	18.0164	5.52563e-08	1.15717e-06
Phypa_146439	13.0438	13.2728	13.6066	13.3182	12.7963	12.9504	13.1645	13.5373	13.3231	13.6879	14.0874	13.7972	14.2047	13.8922	13.9459	15.9362	16.2027	15.6669	5.62955e-08	1.17564e-06		Phypa_146439
Phypa_63906	12.7711	13.0083	12.7417	12.9398	13.1184	13.0109	12.9906	12.8227	13.0644	13.0223	12.9354	12.8954	12.8299	12.938	13.0559	14.6829	14.2987	14.6043	5.95054e-08	1.23923e-06
Phypa_172194	13.9391	13.6185	14.0247	14.2543	14.3252	13.9756	13.9818	13.4641	13.8167	14.3002	16.28	15.8205	16.298	17.1353	17.3806	18.9213	19.5414	19.062	6.17431e-08	1.28226e-06
Phypa_173172	12.9176	12.9225	13.0778	12.8668	13.1632	12.9379	12.6829	13.2843	12.9804	13.7189	14.8052	15.8835	15.3929	15.8288	16.2204	17.7522	18.3934	18.1555	6.24907e-08	1.29421e-06
Phypa_181133	13.0438	13.6119	13.3538	12.9834	13.012	13.3979	13.2218	13.1588	13.3725	13.357	14.0118	14.5483	15.3375	15.5241	15.7098	15.766	15.9033	15.9738	6.40045e-08	1.32089e-06
Phypa_107287	13.0018	13.3845	13.1206	13.2026	13.3073	13.1223	13.2067	13.4029	13.3794	13.9135	14.9251	14.2603	14.7263	14.7681	14.9951	17.7914	17.7976	16.5495	6.42063e-08	1.32089e-06		Phypa_107287
Phypa_147916	13.0575	13.6368	13.1079	13.6115	13.2516	13.4775	13.2441	13.6172	13.4469	13.4759	13.7845	13.9329	13.6247	13.9937	14.2952	16.3535	16.1774	16.163	6.43079e-08	1.32089e-06
Phypa_187151	13.7835	13.5233	13.3787	13.7718	13.4921	13.7582	13.7992	13.6307	13.8803	14.9339	15.4136	15.468	15.0631	15.188	15.183	14.7323	15.3997	15.1001	6.48126e-08	1.32507e-06
Phypa_7269	14.0247	13.7203	13.9268	14.0014	13.561	13.7846	14.0791	14.4542	14.2868	14.5093	15.1953	14.8954	15.4061	15.4754	15.2341	15.776	15.8606	16.0091	6.48647e-08	1.32507e-06
Phypa_188929	13.1063	13.2116	13.1311	13.1917	13.1738	13.119	13.1972	12.57	13.1233	13.2803	14.0343	14.4906	14.4716	14.8489	15.2016	17.0229	16.7578	16.3645	6.52618e-08	1.32861e-06		Phypa_188929
Phypa_181142	16.4709	17.1054	16.9666	16.5744	17.1133	16.6764	16.944	17.3066	17.8961	18.2883	19.3467	18.7986	19.7599	19.5008	19.1724	20.3376	21.1272	20.939	6.53924e-08	1.32861e-06
Phypa_210697	14.8	14.3441	15.1642	15.1626	15.0423	14.9756	15.062	14.9537	15.4518	15.9396	16.6813	16.468	16.4961	16.4743	17.0537	17.901	18.3991	17.9312	6.59888e-08	1.3371e-06		Phypa_210697
Phypa_153635	13.2568	13.1051	12.9268	12.9523	13.256	12.91	13.2404	12.8496	13.1417	13.6504	14.5238	13.8224	14.7057	15.0306	14.7655	15.4003	15.8374	15.314	7.03042e-08	1.42071e-06		Phypa_153635
Phypa_161289	13.4172	13.4955	13.6141	13.5818	13.6292	13.522	13.4754	13.5495	13.6608	13.593	13.7636	13.5782	13.7344	13.8555	14.0636	16.1733	16.1098	15.4117	7.06889e-08	1.42464e-06		Phypa_161289
Phypa_147237	13.0018	12.981	13.1036	13.0089	13.0157	13.2312	13.1915	12.9921	13.1397	13.3626	13.6118	13.3822	13.6956	13.9246	13.9507	14.7867	15.3688	14.7845	7.11015e-08	1.42674e-06
Phypa_172410	13.0947	13.0482	12.758	12.9604	12.8778	12.9625	13.0254	12.8624	13.1956	13.4231	13.5101	13.4288	13.4378	13.8591	13.5036	14.9914	15.1361	14.6377	7.12376e-08	1.42674e-06
Phypa_168038	12.9731	13.1679	12.8876	12.9138	13.1108	12.6937	12.808	12.3966	13.034	13.3626	13.7616	13.4354	13.8957	14.3072	14.7876	16.3606	16.2168	15.6145	7.1364e-08	1.42674e-06
Phypa_232091	12.8521	13.353	12.9601	13.2821	12.9167	12.9961	13.2733	12.3382	13.1519	13.9039	15.5158	16.3724	17.4618	17.2699	17.2492	17.96	17.8195	17.5324	7.17724e-08	1.43109e-06
Phypa_229491	13.1373	13.1332	13.4509	13.1683	13.3676	13.2333	13.4046	13.5096	13.4534	13.6879	15.1541	15.2976	15.8536	15.9212	16.2679	16.6908	16.8111	16.8778	7.23735e-08	1.43925e-06
Phypa_3322	12.8987	13.0482	13.1395	13.0226	13.1372	12.9183	12.8364	12.5445	12.8718	13.1268	13.1072	13.1272	12.9784	13.3392	13.4808	14.5558	14.8611	14.5408	7.44329e-08	1.47562e-06
Phypa_121883	13.0913	13.252	12.9507	13.0819	13.2541	13.2304	13.1249	13.2877	13.1233	13.1546	13.2416	13.2913	13.4688	13.395	13.6335	14.3039	14.3049	14.3205	7.45964e-08	1.47562e-06
Phypa_172775	12.694	12.6671	12.7251	12.6247	12.7107	12.9764	12.7828	12.5502	13.0208	13.0365	13.2388	13.1313	13.1553	13.233	13.3538	15.2213	14.6984	14.6745	7.56695e-08	1.49291e-06
Phypa_39336	13.733	13.2096	13.2419	12.9469	13.8002	13.6777	14.1309	13.8251	13.4469	15.2366	16.8987	16.9253	16.3826	16.9977	16.7762	17.5529	17.7439	17.5279	7.59873e-08	1.49525e-06
Phypa_163223	13.0541	12.9081	13.1121	13.0867	13.0733	13.1244	13.0997	12.5644	13.0252	13.8041	15.1563	14.8086	15.1272	15.6219	15.6335	15.5789	15.9866	16.0076	7.73107e-08	1.51731e-06		Phypa_163223
Phypa_169303	12.8283	12.723	12.9219	12.8602	13.0868	12.8998	12.964	12.553	13.0471	13.4231	14.2443	14.6418	13.7193	14.3329	14.8901	17.1317	17.001	16.6815	7.76861e-08	1.51802e-06
[Phypa_64060;Phypa_64055]	13.0159	12.7768	13.154	12.8853	12.9333	12.9234	12.9471	13.2407	13.1171	13.8766	14.3989	14.1691	14.2893	14.9025	15.0918	15.6395	15.8368	15.0715	7.77519e-08	1.51802e-06
Phypa_164266	12.7201	12.7861	13.0359	12.938	12.9839	12.4221	12.8798	12.6172	13.073	14.4007	15.3701	15.7189	15.1853	15.7067	15.7519	14.7912	14.8763	14.9077	8.14345e-08	1.58578e-06
Phypa_93341	14.4331	14.1466	14.417	14.3792	14.2808	14.3323	14.3796	14.4233	14.4551	14.6401	15.5317	15.5086	15.7075	16.0665	16.2745	16.9767	17.4617	16.8489	8.23833e-08	1.60011e-06
Phypa_173572	17.499	17.0342	18.1804	16.9808	17.9149	17.7351	17.235	17.3363	17.552	16.5778	16.9948	16.9145	15.417	15.4092	15.2145	13.639	14.1603	14.1089	8.42636e-08	1.6324e-06
Phypa_121779	13.0913	13.2252	13.4939	13.0678	13.2021	13.1282	13.2067	13.5502	13.2645	14.1643	15.1519	15.6496	15.4978	15.8974	16.1457	15.9985	16.5919	16.3778	8.48996e-08	1.64048e-06
Phypa_175287	13.6829	13.2803	13.6511	13.5745	13.5822	13.4994	13.6161	13.6681	13.6263	14.4681	15.3896	14.5332	15.2164	15.3944	15.3303	15.7255	16.2324	15.6429	8.54804e-08	1.64745e-06
Phypa_161071	14.0229	14.0818	14.1976	14.2571	14.1126	14.0396	13.7192	13.8462	13.8193	13.9662	14.564	14.4065	14.4017	14.7895	14.8795	16.0041	15.7859	15.7536	8.95875e-08	1.72218e-06
Phypa_24242	13.308	13.1124	13.3357	13.2147	13.2163	13.153	13.3576	13.3934	13.1719	13.4231	14.5283	15.0094	15.714	15.5851	15.7902	16.2737	16.2535	16.6758	9.11636e-08	1.748e-06
Phypa_73967	12.86	12.7475	13.002	12.5797	12.8801	13.0972	13.0297	12.5813	12.994	13.1318	13.0118	12.9558	13.0171	13.3278	13.3466	14.9071	15.3018	15.37	9.38882e-08	1.78746e-06
Phypa_128290	13.1693	13.0721	13.0691	13.1184	13.0666	13.1289	13.0254	12.892	13.0471	13.4284	13.8439	13.8299	13.8124	13.9985	14.2783	14.2831	14.185	14.237	9.39123e-08	1.78746e-06		Phypa_128290
Phypa_229552	13.2819	13.5797	13.3321	13.2529	13.5581	13.5093	13.3205	13.3966	13.4085	13.612	14.1402	14.2668	13.9988	14.3341	14.298	15.4905	15.8333	16.1313	9.39368e-08	1.78746e-06
Phypa_206813	13.7918	14.2765	13.3466	13.8555	13.8766	13.8269	14.0986	14.4739	14.9895	15.0188	15.1709	15.005	15.8244	15.9579	16.1688	16.7203	16.4865	16.5693	9.50785e-08	1.8046e-06		Phypa_206813
Phypa_158876	13.3532	13.7861	13.5085	13.3949	13.4917	13.5713	13.5564	13.6048	13.6321	13.6249	14.181	14.005	14.0275	14.0749	14.0269	15.3501	15.712	15.3692	9.61313e-08	1.81998e-06
Phypa_193847	13.0369	13.3171	13.2858	12.9716	13.1806	13.2954	13.5127	13.7362	13.6986	13.7178	14.4794	14.6269	14.8047	14.9472	14.9887	15.7082	16.4804	16.0654	9.8627e-08	1.86253e-06		Phypa_193847
Phypa_4811	13.3588	13.1879	13.3857	13.3223	13.4289	13.2345	14.0425	14.1308	14.0623	13.581	13.615	13.756	13.2557	13.3252	13.5341	12.4705	12.8414	12.7782	9.95222e-08	1.87471e-06
Phypa_72602	13.5089	14.2914	14.2726	13.3915	14.3112	14.038	14.0635	14.2548	14.6146	15.5181	16.5646	16.3449	16.8225	16.9242	17.0821	16.73	17.5026	17.0406	1.00181e-07	1.88239e-06
Phypa_192265	14.0124	14.1804	14.8385	13.9302	14.2951	13.8546	14.0915	14.6	15.5152	17.3947	17.3702	16.7991	17.4438	17.478	17.6976	16.7752	17.7964	16.9171	1.03682e-07	1.94028e-06
Phypa_168934	13.3137	13.1104	13.1906	13.3413	13.4632	13.021	13.0614	12.8601	13.3123	14.6458	15.5463	15.0914	14.9843	15.4534	15.629	15.1343	16.0445	15.4591	1.0378e-07	1.94028e-06
Phypa_111433	14.3399	15.1275	15.3685	15.9262	14.4384	15.3872	14.9251	15.0741	15.8467	16.6141	18.3828	18.4818	19.4276	19.3205	18.8797	20.4693	21.1732	20.4838	1.05207e-07	1.96207e-06
Phypa_131283	13.7731	14.296	14.0691	14.157	13.9407	14.1895	13.808	13.3742	13.6117	13.7189	14.4493	14.5453	15.1148	14.9661	15.1825	16.6381	16.2018	16.8041	1.06805e-07	1.98694e-06
Phypa_152681	13.4476	13.463	13.5293	13.6337	13.4683	13.3158	13.6897	13.4404	13.5081	13.99	15.1982	14.9381	15.0247	15.4751	15.4821	16.1076	16.3896	16.0578	1.0741e-07	1.98998e-06
Phypa_120777	13.558	13.2057	13.9219	13.9385	13.38	13.639	13.4644	13.2843	13.427	14.5042	15.6403	15.5958	15.9606	16.2193	16.5557	16.6616	17.6514	16.6788	1.075e-07	1.98998e-06
Phypa_164514	13.0438	13.0721	13.265	12.9588	13.2307	13.6227	12.9323	12.7499	13.2645	13.8246	13.9286	14.1069	14.2557	14.5307	14.6409	14.8078	14.7923	14.9134	1.09883e-07	2.02909e-06
Phypa_87235	12.9839	13.1517	13.1785	13.0203	13.1793	13.1327	13.0125	12.7045	13.0983	14.0849	14.9947	15.4596	14.2557	15.3901	15.4023	16.6785	17.0364	17.2612	1.10658e-07	2.03838e-06
Phypa_234894	13.8142	13.3845	13.7265	14.3719	13.6587	13.7848	13.672	14.1442	13.5924	14.6573	14.7276	14.8224	15.2857	15.8626	15.8882	16.3745	17.1132	16.4537	1.13246e-07	2.08094e-06
Phypa_172945	13.1243	13.9695	13.0734	13.2292	13.3675	13.4264	13.3644	12.7249	13.3863	14.3471	14.5924	14.6643	14.7379	14.9447	15.2554	16.214	17.2271	16.584	1.15034e-07	2.10863e-06		Phypa_172945
Phypa_172253	13.3643	13.231	13.6569	13.4317	13.4685	13.2848	13.5741	13.6144	13.7382	14.7536	15.3771	14.6446	14.788	15.48	15.5356	15.7323	15.6937	15.3194	1.1632e-07	2.12701e-06
Phypa_176262	13.2493	13.284	13.5854	13.4923	13.4194	13.1898	13.4469	13.4889	13.6945	14.3986	15.2388	14.5988	14.6545	15.0388	15.3734	15.9978	15.7346	15.561	1.17008e-07	2.13437e-06
Phypa_92162	13.8182	13.7394	14.0865	13.4869	13.7886	14.3354	13.6046	13.9375	14.6335	16.1481	16.8117	16.0669	16.6366	16.4035	16.4593	15.9546	16.7516	16.1771	1.20234e-07	2.18789e-06
Phypa_89268	12.9875	13.046	12.9882	12.8704	12.8248	12.8551	12.995	12.609	13.0515	13.4068	15.5491	14.3856	14.6058	15.7169	16.0548	19.1823	18.8499	18.1956	1.22394e-07	2.22181e-06
Phypa_45665	14.151	13.588	13.542	13.4331	13.638	13.9787	13.8963	13.4859	13.3445	13.2243	14.8646	14.7838	15.279	15.2762	15.3672	18.182	18.1641	18.143	1.23081e-07	2.22889e-06
Phypa_98981	13.5013	13.8134	13.6216	13.5241	13.3575	13.6647	13.8498	13.99	14.5699	15.0053	15.3395	14.5117	15.7087	15.8948	15.6231	15.5412	15.9744	15.6792	1.2498e-07	2.25781e-06
Phypa_205419	13.57	13.7874	13.4808	13.6373	13.3884	13.4502	13.3542	13.8852	13.7192	14.5542	15.5118	14.7109	15.7027	15.8422	15.8178	15.6013	16.2767	16.5587	1.27081e-07	2.29026e-06
Phypa_53609	12.8541	12.9672	12.7849	12.836	12.8333	13.1224	12.8679	12.3822	12.9129	13.1724	13.3402	13.6726	13.8642	14.3143	14.6971	15.5495	16.1218	15.3658	1.27452e-07	2.29143e-06
Phypa_160918	13.5312	13.5606	13.5261	13.5883	13.4833	13.4627	14.4813	14.1741	14.1067	13.9625	14.4677	14.173	14.2782	14.4434	14.4075	15.5502	15.9866	15.7494	1.27916e-07	2.29428e-06
Phypa_167696	13.647	13.2577	13.9268	13.3017	13.4594	13.1558	13.7649	13.9837	14.2905	14.5591	15.4445	14.8224	15.4184	15.9985	16.2041	16.8926	17.4102	16.4674	1.28839e-07	2.30532e-06
Phypa_132749	15.1713	15.0635	15.6729	14.8953	15.0346	15.11	14.3674	14.7592	15.3781	16.4361	16.8281	16.2704	16.6114	17.0928	17.4448	17.69	18.2476	17.8068	1.31506e-07	2.34744e-06
Phypa_94938	13.8639	14.1353	14.1744	14.0022	14.1171	13.6257	14.0403	14.1653	14.4827	14.7342	16.3979	15.5708	15.9081	16.3124	16.1881	17.5434	18.1964	18.0123	1.32142e-07	2.35295e-06
Phypa_63988	14.0913	14.3828	14.8525	14.8355	14.7385	14.6186	14.8474	14.831	14.5939	14.9211	15.5474	15.4684	15.4213	15.673	15.8626	17.1357	17.4425	17.1636	1.32998e-07	2.35295e-06
Phypa_109889	15.7115	14.9273	15.754	15.2976	15.0506	15.6967	15.6218	15.6922	15.9081	17.1772	18.4762	18.6576	18.3808	18.9001	19.1926	18.7246	19.8188	19.8444	1.3319e-07	2.35295e-06
Phypa_159202	14.2297	14.1451	14.8752	14.5947	14.7446	14.8369	14.6387	14.9478	15.6109	16.4391	17.3363	17.39	17.6085	17.4773	18.1996	17.7412	18.7031	17.6484	1.33307e-07	2.35295e-06
Phypa_122696	13.4963	12.9787	13.6453	13.8308	13.3168	13.8055	13.3213	13.4092	14.0962	16.2563	16.0743	15.2399	16.1422	16.031	16.3248	16.1083	16.7017	15.7829	1.33485e-07	2.35295e-06
Phypa_185186	14.4463	14.444	14.5133	14.3915	14.5594	14.4526	14.6331	14.7599	14.7741	14.5067	14.9286	14.5723	15.0805	15.102	15.238	16.262	15.9211	15.9655	1.33698e-07	2.35295e-06
Phypa_134340	12.8122	12.9509	12.832	12.9854	12.9233	12.8765	13.0551	12.745	13.0384	13.2025	13.0438	12.9962	12.9784	13.1315	13.1374	14.237	14.388	14.6805	1.3446e-07	2.36082e-06
Phypa_165358	13.5544	13.7092	13.6569	13.4953	13.4932	13.7748	13.4283	13.3498	13.5097	13.4163	13.5794	13.7216	14.6428	14.3956	14.6238	14.756	14.4278	14.5519	1.36167e-07	2.3852e-06
Phypa_145553	14.4371	13.6628	14.1916	14.2959	13.9687	13.8035	13.8278	14.0619	13.7858	15.2699	15.7068	15.6089	16.1206	16.559	15.8727	15.9896	16.9635	16.6878	1.42168e-07	2.48452e-06
Phypa_168135	14.0299	13.849	14.1744	14.1599	13.8833	13.9328	13.7258	13.9634	14.3863	14.357	15.3194	14.8545	15.7033	15.8783	15.2971	16.7484	16.5248	16.8968	1.43754e-07	2.50639e-06
Phypa_90222	12.6852	12.9201	12.9601	12.8266	12.8961	13.1599	12.7675	12.3838	13.0687	14.1383	14.8145	15.4992	14.88	15.4011	15.7688	16.0951	15.6318	15.5954	1.44094e-07	2.50649e-06
Phypa_120256	13.1112	13.2387	13.1581	13.1765	13.1191	13.191	13.034	13.0739	13.115	13.4258	14.4481	14.2059	14.1202	14.683	14.832	16.0196	15.9803	15.5468	1.4447e-07	2.50722e-06		Phypa_120256
Phypa_64447	13.3699	12.9308	13.4509	13.5112	13.4494	13.2656	13.3593	13.2851	13.3463	14.4635	14.8127	14.5155	14.6968	15.0673	15.179	14.5971	15.2627	14.7105	1.4673e-07	2.54055e-06
Phypa_13662	15.1598	14.9503	15.5277	14.581	15.102	14.7643	14.9051	15.7425	15.5902	17.0643	18.1678	17.8945	17.9474	18.2331	18.4488	18.1158	19.4451	18.0838	1.517e-07	2.62055e-06		Phypa_13662
Phypa_67470	12.9251	12.9625	12.9648	13.0573	12.9477	12.9976	12.8763	12.5242	13.0644	13.4733	15.5021	15.1413	14.3841	15.2124	15.9525	18.972	18.9607	18.1678	1.52158e-07	2.62242e-06
Phypa_65508	12.7669	12.5327	12.9049	12.9278	12.9659	12.6452	12.6816	12.4496	12.9247	13.1708	12.8762	12.9716	12.8685	12.9279	13.1601	14.8579	14.5297	14.6189	1.53272e-07	2.63556e-06
Phypa_18112	13.4318	13.3671	13.0647	13.2772	13.5808	13.7557	13.2386	12.7172	13.1233	14.6025	16.6798	16.1769	15.8684	16.3917	16.1447	16.9871	16.9641	16.9916	1.54448e-07	2.64887e-06	PLATZ	Phypa_18112
Phypa_137993	13.9176	13.7991	14.1704	13.8091	14.143	14.1094	14.5107	14.3043	14.1529	14.9587	16.2548	16.2001	16.086	16.4474	16.757	17.5172	18.1955	17.2339	1.54753e-07	2.64887e-06		Phypa_137993
Phypa_167268	13.3421	13.0977	13.5036	13.1901	13.0141	13.1841	13.5004	13.3316	13.505	14.0815	15.1867	14.372	14.3647	15.222	15.5482	16.839	16.9214	16.5477	1.58984e-07	2.71102e-06
Phypa_165546	12.9511	13.4817	13.2496	13.2947	13.6524	12.917	13.233	14.0264	14.1619	14.8082	15.2024	14.9444	15.8157	15.8409	15.7216	15.6758	15.5224	15.0938	1.59106e-07	2.71102e-06
Phypa_169546	12.8756	13.7367	13.2688	13.6925	13.981	13.9424	13.5814	13.794	14.3777	14.6013	15.6266	15.1523	16.2226	15.7909	15.7013	17.0129	17.5073	16.7524	1.59753e-07	2.71585e-06
Phypa_158632	13.4963	13.4052	13.4307	13.4986	13.472	13.3246	13.2067	13.1737	13.3551	14.0452	14.4289	14.4007	14.3221	14.7319	15.0886	15.8351	16.001	15.1666	1.62628e-07	2.75235e-06		Phypa_158632
Phypa_113098	13.3065	13.0977	13.3119	13.3645	13.3182	13.1363	13.412	13.2112	13.3069	13.4978	13.8851	13.5589	13.8364	13.8088	14.1405	15.0888	15.5022	14.9372	1.62634e-07	2.75235e-06
Phypa_69344	12.8521	12.7742	12.7955	13.1531	12.8833	12.4971	13.034	12.3709	12.9389	13.0365	12.7578	12.8073	12.808	12.601	12.9974	15.1599	15.3538	15.3684	1.63736e-07	2.76476e-06		Phypa_69344
Phypa_164940	17.5814	17.8563	18.2182	17.9971	17.6971	18.0368	17.5596	17.6357	17.7878	16.8304	17.3423	16.5914	17.1984	16.9965	17.2419	15.0459	15.3865	14.7647	1.67223e-07	2.8173e-06
Phypa_31826	13.804	13.3983	13.5669	13.9462	13.8297	13.4044	13.4942	13.0295	13.4567	13.9116	14.3298	13.5604	14.5841	14.6323	14.7168	15.7718	16.285	15.9905	1.68193e-07	2.82447e-06		Phypa_31826
Phypa_18841	12.8283	12.8338	13.0156	12.8043	12.9604	12.9327	12.8352	12.6522	12.9295	13.7832	14.3063	15.0737	14.7263	15.2041	15.3556	15.326	14.8805	15.32	1.68402e-07	2.82447e-06	AP2/EREBP	Phypa_18841
Phypa_89256	12.7794	12.6383	13.0515	12.8803	12.7924	12.9605	12.9414	12.74	13.0983	14.1085	15.2662	16.0414	15.5128	15.9538	16.3376	16.0602	16.9048	16.5661	1.72205e-07	2.8818e-06		Phypa_89256
Phypa_212109	13.4862	12.932	13.3752	13.2322	13.2448	13.1981	13.2805	13.7623	13.427	14.1803	14.2512	14.9535	14.8685	15.0144	15.3119	15.5538	16.3825	16.0111	1.73599e-07	2.89866e-06
Phypa_135616	14.2612	15.0844	14.1143	14.0199	14.7751	14.3745	14.8583	14.4978	14.6494	15.281	16.1687	16.0857	16.5436	17.064	16.238	18.4657	17.9953	18.8961	1.80154e-07	3.00143e-06		Phypa_135616
Phypa_164789	13.4172	13.125	13.6999	13.5008	13.7987	13.4637	13.6039	13.2247	13.4939	14.1914	14.8525	15.6723	15.3019	15.9706	16.4915	17.1681	17.1786	16.998	1.81321e-07	3.01418e-06
Phypa_172664	13.9911	13.8899	14.0669	14.3274	13.527	13.6495	13.4564	14.3249	13.7489	14.6968	15.7187	16.3362	16.0557	16.4002	16.6212	17.7662	18.8834	18.3154	1.82358e-07	3.0247e-06
Phypa_36552	12.891	13.1679	13.0951	13.0265	13.1254	12.9779	14.0509	13.9994	14.0558	14.0347	14.0311	14.801	14.6046	14.7396	14.8614	14.8446	15.1158	14.8564	1.82764e-07	3.02474e-06
Phypa_224868	13.5312	13.6869	13.3875	13.4261	13.5865	13.5976	13.5549	13.5329	13.5563	13.4824	13.9624	13.674	13.9616	13.9595	13.6743	15.573	15.3825	15.1058	1.8651e-07	3.07995e-06
Phypa_63513	12.9511	13.0892	13.0156	12.7028	12.7802	12.8592	13.33	13.3579	14.2683	14.5689	14.2221	14.3805	14.4392	14.8125	15.0065	16.3446	17.5548	16.622	1.87786e-07	3.09421e-06
Phypa_198241	13.1308	13.015	13.0156	13.2047	13.1035	13.0749	13.1329	12.6469	13.115	13.6585	15.0704	14.8618	15.1387	15.5603	15.7895	16.1056	16.2909	15.6779	1.8872e-07	3.10277e-06
Phypa_51702	12.9803	12.7978	12.8626	13.1632	12.7314	12.6799	12.8571	12.6442	12.9667	13.0712	13.3504	13.2399	13.2814	13.2492	13.5036	15.9224	15.6497	14.9669	1.90122e-07	3.11899e-06		Phypa_51702
Phypa_129025	13.9345	13.5652	13.4972	13.0474	13.4917	13.6074	14.2348	14.0995	13.6436	13.9077	14.8274	14.8966	15.1396	15.2995	15.5731	16.5834	16.7979	16.6519	1.92671e-07	3.15224e-06
Phypa_182711	15.153	15.5415	15.7119	15.6225	15.3813	15.1264	15.0976	15.4614	15.1046	15.5244	16.7201	16.5719	16.8304	17.1056	16.9299	18.1563	18.4103	18.499	1.9299e-07	3.15224e-06		Phypa_182711
Phypa_2950	13.0106	12.9093	13.4067	13.4763	13.1285	13.3673	13.0863	13.2748	13.3303	13.8256	14.7712	15.3639	15.2374	15.4402	15.969	16.3806	16.8625	16.3886	1.94266e-07	3.16619e-06
Phypa_153240	12.7287	12.932	12.7251	12.7371	13.0306	12.6967	12.7955	12.3693	12.9598	13.2457	13.0828	12.9213	13.7402	13.7252	14.0897	15.9236	15.7395	14.9593	1.98035e-07	3.2206e-06
Phypa_113092	12.8502	12.9462	12.9146	13.1431	12.7785	12.9032	12.9673	12.6954	13.0384	13.3385	13.3337	13.2305	13.3542	13.3059	13.6036	14.272	14.2655	14.0982	1.99497e-07	3.23735e-06
Phypa_81865	13.0524	12.9261	12.9098	12.7014	12.917	12.6774	13.1809	13.0679	13.4253	13.7396	13.5032	13.7323	13.8905	13.9496	14.047	13.41	13.5723	13.2932	2.01193e-07	3.25784e-06
Phypa_205965	15.5938	16.1481	15.3663	15.3739	15.3275	15.4084	15.8535	15.9065	16.2636	16.3668	17.597	17.536	17.6354	17.7307	18.1578	18.9368	19.2747	18.6333	2.05795e-07	3.32517e-06
Phypa_107759	13.9101	14.1156	14.3997	13.9255	14.373	14.4152	15.1867	15.1613	15.348	15.2196	16.0166	15.9984	16.2907	16.7852	16.6714	16.678	16.843	16.247	2.06876e-07	3.33545e-06
Phypa_168363	14	14.3459	14.3156	14.0683	14.3716	13.6749	14.3542	14.6442	15.113	15.9569	16.9135	15.989	16.3922	16.6041	16.7607	16.1109	16.4228	16.0462	2.12527e-07	3.41921e-06	ABI3/VP1	Phypa_168363
Phypa_172697	13.5038	13.4018	13.6914	13.7573	13.6129	13.4243	13.5631	13.8268	13.4584	14.8869	15.7488	16.1664	15.4417	15.8211	15.8544	15.1336	15.4015	15.1282	2.13384e-07	3.42564e-06	AP2/EREBP
Phypa_167873	14.8323	14.2765	14.2726	14.6514	14.6582	14.781	14.8486	15.4477	15.2035	16.2899	17.857	17.7845	17.3729	17.6859	17.8749	17.4327	17.5941	17.0337	2.18976e-07	3.50219e-06
Phypa_232889	13.1882	13.0678	13.8474	12.7654	13.5718	13.2862	13.2274	12.9077	13.1438	13.2578	14.9557	14.4977	14.1691	14.5925	14.9024	17.7706	18.1061	17.707	2.19087e-07	3.50219e-06
Phypa_160615	13.3808	13.5327	13.6628	13.7069	13.8585	13.6264	13.4817	13.7349	13.8718	13.8368	14.5238	14.3583	14.6071	14.7145	14.9974	16.175	17.2924	16.6259	2.26451e-07	3.61221e-06
Phypa_147571	13.3616	12.896	13.2783	13.1839	13.214	13.0628	13.8068	13.4061	13.3568	13.9587	15.752	16.1936	16.3765	16.7961	16.7599	17.4331	17.6192	17.0633	2.31061e-07	3.67792e-06		Phypa_147571
Phypa_73934	13.1373	13.2271	12.9122	13.1876	13.149	13.0423	13.1877	13.0699	13.1838	13.4811	13.9791	13.5752	13.9862	14.102	14.0821	14.4867	14.633	14.2221	2.35275e-07	3.73706e-06		Phypa_73934
Phypa_160557	13.4605	13.7298	13.7796	13.596	13.6809	13.4833	13.8005	13.8108	13.842	14.3849	14.3581	14.3234	14.3796	14.8079	14.7307	14.6616	14.789	14.4606	2.35885e-07	3.73884e-06
Phypa_173963	13.2731	13.1394	13.2726	13.2272	13.3436	13.2932	12.9928	13.2945	13.1356	13.9306	14.6683	15.0419	14.8758	14.933	15.2726	15.0609	15.0422	14.7528	2.40134e-07	3.79816e-06
Phypa_207105	14.6629	14.2606	14.4907	14.1412	14.0046	14.0776	14.6457	15.0376	15.023	15.215	15.8001	16.2985	16.0289	16.2526	16.7345	16.9206	17.5501	17.0128	2.41301e-07	3.80857e-06
Phypa_159416	13.1438	13.1104	13.0778	13.1698	13.3168	13.1576	13.2367	12.9429	13.3014	13.7364	14.1593	13.7243	14.5047	14.4381	14.8839	15.452	15.5652	14.7326	2.47661e-07	3.90074e-06
Phypa_35267	13.1803	12.9614	13.1143	12.9942	13.093	13.3135	13.2395	13.4419	13.1458	13.3457	13.5838	13.5723	13.6071	13.6456	13.895	14.7618	15.0515	14.6176	2.49933e-07	3.92828e-06
Phypa_224579	14.9767	15.1909	14.714	14.6767	15.293	14.2927	15.2551	15.3291	15.9696	16.1276	16.7798	16.0925	17.07	17.0709	16.8037	17.9577	18.7457	18.3039	2.56161e-07	4.01775e-06
Phypa_214778	14.0018	13.4728	14.4315	14.2061	14.3369	13.3819	14.4813	14.5993	15.2678	16.571	16.9235	16.3767	16.4157	16.9887	17.3376	18.0312	18.7767	17.4267	2.57139e-07	4.02467e-06
Phypa_166565	13.1276	13.5043	13.7334	13.6782	13.4568	13.8504	13.2029	12.8554	13.0296	13.3738	15.4905	15.173	15.1219	15.729	15.9012	18.248	19.7348	18.9345	2.6092e-07	4.07185e-06
Phypa_111414	12.8852	13.0427	13.1121	12.7824	13.3997	13.185	13.0286	12.4466	13.1759	13.2995	13.7655	13.0312	13.5423	13.8714	13.9243	15.7556	16.1943	15.6955	2.61664e-07	4.07185e-06		Phypa_111414
Phypa_154342	12.8756	12.8338	12.9601	12.8382	12.7997	12.982	12.9277	12.4029	12.9575	13.1899	14.1298	14.3092	14.2557	14.827	15.1068	15.766	15.4824	15.618	2.61783e-07	4.07185e-06		Phypa_154342
Phypa_129553	12.8852	13.6111	13.4101	13.4354	13.4983	13.2819	14.4664	14.6874	14.2711	15.093	15.0211	15.2691	14.97	15.5843	15.6383	14.9864	15.5254	15.1612	2.65838e-07	4.12636e-06
Phypa_222215	15.6056	15.423	16.2016	16.3224	16.2365	15.623	17.206	17.2947	16.8458	17.2885	18.8039	18.0694	18.9344	19.5269	19.3022	19.535	19.87	19.1571	2.70744e-07	4.18605e-06
Phypa_114973	13.3504	13.2747	13.7499	13.5636	13.3265	13.4756	13.4013	13.5502	13.4954	14.6025	15.6403	15.1866	14.9517	15.5363	15.5514	15.9487	15.4077	15.3388	2.70801e-07	4.18605e-06
Phypa_125243	13.2403	13.3315	13.0314	13.0828	12.8979	13.2639	13.2542	12.4919	13.2419	13.6493	13.9026	14.0149	14.5647	14.5028	14.7948	14.9355	14.6829	14.7171	2.73773e-07	4.21615e-06		Phypa_125243
Phypa_143425	13.1438	13.489	13.0426	13.2034	13.0887	13.3851	13.0677	12.8772	13.1025	13.3863	14.4118	13.9329	14.2932	14.5925	14.5976	15.6794	15.5294	15.2128	2.73873e-07	4.21615e-06
Phypa_76104	13.1882	12.8056	13.4643	12.9983	13.0732	13.0192	13.0635	13.3366	13.1996	13.9306	15.1327	15.0653	14.9803	15.2916	15.5045	15.5634	16.0524	15.4974	2.80243e-07	4.30539e-06
Phypa_96157	13.992	13.8893	13.6364	13.8089	13.7086	13.7524	13.601	13.5743	13.6087	13.5882	14.0086	13.9294	14.2064	14.5005	14.3538	14.9828	15.0799	15.3845	2.82183e-07	4.32631e-06
Phypa_63780	13.2789	13.0083	13.0337	13.034	13.2879	13.182	13.2367	12.901	13.0815	13.4965	14.4093	14.4223	14.3313	14.8687	15.1217	16.133	15.8209	15.5036	2.85794e-07	4.36971e-06
Phypa_146028	13.1276	13.1679	13.3027	13.3528	13.3049	13.1378	13.1635	13.611	13.1759	15.2672	18.1078	17.1791	15.7697	17.2929	17.5726	20.087	20.3023	18.8695	2.86179e-07	4.36971e-06
Phypa_114376	14.6629	14.696	14.9905	14.809	14.8743	14.7871	15.1129	14.9521	14.9212	14.9039	16.105	15.493	15.8998	16.0844	16.5201	17.6747	18.3132	17.9058	2.87235e-07	4.37692e-06
Phypa_218011	14.2168	14.3006	14.5467	14.5501	14.2005	14.3887	14.1409	14.0513	14.1639	13.9476	14.1372	13.9873	14.2509	14.2418	14.3239	15.2629	15.5723	15.4195	2.89226e-07	4.39833e-06		Phypa_218011
Phypa_179885	14.0299	13.8665	14.0448	13.9715	13.9937	14.1136	13.9231	14.5329	14.4303	13.8488	14.2081	13.9671	14.4965	14.5936	14.6569	16.0465	16.2639	15.9234	2.91328e-07	4.42132e-06		Phypa_179885
Phypa_76806	12.9438	13.0785	12.855	12.7028	12.782	12.8765	13.0729	12.8084	12.9804	13.0276	13.1549	13.0398	13.1041	13.2055	13.2322	14.0595	14.185	13.8638	2.95919e-07	4.47345e-06
Phypa_64336	14.2343	13.5925	13.5823	13.1736	13.8922	14.2056	13.6471	13.4045	13.46	14.0815	15.634	15.9444	15.8013	16.5975	16.3003	18.2915	18.0838	17.9594	2.95957e-07	4.47345e-06
Phypa_137063	14.2343	14.1415	14.714	14.5517	14.6845	14.5382	14.908	15.1829	15.1192	15.6935	17.2282	16.2225	16.8557	17.2418	17.7677	18.0251	18.5649	17.6901	2.99608e-07	4.51953e-06
Phypa_32342	14.5903	13.9279	14.5197	15.1646	14.696	14.5817	13.7992	14.4128	14.3498	15.8583	17.0333	15.9912	16.346	16.7645	16.8357	17.5518	18.05	17.1377	3.01219e-07	4.52669e-06
Phypa_206384	12.8987	13.1618	12.9171	12.8926	12.7823	12.9801	13.1915	13.1957	13.3087	14.1835	15.6203	15.5023	15.5912	15.4107	15.8327	15.0404	15.9676	15.3984	3.0129e-07	4.52669e-06
Phypa_234062	13.9982	13.8813	14.6126	14.0263	13.9073	14.0448	14.2367	14.5473	14.5409	15.5181	15.7563	15.7573	15.7169	16.1943	16.3534	15.9615	16.6901	15.83	3.04455e-07	4.5651e-06
Phypa_19944	14.2022	14.7161	14.4939	14.4669	14.1673	14.4394	14.2348	14.2478	14.505	15.2373	15.3096	15.5574	16.4046	16.0802	16.2496	15.4664	16.385	16.1279	3.05427e-07	4.57053e-06
Phypa_167252	13.1566	13.4272	13.3716	13.1197	13.3399	13.0787	13.6471	14.1903	14.3846	15.2095	15.7793	15.7021	15.0294	15.761	15.5731	15.2679	16.1723	15.2855	3.0815e-07	4.60209e-06
Phypa_123758	13.2627	13.4572	13.3645	13.4946	13.3872	13.4143	13.3055	13.0778	13.2419	13.3542	13.4216	13.437	13.5169	13.5957	13.3787	14.4857	14.4783	14.953	3.10854e-07	4.63324e-06
Phypa_140855	12.8639	13.0172	12.9316	12.5748	12.9206	12.9131	12.7765	12.6253	13.0623	14.1227	16.9191	16.7055	16.6092	16.6989	16.8426	18.2503	18.0022	17.3114	3.16188e-07	4.70339e-06
Phypa_224154	14.3223	14.3061	14.3805	14.2716	14.4942	14.4987	14.1429	14.4108	14.3777	13.4965	14.0951	13.4484	13.4772	13.6548	13.5854	12.7004	12.5967	12.9105	3.17991e-07	4.72085e-06
Phypa_120299	14.7362	14.5591	15.1981	15.2651	15.0598	14.7838	15.648	15.8962	16.2443	16.1914	16.6476	16.0753	16.7385	17.2081	16.7154	17.5343	18.1293	18.0696	3.18856e-07	4.72434e-06
Phypa_204038	13.9712	13.5985	13.5607	13.5785	13.6419	13.6404	13.7112	13.5416	13.2905	13.7364	14.0905	14.0653	14.5067	14.5163	14.4476	14.8477	14.9206	15.1708	3.25513e-07	4.81346e-06
Phypa_234155	13.1502	13.3025	13.0337	13.0082	13.114	13.1983	13.2624	13.1323	13.4794	13.3314	13.8256	13.4321	13.674	13.783	14.0908	14.8151	14.8499	14.8444	3.31901e-07	4.89826e-06
Phypa_112168	13.5089	13.2329	13.4307	13.4564	13.5424	13.4264	13.3979	13.2808	13.2978	13.4681	13.8851	13.787	13.9507	14.211	13.9601	14.7323	14.8023	14.4781	3.37035e-07	4.96425e-06
Phypa_92683	12.86	12.849	12.8295	12.8756	12.8648	12.7594	13.0509	12.9132	13.0665	13.6653	14.1767	14.6347	13.8748	14.222	14.1663	14.2958	14.6162	14.5347	3.38874e-07	4.98156e-06
Phypa_114178	13.1913	13.2463	13.2496	13.2939	13.0983	13.1967	12.946	12.9364	13.0899	13.4123	14.397	14.372	14.1929	14.8252	14.9951	16.0105	15.753	15.4497	3.43991e-07	5.04687e-06
Phypa_206327	13.0053	12.9081	13.11	13.0443	12.8353	13.0122	13.0125	13.0818	13.1996	13.2396	13.7226	14.0526	13.3617	14.5952	14.8275	16.7394	16.5407	16.6081	3.48107e-07	5.09729e-06
Phypa_161498	13.4025	13.3983	13.6335	13.3735	13.5364	13.4327	13.54	13.4934	13.46	13.3654	13.3142	13.458	13.4492	13.5005	13.6743	14.7768	14.8393	14.4781	3.48999e-07	5.1004e-06		Phypa_161498
Phypa_162717	13.541	13.8565	14.2224	13.483	13.4214	14.1112	14.4833	14.6812	14.9259	15.5936	16.0497	15.6475	15.4249	16.4387	16.264	17.0006	17.4487	16.636	3.50218e-07	5.10825e-06
Phypa_199069	15.8061	16.6981	16.8484	16.5288	16.1994	16.2828	15.8655	16.9845	16.837	17.4082	18.0341	18.2686	18.3518	18.4342	18.8047	20.7234	20.5605	19.7968	3.53654e-07	5.14835e-06
Phypa_144812	12.7071	12.6499	12.9412	12.7767	13.1141	12.6717	12.8376	12.57	13.023	13.1962	13.3272	13.4386	13.4647	13.7774	13.8913	14.8018	14.4055	14.4964	3.54903e-07	5.15653e-06		Phypa_144812
Phypa_56276	13.6079	13.8996	13.7362	13.778	13.9645	13.7075	13.8315	13.8874	13.8039	14.2995	15.1982	13.994	15.1077	15.3163	14.9893	17.1164	16.9161	16.3221	3.69529e-07	5.35864e-06
Phypa_144213	13.2701	13.3207	13.047	13.5298	12.8276	12.7096	12.8522	12.2139	13.0558	12.9419	13.9303	14.2529	14.7193	14.5527	14.9159	16.7421	16.5871	16.146	3.72308e-07	5.37412e-06		Phypa_144213
Phypa_169294	13.4862	13.8364	14.3156	13.7675	14.1923	14.2174	13.6499	13.698	14.1838	14.5105	15.7481	15.3128	15.129	15.5318	15.7293	17.1519	18.1549	17.9191	3.72979e-07	5.37412e-06
Phypa_124824	13.0947	13.2501	12.8113	13.0734	13.2173	12.8571	12.9505	13.0005	13.1192	14.1416	14.289	15.0072	14.7586	15.105	15.2046	13.8865	14.3387	14.229	3.7311e-07	5.37412e-06
Phypa_65434	14.6241	13.4687	14.1622	14.231	13.7286	14.3434	14.3439	14.3031	14.3339	14.8687	16.3767	15.6919	15.7362	16.3803	16.4217	17.8807	18.0915	18.1711	3.73464e-07	5.37412e-06
Phypa_118675	17.1886	16.2821	17.3064	17.1961	17.2221	16.941	17.5885	17.657	17.601	18.8531	19.1626	18.6973	18.8997	19.1962	19.0357	18.7806	19.5985	19.2424	3.78151e-07	5.41882e-06		Phypa_118675
Phypa_170601	14.0635	14.1644	14.5561	14.5605	14.0988	14.1482	14.7423	14.7719	15.0569	13.4681	13.4706	13.4804	13.1861	13.3468	13.2915	13.7349	13.4859	13.5258	3.78231e-07	5.41882e-06
Phypa_106596	13.0779	12.8788	13.002	12.8435	13.0273	12.9614	12.798	12.818	12.9009	13.1835	13.633	14.2249	13.8978	14.1999	14.2322	15.0098	15.8296	15.4988	3.78739e-07	5.41882e-06
Phypa_146384	13.0124	13.2784	12.953	12.7873	13.062	13.0726	13.0966	12.6442	13.1233	13.2212	14.0053	13.6503	14.1785	14.1725	14.4476	15.014	14.9074	14.7285	3.79503e-07	5.41942e-06		Phypa_146384
Phypa_119866	13.3435	13.1849	13.5149	13.6497	13.4707	13.4682	13.267	13.2504	13.5191	14.1764	14.9247	14.949	15.1104	15.2566	15.7762	15.5766	16.784	16.0231	3.81643e-07	5.43962e-06		Phypa_119866
Phypa_195117	13.3378	13.3897	13.265	13.4381	13.4094	13.4801	13.302	13.1912	13.5191	13.8687	13.9906	13.787	13.6335	13.9595	13.928	14.8335	15.4762	14.9008	3.85513e-07	5.48435e-06
Phypa_28324	13.3378	13.3547	13.8802	13.1959	13.361	13.7421	13.5609	13.8174	13.3794	15.1938	16.6302	17.2668	16.6391	16.6011	16.8436	15.8113	16.2607	16.4362	3.86845e-07	5.49288e-06	AP2/EREBP
Phypa_61744	13.0403	13.1476	12.9695	13.2071	12.9578	13.1801	13.1925	13.0047	13.0579	13.1978	13.1563	13.2949	13.4965	13.6405	13.5372	14.262	14.6312	14.1696	3.87998e-07	5.49884e-06
Phypa_198232	13.2068	13.5452	13.0691	13.3601	13.0873	13.1843	13.4079	12.7475	13.2457	13.1185	13.1118	13.0441	13.2972	13.3201	12.9024	15.591	15.4693	15.163	3.96645e-07	5.61077e-06
Phypa_6718	13.5556	13.1145	13.3101	13.2483	13.0992	13.4426	13.3762	13.1361	13.341	13.2729	14.058	14.3128	14.0171	14.2193	14.284	16.0154	15.7575	15.6754	4.00323e-07	5.65213e-06
Phypa_120821	13.0711	13.1819	13.2952	12.6976	13.0052	13.5423	13.2067	12.7425	13.4203	14.8287	15.9857	15.3496	15.4068	15.2289	15.5747	15.1394	16.0073	15.2058	4.01766e-07	5.66186e-06
Phypa_76735	13.2129	12.5545	13.2726	13.214	13.1855	12.5937	13.3266	13.1921	13.2112	14.3083	14.8529	14.4898	14.8266	14.836	15.1601	15.0362	15.8563	15.0811	4.06973e-07	5.72447e-06
Phypa_150545	13.2433	13.7662	13.4709	13.4428	13.5071	13.0808	14.0135	14.6158	14.1315	14.3654	14.9524	15.3531	15.3011	15.2532	15.4907	15.7276	15.8143	15.8086	4.17503e-07	5.86158e-06
Phypa_197877	14.0846	13.6325	13.8269	13.5544	13.7826	13.7827	13.908	13.8215	13.6721	13.9019	14.4203	14.7793	14.9285	14.682	15.156	15.7272	15.9463	15.83	4.18371e-07	5.8628e-06
Phypa_27666	12.9946	13.1899	13.1866	13.358	13.133	13.0914	12.9994	12.9054	13.219	13.2669	13.5373	13.4223	13.5316	13.4869	13.9024	14.549	14.3747	14.4974	4.24055e-07	5.93135e-06	CCAAT_HAP3
Phypa_112428	13.8756	13.5698	14.1478	13.9255	13.7768	13.8296	13.8204	14.3465	14.376	14.9306	15.6102	15.801	15.7913	15.8179	15.8975	15.9706	16.1465	15.4086	4.41606e-07	6.16535e-06
Phypa_114091	13.2731	13.2037	12.9412	13.1289	12.9705	13.2552	13.3161	13.0975	13.0899	13.6924	16.6997	16.3881	16.3481	16.5352	17.0148	19.5055	19.33	18.5213	4.44215e-07	6.19025e-06
Phypa_47886	13.2553	13.1166	13.6886	13.6573	13.5348	13.494	13.1877	13.5387	13.2267	13.7706	14.367	14.3514	14.636	14.7057	15.0459	15.0404	15.4242	15.5918	4.54214e-07	6.31784e-06
Phypa_76956	14.9233	14.6925	15.806	14.6176	15.0891	15.6358	14.837	15.3174	15.5018	16.9111	17.4313	17.1048	17.2395	17.4679	18.1795	18.3173	19.0584	18.1502	4.58911e-07	6.37135e-06
Phypa_130828	12.9289	12.9532	12.8576	12.9222	12.9856	12.8261	13.0946	12.4889	12.9247	13.0781	13.1824	13.0987	12.8811	13.6588	13.2802	15.3836	15.2308	16.0566	4.6471e-07	6.42963e-06
Phypa_139414	13.5556	13.0871	12.9412	13.1862	13.3726	13.2419	13.8117	13.9472	13.3159	13.8408	14.2689	14.9581	15.0805	15.1256	15.5747	16.3102	16.7604	16.0373	4.64927e-07	6.42963e-06
Phypa_164794	13.5985	13.4256	13.5004	13.5035	13.7221	13.2928	13.7019	13.8485	13.832	14.1498	14.5838	14.5023	14.4548	15.0255	14.8651	15.5834	15.5278	15.0191	4.65681e-07	6.42963e-06
Phypa_70836	13.9438	13.6141	13.4509	13.625	13.4941	13.5018	14.1448	13.723	13.7884	14.5099	14.9473	14.7755	14.9745	15.2566	15.2674	14.868	15.6299	15.276	4.73121e-07	6.52034e-06
Phypa_42948	13.8958	13.7946	14.1353	13.6622	13.3186	14.1043	13.8043	14.5686	14.1315	15.0759	15.4279	15.7819	15.7632	15.8484	15.9255	15.9071	16.8941	16.3668	4.75414e-07	6.53992e-06
Phypa_164913	14.4331	14.3776	13.9672	14.2647	14.6137	14.0068	14.6164	14.9874	14.5984	15.1859	16.3799	15.5423	16.1817	16.3475	16.0213	17.6565	17.7041	16.9488	5.0248e-07	6.8891e-06		Phypa_164913
Phypa_162297	13.0575	13.2213	13.0065	13.2208	13.1526	13.1134	13.1857	12.818	13.0983	14.7999	14.8655	15.0462	14.8748	14.6073	15.1581	14.7535	16.1326	14.9916	5.02636e-07	6.8891e-06
Phypa_76425	12.7028	12.6089	12.806	12.7431	12.7605	12.5587	12.8595	12.5184	12.92	13.2273	14.2756	14.0441	13.9626	14.4405	15.0548	15.9974	16.8124	15.7366	5.0833e-07	6.95443e-06
Phypa_149981	13.6402	13.36	13.4643	13.3873	13.6689	13.3255	13.4786	13.5813	13.2267	14.0522	14.8466	14.4835	14.4841	14.5883	15.1143	15.365	15.8231	15.3974	5.11543e-07	6.98564e-06
Phypa_173107	13.3308	13.2653	13.1785	13.2131	13.1509	13.1428	13.6317	13.7648	13.7962	14.2714	14.4385	14.394	14.4249	14.4215	14.3054	14.3255	14.2703	15.0278	5.15944e-07	7.03294e-06
Phypa_125444	14.8412	14.4732	14.5808	14.6226	14.5224	14.5938	14.5366	14.629	14.5347	15.2001	16.2155	15.9122	16.163	16.4789	16.3239	15.8688	16.4627	16.2369	5.28374e-07	7.1893e-06
Phypa_221270	14.1292	14.2396	14.4332	14.4157	14.6934	14.4465	14.1037	14.1737	14.9164	15.7611	16.0396	15.3643	15.8592	16.0164	16.0526	16.3116	17.1489	16.4818	5.34101e-07	7.25406e-06
Phypa_154437	13.9401	13.5521	13.6656	13.5027	13.5651	13.8309	14.0771	13.98	13.9057	14.2548	14.9079	14.4906	14.7146	14.8862	14.9122	15.3224	15.6712	15.2166	5.36649e-07	7.27028e-06
Phypa_211079	13.9749	13.7755	13.7702	13.8188	13.9547	13.7915	13.7649	14.116	14.3568	14.1811	14.9303	14.7819	14.8832	15.0496	15.0924	15.8012	16.4328	16.1699	5.37235e-07	7.27028e-06
Phypa_137321	14.0796	13.5781	13.6914	13.7198	13.8503	13.7869	14.0441	14.2843	13.7609	13.9039	14.8961	14.7209	14.832	15.2027	15.3813	16.5544	16.5194	16.3497	5.40829e-07	7.30573e-06
Phypa_116103	13.2006	13.2155	13.2726	13.264	13.2826	13.1853	13.1953	13.3579	13.4034	13.357	13.48	13.4484	13.2814	13.601	13.3822	14.5422	14.8393	14.3694	5.54182e-07	7.47265e-06
Phypa_138520	14.1913	14.5887	14.6914	13.8116	14.3973	14.901	14.8401	15.1746	15.4436	16.9209	17.7746	17.4716	16.5988	17.21	17.2616	16.8291	18.177	17.1905	5.57305e-07	7.48982e-06		Phypa_138520
Phypa_215461	13.5013	13.4043	13.6569	13.5646	13.5676	13.5049	13.6089	13.7892	14.1356	14.8082	14.6549	14.8895	14.7768	14.9755	14.9304	14.8524	15.6658	14.9259	5.57454e-07	7.48982e-06
Phypa_93964	13.0159	12.9958	13.2858	13.1192	13.0905	13.1059	13.2524	13.2504	13.1478	13.9827	14.7963	14.7514	13.8342	14.1293	14.3439	14.6129	14.6794	14.5742	5.61367e-07	7.5289e-06
Phypa_98648	14.5568	14.9998	14.953	14.8463	14.6229	14.887	14.8043	14.8601	15.2257	13.3766	13.1967	13.0569	13.788	13.4119	13.0337	13.1869	13.6588	13.8093	5.66663e-07	7.58319e-06
Phypa_125298	13.0299	13.1187	12.9928	13.1553	12.8239	13.0759	14.3422	14.6131	13.9575	14.803	14.3063	14.6657	14.3617	14.5967	14.855	14.0703	14.3628	14.0024	5.67437e-07	7.58319e-06
Phypa_87393	14.0369	13.0721	13.5545	12.7041	13.2865	13.7555	13.6829	13.2247	13.219	13.7832	15.0086	15.7014	15.4478	15.8256	15.9951	17.4978	17.7277	17.6584	5.71204e-07	7.61995e-06		Phypa_87393
Phypa_111312	13.5001	13.5575	13.8307	13.7968	13.7638	13.5042	13.5218	13.7709	13.4534	14.3897	16.1625	16.4746	16.4763	16.9081	17.0848	16.532	17.1704	16.9366	5.79234e-07	7.71333e-06
Phypa_162705	14.3504	14.5043	13.758	14.4201	14.5611	14.0026	14.8456	15.1569	15.6593	13.3199	12.6203	12.8073	12.6643	12.5797	12.9459	12.8926	12.9861	13.0158	5.81132e-07	7.72489e-06
Phypa_173984	14.6079	14.792	14.654	14.7142	14.7994	14.6186	15.5545	15.4675	15.8307	14.3485	14.6631	13.852	14.3572	14.3505	14.0951	13.6899	13.7979	13.6394	5.82904e-07	7.73474e-06
Phypa_233854	13.6333	13.5059	13.4841	13.5047	13.8262	13.4767	13.7099	13.3934	13.4986	14.1449	14.7722	13.9001	14.8299	15.0779	15.094	14.9885	15.3296	15.2302	5.84225e-07	7.73857e-06	C2C2_CO-like	Phypa_233854
Phypa_86067	12.8561	12.8095	13.1946	12.6072	12.9003	13.3032	12.7219	13.2522	13.1377	13.2335	13.2305	13.45	13.3959	13.5946	14.0493	16.2008	15.5607	15.5532	5.92606e-07	7.83573e-06
Phypa_140902	13.3971	13.2831	13.3502	13.3097	13.3795	13.3123	13.4965	13.2345	13.473	13.5419	14.4252	14.6531	14.5944	14.9608	15.1353	15.3004	15.5327	15.5555	5.98696e-07	7.90232e-06
Phypa_46628	13.4371	13.1958	13.5165	13.4458	13.323	13.4468	13.3231	13.2495	13.1996	13.4497	14.0658	14.059	14.4548	14.7047	14.895	14.6669	14.5749	14.4388	6.06675e-07	7.99357e-06
Phypa_96400	13.1693	13.1104	13.2184	13.0886	13.0104	13.116	13.2218	12.745	12.92	13.1675	13.2221	13.0611	13.3677	13.4047	13.2802	14.0997	14.1783	14.4488	6.22839e-07	8.19214e-06
Phypa_116431	13.3532	13.3116	13.1079	13.1627	13.2587	13.0353	13.1991	12.794	13.4403	13.6562	13.7501	13.2173	14.1929	14.1286	13.8474	15.3164	16.3621	15.9411	6.27871e-07	8.24386e-06
Phypa_164124	14.3094	14.4622	14.5101	14.5979	14.5676	14.4964	14.0635	14.3846	14.5969	14.5615	15.8117	15.2202	15.3042	15.6978	15.5165	17.7347	17.776	16.9703	6.31482e-07	8.27678e-06
Phypa_159529	12.8833	12.9741	13.0381	13.1508	12.9053	13.2126	12.8727	12.6786	13.0296	13.0695	13.168	13.1007	13.0769	13.2626	13.4067	14.5758	15.3594	14.7326	6.51215e-07	8.52053e-06
Phypa_171335	15.2388	14.0882	14.9364	15.089	15.1355	15.1976	14.6017	14.9099	14.8937	16.4424	17.288	17.6949	16.9035	17.2219	17.488	16.8183	17.4804	17.2189	6.57512e-07	8.58793e-06
Phypa_90770	13.1693	13.046	13.4543	13.3449	13.3784	13.25	13.0781	13.0233	13.1719	13.1772	13.9456	13.6161	13.3677	13.8836	14.1457	16.5594	15.6137	15.9919	6.75508e-07	8.80764e-06
Phypa_136815	13.558	13.1435	13.6276	13.6936	13.3435	13.5912	13.5564	13.4709	13.585	13.2025	13.9955	13.3583	13.5686	13.7793	13.8008	16.4476	16.0253	15.7596	6.9246e-07	9.01299e-06
Phypa_190690	13.1046	13.0764	13.2496	13.1612	13.1279	13.1133	14.2199	14.4867	14.1838	14.1465	13.9388	14.005	13.7402	13.9059	14.2184	13.2358	13.5839	13.1869	6.97199e-07	9.05894e-06
Phypa_123963	14.2612	13.5311	13.7742	13.4069	13.7772	13.5292	13.8727	14.1169	13.7542	13.9882	14.7845	15.2258	15.1005	15.2864	15.4576	16.6987	16.9817	16.372	7.01725e-07	9.10198e-06
Phypa_113110	13.2006	13.3636	13.1622	13.222	13.2297	13.139	13.2218	13.013	13.272	13.564	14.4179	14.6362	14.0987	15.1999	15.081	15.9662	15.9408	15.9091	7.03122e-07	9.10434e-06
Phypa_128504	12.9363	13.7353	13.1704	13.4145	13.0882	13.0366	13.808	14.0639	14.1376	14.3766	14.6287	15.0083	14.7517	15.0426	14.8752	15.3744	16.1552	15.7663	7.12445e-07	9.20916e-06
Phypa_161600	14.4843	14.1924	14.5045	14.5938	14.6232	14.5911	14.294	14.7207	14.7819	15.7296	16.4373	15.8883	15.683	16.1812	15.9622	15.6687	16.1846	15.684	7.14695e-07	9.22235e-06
Phypa_162106	14.4239	13.5249	14.0292	13.8741	14.0655	13.5689	15.0551	15.0887	14.8294	15.3104	16.3594	16.005	15.4978	16.1778	15.6584	16.7476	17.0291	16.9693	7.20503e-07	9.28131e-06
Phypa_145560	13.8482	13.5444	13.6186	13.5993	13.6422	13.7345	13.6225	14.1967	13.994	14.3097	15.3243	14.7129	15.0524	15.1985	15.44	16.1567	16.2397	15.6377	7.28156e-07	9.35593e-06		Phypa_145560
Phypa_116207	13.8852	13.36	12.9695	13.6423	13.7092	13.4974	13.8278	14.0838	14.0097	14.9918	14.9524	14.8715	15.3496	15.3278	15.4808	14.854	15.7541	15.1405	7.28791e-07	9.35593e-06		Phypa_116207
Phypa_4514	15.2793	13.7815	15.0816	14.6839	14.8138	14.5131	15.2469	15.3632	15.0208	16.3271	17.2127	16.8694	16.9729	17.5934	17.8219	17.7983	18.157	17.4603	7.31078e-07	9.35746e-06
Phypa_137494	14.0635	13.9237	14.0359	13.9585	14.0602	14.0906	14.043	14.1801	13.9713	13.4603	13.7977	13.6002	13.3066	13.2027	13.466	12.9698	13.308	13.1774	7.31406e-07	9.35746e-06
[Phypa_92279;Phypa_60168]	16.0528	13.5452	14.2322	14.0751	14.4597	14.6987	15.1458	15.2963	13.2905	16.7288	17.9793	17.7073	17.5054	18.4173	18.771	20.5411	21.0202	20.6398	7.33456e-07	9.36769e-06
Phypa_96987	13.2343	13.103	13.1248	13.1413	13.15	13.0885	13.3516	13.3415	13.2381	13.6868	13.9251	14.0558	13.8998	14.0073	14.1966	14.0622	14.2283	13.7679	7.46671e-07	9.52026e-06
Phypa_197752	13.2343	12.9787	13.1622	13.078	13.2598	13.1549	13.549	13.5502	13.6721	13.6331	13.9641	13.9096	13.8471	14.0317	14.2419	15.1446	15.7031	14.9177	7.55779e-07	9.61335e-06
Phypa_117291	13.0507	13.0935	13.0865	12.9514	13.1716	13.1035	13.0986	12.6144	13.0983	13.779	14.191	13.4548	14.4032	14.7454	14.4408	14.977	16.1216	15.3741	7.57347e-07	9.61335e-06
Phypa_217079	13.3657	14.1281	14.3082	13.586	15.2609	13.9727	13.9561	14.1494	15.2141	16.6071	17.3379	16.3017	17.2696	17.288	17.7287	18.5878	19.7714	18.265	7.58092e-07	9.61335e-06
Phypa_165287	14.5089	13.7051	14.6276	14.6502	14.5417	14.5755	13.7739	14.5966	14.7287	17.5202	17.3814	16.3639	16.4716	17.1476	16.7216	16.2848	16.5367	16.1294	7.60288e-07	9.61335e-06
Phypa_109369	17.5364	16.1502	17.1264	17.4888	16.1913	17.6066	16.3365	17.2016	17.2243	18.4555	19.9589	19.7352	19.8739	20.3643	20.2717	21.0069	21.1383	20.939	7.60383e-07	9.61335e-06
Phypa_186944	14.5001	14.2271	14.8563	14.6453	14.7878	15.21	14.2674	15.22	14.837	15.9884	17.5732	17.0417	16.9175	17.9278	18.0389	18.1529	18.384	17.6976	7.65636e-07	9.66346e-06		Phypa_186944
Phypa_95538	13.5013	13.3061	13.6394	13.5157	13.5163	13.346	13.8822	13.7499	13.5517	13.7233	14.2689	14.0904	14.4061	14.5701	14.6036	15.158	15.6812	15.09	7.69127e-07	9.69121e-06		Phypa_95538
Phypa_166697	13.558	13.3863	13.4576	13.4375	13.3259	13.3349	13.218	13.3349	13.46	14.1085	14.3023	14.1373	14.4604	14.2519	14.5869	14.3744	14.8198	14.1263	7.87713e-07	9.90874e-06	C2C2_GATA
Phypa_21779	13.7384	13.0438	13.4101	13.3621	13.1114	13.5569	13.4412	13.3806	13.3794	14.3542	15.85	15.1973	15.563	15.4399	15.7066	15.2498	15.6709	15.3715	7.96678e-07	1.00047e-05
Phypa_163770	12.9308	13.1618	13.0821	13.036	12.9327	13.0029	13.1732	13.0729	13.1539	13.3328	14.256	14.5209	14.1104	14.6573	14.6409	15.5142	15.1976	15.3056	8.12316e-07	1.01841e-05
Phypa_110643	15.8746	14.981	16.182	14.7328	15.1871	15.6115	16.8789	16.9268	15.4017	17.567	19.3935	18.3294	17.9499	19.464	19.11	21.0069	21.4469	20.939	8.19461e-07	1.02565e-05
Phypa_163383	14.1725	13.8788	14.466	14.0299	13.9551	13.8982	15.3383	14.8931	14.9412	15.5338	14.9708	15.4692	14.6884	14.8125	14.973	13.1794	13.6515	13.3313	8.29049e-07	1.03592e-05
Phypa_51481	12.8521	12.8056	12.8827	12.8235	12.9768	12.7367	13.1209	13.1246	13.3621	14.2025	14.1431	13.8811	14.2427	14.2864	14.6006	14.2525	15.1867	14.2899	8.33761e-07	1.04007e-05
Phypa_34885	17.1554	16.4858	17.4935	16.6015	16.8585	17.6993	17.3845	17.299	17.9182	18.6856	20.8056	20.3586	20.1277	21.1243	21.1552	21.0069	21.4469	20.939	8.55365e-07	1.06525e-05
Phypa_105891	14.5013	14.7887	14.9219	14.879	14.7707	15.0389	14.6971	14.8818	15.0941	15.0798	15.9431	16.2931	16.2039	16.6576	16.6149	17.1529	17.1051	16.9854	8.62991e-07	1.0726e-05
Phypa_65238	13.2672	13.4979	13.2105	13.348	13.3678	13.3754	13.1586	13.138	13.2608	13.2181	13.3298	13.1272	13.5476	13.3303	13.0778	14.3164	14.4156	14.4907	8.64132e-07	1.0726e-05
Phypa_38844	13.3137	13.2037	13.0691	12.9999	13.3765	12.9937	13.0863	14.1446	13.2151	14.1643	14.9524	15.2659	15.1396	15.2732	15.3681	16.2054	16.2184	15.5098	8.68558e-07	1.07632e-05	C2C2_Dof
Phypa_144666	13.7711	13.597	13.3892	13.7172	13.7748	13.5089	14.052	13.8624	13.7858	14.7035	15.2944	14.5163	15.2893	15.2179	15.3502	15.0891	16.0295	15.5174	9.00458e-07	1.11401e-05
Phypa_222395	15.8111	14.7962	15.7175	15.6965	15.6874	15.3512	15.1334	15.9273	16.2706	17.5498	18.7944	17.6131	17.6023	18.2661	17.897	18.9191	19.4729	18.5643	9.04961e-07	1.11773e-05
Phypa_163259	13.3279	14.1229	13.9928	14.0602	14.7098	14.0935	13.6938	13.4814	13.985	14.3724	14.8842	14.0987	14.6582	14.681	14.7955	16.5591	16.8017	16.3626	9.19482e-07	1.1338e-05
Phypa_146343	13.3137	13.0613	12.9024	13.0736	13.0227	13.1722	13.1527	13.1994	13.003	13.174	13.3272	13.171	13.4032	13.5711	13.6743	14.4725	14.2639	14.1666	9.22706e-07	1.13591e-05
Phypa_146713	13.4489	12.9189	13.154	13.0416	13.1053	13.4617	13.2624	13.3782	13.1937	13.9494	14.0053	14.6017	14.2925	14.5095	14.6511	14.5543	14.9257	14.7821	9.24689e-07	1.13648e-05
Phypa_89085	12.7501	12.8739	13.0691	13.0512	12.8302	12.9759	13.1369	12.4649	13.0296	13.3053	13.3682	13.334	13.275	13.4023	13.6036	14.8556	14.9196	14.4428	9.34271e-07	1.14638e-05
Phypa_128024	12.9401	13.1839	13.1121	13.2942	13.1719	13.0386	13.1819	12.9276	13.3159	13.8082	14.5968	14.5362	14.6347	15.1359	15.2573	14.7289	15.5076	14.7479	9.51687e-07	1.16584e-05
Phypa_215231	13.8987	13.6556	13.5915	13.8662	13.8473	13.9242	13.3559	13.8772	14.2868	15.7418	15.9645	15.239	15.6968	15.984	16.4243	16.7404	17.3177	15.8016	9.69473e-07	1.18569e-05
Phypa_145616	13.185	13.4947	12.8576	12.9639	12.7145	13.1076	13.1566	12.6786	13.2035	13.3738	13.7902	14.3021	14.5515	14.5252	14.5004	14.9176	15.0244	15.3964	9.74934e-07	1.19043e-05
Phypa_218423	17.595	17.9963	19.2	17.9493	17.6997	18.4361	18.5497	18.7119	19.3688	20.2574	21.2109	20.5736	20.884	21.1831	21.5128	21.0069	21.4469	20.939	9.8016e-07	1.19439e-05
Phypa_162266	13.3917	13.7795	14.0713	13.994	13.6679	13.9416	13.3037	13.4557	13.8218	14.9353	14.7423	14.8422	14.7402	15.105	15.0994	15.3501	15.5483	14.9148	9.81366e-07	1.19439e-05
Phypa_4931	12.9438	12.6671	12.8008	12.8692	12.8158	12.7223	12.8204	12.7746	12.8668	13.4041	14.1027	14.524	14.0473	14.4119	14.7154	14.7768	14.9567	14.4537	9.85521e-07	1.19744e-05
Phypa_161536	13.4925	13.4979	13.4307	13.4588	13.5037	13.4764	13.4926	13.414	13.5113	13.6778	14.1402	13.7389	14.1827	14.1633	14.2312	14.2761	14.7026	14.4635	9.87061e-07	1.19744e-05
Phypa_170958	13.5471	13.3662	13.0493	13.4569	12.9661	13.5265	14.1881	14.1294	14.6241	14.6979	14.3989	14.7991	14.6848	14.8106	14.85	14.972	15.2271	14.9603	9.8924e-07	1.19814e-05
Phypa_79464	13.3137	13.5011	13.5101	13.4088	13.3888	13.3645	13.8715	13.8345	13.5969	13.6789	13.8511	13.787	13.4937	13.431	13.6305	12.9048	12.8306	12.9916	9.9667e-07	1.20345e-05
Phypa_234515	14.2906	13.3153	13.9719	14.5243	14.0017	13.9704	13.1877	13.4709	13.4203	13.6834	14.5294	14.2399	14.7654	14.5307	14.9471	16.6798	16.3493	16.1618	9.96933e-07	1.20345e-05
Phypa_144911	13.5507	13.3966	13.6066	13.5801	13.4965	13.3844	13.7992	13.9921	13.8864	13.8388	15.2402	14.8211	15.203	15.6068	15.5372	15.7556	15.8241	15.7631	9.98437e-07	1.20345e-05		Phypa_144911
Phypa_146828	12.8795	12.8739	12.9928	12.6663	12.8607	13.0604	13.0635	12.6786	13.0899	13.6608	14.7007	14.3392	14.2097	14.683	14.8876	14.5432	14.4859	14.7479	1.01973e-06	1.22713e-05		Phypa_146828
[Phypa_205434;Phypa_70357]	14.7731	14.9689	15.2081	14.6923	15.1239	14.8846	14.4091	14.59	14.6072	15.6772	16.397	16.1854	16.1146	16.4591	15.8333	16.0952	16.6412	16.3086	1.02341e-06	1.22875e-05
Phypa_124894	13.7309	13.9579	13.7526	13.9276	13.7744	13.755	14.2697	14.1313	14.0164	14.5131	14.8895	14.2732	15.0969	15.2158	14.9024	15.3901	16.118	16.2049	1.02435e-06	1.22875e-05
Phypa_166695	12.7437	13.3468	12.7902	12.9444	12.5956	13.1692	12.9884	12.4889	13.0708	13.1449	12.7921	12.6973	12.8915	13.0176	13.0156	15.0917	15.4413	15.1362	1.04957e-06	1.25438e-05
Phypa_116259	13.0124	13.103	13.1946	13.0316	13.2597	13.1366	13.3567	13.1541	13.3123	13.4759	13.5541	13.4255	13.064	13.6073	13.5747	14.915	14.6093	14.622	1.05045e-06	1.25438e-05
Phypa_165673	13.4593	13.284	13.542	13.5101	13.5476	13.5915	13.5623	13.4053	13.4518	13.3959	14.0469	14.1779	14.2909	14.5797	14.7341	14.972	15.2446	15.2885	1.05073e-06	1.25438e-05
Phypa_110695	14.4963	14.3387	15.0886	14.3126	15.1676	15.3951	15.0677	14.387	14.1438	15.3647	18.0166	18.1023	18.3203	18.3909	18.3052	21.0069	20.974	19.639	1.05319e-06	1.25531e-05		Phypa_110695
Phypa_177869	13.6718	13.4018	13.4709	13.6669	13.6524	13.4174	13.6527	13.4342	13.8294	13.0294	13.4963	12.9143	13.9346	13.8342	13.4775	15.4488	15.4455	15.372	1.06583e-06	1.26837e-05
Phypa_160780	13.2312	13.1051	13.2877	13.1883	13.2683	13.1361	13.2199	13.2094	13.3177	13.3959	13.9388	13.6305	13.9386	14.1337	13.7634	14.6031	14.3968	14.2894	1.08898e-06	1.29386e-05
Phypa_184012	13.1741	13.336	13.238	13.224	13.1933	13.2667	13.2423	13.1903	13.4102	13.7211	13.9	14.0323	13.9606	13.9881	13.9471	14.2866	14.6637	14.0416	1.12743e-06	1.33742e-05
Phypa_159854	13.5604	13.4154	13.0515	13.4143	13.1434	13.354	13.4848	13.3382	13.3725	13.7057	14.6021	14.2603	14.3019	14.953	14.8047	15.272	15.1369	15.3399	1.13236e-06	1.34115e-05
Phypa_172400	13.7742	13.2709	14.0381	13.9771	13.6637	13.7575	13.4112	13.818	13.5954	14.7926	15.0809	14.9615	15.4357	15.9395	15.323	15.279	16.2916	15.483	1.14212e-06	1.35058e-05
Phypa_136503	13.4436	13.5075	13.7444	13.5956	13.5999	13.5747	13.076	13.2363	13.4567	14.3821	14.6429	14.5936	14.7263	14.7788	14.8981	13.8563	14.3493	13.6905	1.14862e-06	1.35612e-05		Phypa_136503
Phypa_78157	13.3685	13.6499	13.5069	13.5371	13.54	13.4599	13.2877	13.2783	13.4169	14.6912	16.1705	15.3199	14.9467	15.6312	16.0204	16.5899	16.7783	15.722	1.1559e-06	1.36258e-05
Phypa_163821	14.1566	13.9129	14.5638	14.5066	14.143	14.1035	13.5233	13.745	13.9295	13.2877	13.4349	13.4548	12.6594	12.9645	12.9554	12.2261	12.3777	12.7236	1.16324e-06	1.36907e-05	AP2/EREBP
Phypa_179555	13.9548	13.7874	13.8191	13.6946	13.7629	13.6177	14.3344	13.9559	13.8014	13.9643	14.4683	14.0863	14.7517	14.3643	14.6394	16.0987	15.8094	16.6857	1.1674e-06	1.37182e-05		Phypa_179555
Phypa_119258	14.163	13.36	14.0065	13.2362	13.7348	14.1523	14.0403	13.7425	14.0899	14.3654	15.1305	15.3686	15.6746	15.7932	15.7742	16.3136	16.816	16.1765	1.18066e-06	1.38523e-05		Phypa_119258
Phypa_163553	13.7212	13.3098	13.5356	13.4453	13.3596	13.439	13.5445	13.4784	13.505	13.6001	14.1208	13.8111	13.9386	14.1489	14.2105	14.8143	15.2615	14.866	1.18858e-06	1.39065e-05		Phypa_163553
Phypa_146390	13.4709	13.231	13.5976	13.5139	13.5631	13.4677	13.6118	13.7892	13.8218	13.6001	13.9286	13.5483	13.6956	14.0223	13.9122	15.454	15.479	15.0084	1.18899e-06	1.39065e-05		Phypa_146390
Phypa_135187	13.9785	13.9787	13.2105	13.5344	13.8349	14.2433	13.4739	13.7892	13.4567	14.6596	17.1398	16.1089	17.2618	17.4869	17.0331	17.3367	16.7587	17.107	1.19867e-06	1.39979e-05
Phypa_177866	13.4132	13.0083	13.2145	13.2777	12.9945	12.8149	12.8763	12.8692	13.1559	13.647	14.553	15.0116	14.9326	14.7941	14.9542	15.3153	15.7711	15.0064	1.21691e-06	1.41745e-05
[Phypa_9031;Phypa_317]	14.6696	14.125	14.2066	14.6261	14.4832	14.5298	14.5309	14.5924	14.3863	14.9772	15.8099	15.1572	15.5456	15.5307	15.732	15.934	16.2361	16.1374	1.21758e-06	1.41745e-05
Phypa_140836	13.8162	14.0743	13.2263	12.9824	14.2081	13.8626	14.1209	14.6301	14.7069	15.5761	15.6631	15.1924	15.8941	16.0953	16.283	16.3982	17.2385	16.5242	1.2281e-06	1.42707e-05
Phypa_65171	13.7627	14.1517	14.7112	14.2498	13.7105	13.5001	14.6104	14.9656	15.4859	15.4914	15.8434	15.9131	16.2598	16.547	16.466	16.6853	17.9284	17.3184	1.22965e-06	1.42707e-05
Phypa_140736	13.9195	13.7782	13.934	13.9415	13.8659	13.8407	14.7159	14.8606	14.8961	14.5846	14.8628	14.841	14.8536	14.5893	14.8423	15.0431	15.3265	14.88	1.25313e-06	1.4508e-05
Phypa_176660	14.1701	13.6635	13.9613	13.707	13.8576	14.0324	13.9679	14.0872	14.1996	13.9	14.7684	14.6147	14.631	15.0458	15.1514	16.0856	16.4476	16.1604	1.25396e-06	1.4508e-05		Phypa_176660
Phypa_172187	12.9251	13.1598	13.361	12.9077	13.2159	13.1337	13.178	12.6707	13.1559	13.1772	12.8329	12.2913	12.9586	13.0192	12.8525	15.453	15.1732	15.2099	1.2676e-06	1.46431e-05		Phypa_172187
Phypa_136367	13.8182	13.3134	13.7196	13.8805	13.937	13.6375	13.434	13.6199	13.4469	13.4497	13.8403	14.0398	14.0566	14.0749	14.0337	15.0771	15.4728	15.3526	1.27501e-06	1.4706e-05
Phypa_229967	13.0846	12.9544	13.0247	13.0952	13.0757	13.0244	12.8857	12.7734	12.9895	13.2578	13.1027	13.2249	13.3557	13.4405	13.68	13.728	13.5685	13.7088	1.28536e-06	1.48027e-05
Phypa_200300	16.0446	15.3075	15.6021	15.5214	15.4365	15.0735	17.1158	17.6442	17.1488	17.0245	17.8301	17.6292	17.7687	17.3849	18.1893	18.0157	18.6055	18.0193	1.30078e-06	1.49573e-05
Phypa_135270	14.3279	14.0743	14.1332	14.2163	14.0388	13.9212	14.5887	14.6314	14.1996	13.8488	14.0053	13.949	13.4378	13.3021	13.5229	12.9871	13.3836	13.1822	1.32447e-06	1.52063e-05
Phypa_130224	12.8929	12.8172	13.0559	12.7934	12.8611	13.0435	13.0446	13.1053	13.1956	13.3285	13.3796	13.639	13.4688	13.3974	13.5451	14.1311	14.3561	13.9148	1.33454e-06	1.52986e-05
Phypa_114674	14.4836	13.9497	14.1248	14.2024	14.5386	13.978	14.5339	14.818	15.0208	15.1978	15.4499	15.4692	15.0379	15.5196	15.8132	16.5582	17.3606	16.9488	1.3416e-06	1.5356e-05
Phypa_151401	13.1502	12.9225	13.0559	13.2764	13.2633	13.2784	13.4973	12.8987	13.073	13.4603	15.2864	15.3092	14.7051	15.3766	15.5293	17.3446	17.3107	16.6185	1.34665e-06	1.53903e-05
Phypa_125385	13.1112	13.2194	12.9219	13.0975	13.098	12.912	13.5931	13.4013	13.3339	13.1899	13.285	13.1788	13.0017	13.1198	13.343	14.6669	14.5157	14.5079	1.34992e-06	1.54042e-05
Phypa_182412	15.1129	15.0866	15.0581	14.9104	15.0017	14.9469	14.6267	14.8049	15.3374	15.2484	16.1563	15.7176	16.4087	16.2521	16.0437	16.8275	17.6149	17.2351	1.36002e-06	1.54959e-05
Phypa_160612	13.5748	13.5698	13.9024	14.0231	13.7414	14.1173	13.9414	14.0539	14.3014	14.6447	17.1257	16.949	16.3534	17.1852	17.1668	17.9926	18.7884	18.2221	1.37106e-06	1.55979e-05
Phypa_152744	13.5361	13.0807	13.3303	13.1452	13.6128	13.5596	13.6345	13.8055	13.4551	14.178	14.8352	14.6376	14.8653	14.7372	14.6584	14.3395	14.3688	14.3037	1.37801e-06	1.56533e-05		Phypa_152744
Phypa_100916	13.0711	13.0548	12.8474	13.0371	13.0269	12.8236	13.302	13.4694	13.1233	13.6516	14.2607	14.5362	13.9224	14.2069	14.2952	14.4735	14.6256	14.482	1.38536e-06	1.57129e-05
Phypa_88790	13.389	13.3423	13.3175	13.5022	13.7332	13.3113	13.546	13.3514	13.7754	13.5344	14.6309	13.7972	14.5101	14.4869	14.4509	16.0338	17.1049	16.3135	1.42593e-06	1.61486e-05
Phypa_4853	14.2545	13.7319	14.4187	14.1731	13.6968	14.233	14.2232	14.6575	13.9141	13.9625	14.6486	14.9907	15.1793	15.1489	15.4984	17.1707	16.9695	16.9123	1.45549e-06	1.64585e-05		Phypa_4853
Phypa_161637	13.5263	13.7715	13.5669	13.7275	13.6023	13.2953	13.3002	13.6021	13.8294	14.1772	15.8534	13.9143	14.5263	15.4754	14.8651	20.9594	20.2515	18.4398	1.46498e-06	1.65409e-05
Phypa_163919	13.1661	13.1988	13.2006	13.1056	13.2662	13.1034	13.7879	13.7172	14.1549	13.5834	13.7177	13.5708	13.1343	13.2546	13.3008	12.7618	12.9705	12.9033	1.48224e-06	1.67106e-05
Phypa_158812	13.9875	14.4448	14.48	14.1348	14.7802	14.5113	14.3559	14.5473	15.2822	15.584	15.8136	15.3574	16.3487	16.2367	16.5603	16.1595	16.7283	16.2455	1.4923e-06	1.67988e-05	ABI3/VP1
Phypa_209130	14.0229	13.9273	14.0559	14.2259	13.8672	13.9485	14.462	14.8049	14.4954	14.4655	14.7616	14.414	14.6422	14.5163	14.4792	15.5615	15.7149	15.6202	1.50042e-06	1.68649e-05
Phypa_159988	13.4734	13.7203	13.4032	13.4441	13.5342	13.3639	13.0425	13.3199	13.3932	13.5419	14.0086	14.2362	14.0914	14.0581	13.9195	14.6829	15.0291	14.9593	1.52955e-06	1.71666e-05
Phypa_123633	13.6391	13.3315	13.4955	13.4842	13.5782	13.4857	13.752	13.7499	13.3638	14.1342	15.66	15.3128	15.1669	15.5533	15.6548	15.7246	15.8818	15.6403	1.54411e-06	1.73041e-05		Phypa_123633
Phypa_185479	14.2877	14.1301	13.9928	14.4481	14.2921	14.286	14.337	14.5133	15.1509	15.6789	16.5379	16.4945	16.1971	16.1625	16.8207	16.3407	17.2818	16.2099	1.56307e-06	1.74904e-05
Phypa_187417	13.7522	13.4963	14.1185	13.4583	13.9024	13.9017	13.7841	14.6499	14.2276	14.4197	16.0055	15.7419	15.3564	15.9731	15.7955	17.4892	17.5914	17.1237	1.56775e-06	1.75167e-05		Phypa_187417
Phypa_99753	12.9658	12.8984	12.9122	12.7485	12.9183	12.7892	13.1229	12.5841	13.0384	13.2212	13.1593	13.1671	13.0914	13.5095	13.5004	14.2761	14.6806	14.3313	1.58579e-06	1.76918e-05
Phypa_168370	13.9731	13.269	14.0821	13.7517	14.2117	13.6887	14.0275	14.1811	14.0962	14.5591	16.1068	15.7323	16.019	16.5872	16.7749	16.7801	17.0113	16.3037	1.59852e-06	1.78074e-05
Phypa_190421	14.0846	14.2643	13.6156	13.2685	13.9778	13.7196	14.3213	13.7475	13.9435	13.9569	15.0102	14.3444	15.803	15.5062	14.8601	17.0069	17.0356	17.8097	1.60749e-06	1.78808e-05
Phypa_143068	15.4554	15.4222	16.3583	15.8324	16.0163	15.8357	15.7242	16.0259	16.2054	16.8546	16.9865	17.0203	17.1162	17.2815	17.3943	18.3131	18.7687	17.7403	1.61727e-06	1.79628e-05
Phypa_68232	13.7835	13.485	13.9695	13.7019	13.6465	13.9005	14.2551	14.1408	14.0142	13.6049	13.5772	13.3583	13.036	13.3655	13.2573	12.7948	12.6949	12.9614	1.6433e-06	1.8225e-05
Phypa_20805	13.2068	13.269	13.3466	13.4123	13.2656	13.2127	13.4911	13.4739	13.2419	13.9587	13.9524	14.2841	14.4061	14.4937	14.7013	14.0582	14.8067	14.3227	1.67699e-06	1.85712e-05
Phypa_120600	13.3753	13.2232	12.758	13.2496	13.3758	13.0528	13.4942	13.5242	13.8294	13.9754	15.0981	14.7638	14.8727	15.2639	15.5045	15.2164	15.9463	15.3953	1.6826e-06	1.86058e-05
Phypa_233494	13.7876	13.485	13.4408	13.7827	13.4724	12.996	13.6359	14.3199	14.5999	14.8952	15.4385	14.7845	15.3175	15.2599	15.2322	15.7731	16.1638	15.6433	1.6855e-06	1.86104e-05
Phypa_169596	14.0541	13.6237	14.2573	14.4055	13.9469	14.0507	13.9796	14.1246	13.8116	15.0478	16.5147	16.7136	16.4342	17.0393	17.0331	16.313	17.5935	16.8414	1.68881e-06	1.86196e-05
Phypa_191752	13.9382	13.647	13.542	13.8404	14.0009	13.601	13.3473	13.99	13.4	14.0781	14.6997	14.419	14.992	15.02	15.2438	15.1893	15.7722	15.3135	1.75805e-06	1.93545e-05		Phypa_191752
Phypa_135214	13.5434	13.1425	13.0908	13.2122	13.4601	13.2361	13.3979	13.2644	13.257	13.5737	14.3727	13.9604	14.4076	14.5039	14.8739	15.9706	15.7312	15.0074	1.76739e-06	1.94287e-05	C2C2_Dof
Phypa_147638	13.6287	13.6339	13.4238	13.6625	13.4611	13.4126	13.4128	13.4948	13.6321	13.3228	13.1238	13.1632	13.0323	12.9937	12.8926	12.7315	12.6368	12.8874	1.77718e-06	1.95077e-05
Phypa_214518	17.658	17.9362	18.6281	19.0511	18.2268	18.8468	17.7111	17.904	18.4304	18.8672	20.1433	19.582	20.198	20.7376	20.5943	20.8929	21.3465	20.939	1.78905e-06	1.96093e-05
Phypa_143249	13.0472	12.9555	13.0951	13.152	13.119	13.0089	13.309	13.0376	13.2305	14.1514	13.9473	13.7296	13.4716	13.4823	13.5793	12.8078	12.9626	12.8338	1.79888e-06	1.96883e-05		Phypa_143249
Phypa_142773	14.602	13.9764	14.8034	14.2456	14.9038	14.3346	14.0211	14.3299	14.2996	15.1276	16.2498	16.2931	16.4597	16.7072	16.9159	16.1865	16.8763	16.7536	1.8062e-06	1.97396e-05
Phypa_92315	12.694	12.4323	12.7796	13.2786	12.6597	12.7051	12.7205	12.3047	12.9295	13.047	12.8762	12.9558	13.0473	13.0442	13.2184	14.7459	14.5304	15.1545	1.82968e-06	1.99671e-05
Phypa_119780	13.0507	13.1476	13.0691	13.307	13.2925	13.0833	13.0297	12.6601	13.1315	13.5737	14.2429	14.7149	14.3267	14.3974	15.0381	15.8796	16.3173	15.2221	1.83511e-06	1.99972e-05
Phypa_163090	13.6829	13.7058	13.9268	13.6911	13.881	13.6836	13.8786	14.0295	14.0186	14.4048	14.821	15.0127	14.4618	14.8827	14.6453	14.9666	14.81	14.7244	1.84114e-06	2.00338e-05
Phypa_73379	14.1827	13.4423	13.7375	13.8065	13.8073	13.5299	13.5065	13.609	13.5578	13.9048	14.234	14.2805	14.3175	14.5797	14.8417	15.59	15.2068	15.2899	1.84811e-06	2.00805e-05
Phypa_151752	13.3699	13.1919	13.0603	13.0699	13.6125	13.4238	13.2105	12.8738	13.3014	13.1579	13.3089	13.0695	13.4148	13.4546	13.8346	16.3258	15.3311	15.4478	1.86936e-06	2.0282e-05		Phypa_151752
Phypa_64252	13.3781	13.4137	13.953	13.6951	13.6148	13.166	13.343	13.9581	13.7083	14.0934	15.6816	15.4206	15.0805	15.6604	15.8607	17.8003	17.2261	16.6904	1.88e-06	2.0368e-05		Phypa_64252
Phypa_161123	13.9465	13.517	13.9905	13.8458	13.9057	13.7427	13.421	13.503	13.5714	13.899	14.3298	13.9671	14.8737	14.8516	15.3752	15.5586	15.7806	14.9502	1.93005e-06	2.088e-05
Phypa_55133	12.7373	12.6699	12.832	12.7404	12.9089	12.7976	13.1189	12.9624	13.4336	13.4391	13.4252	13.4548	13.6147	13.5163	14.0337	14.8367	15.6219	14.7415	1.94047e-06	2.09514e-05
Phypa_166241	12.9139	13.0015	13.1663	13.094	13.1312	13.0485	13.0254	12.7425	13.1478	13.5269	15.5978	15.0094	14.3375	15.2193	15.8165	19.3105	19.1335	17.3007	1.94364e-06	2.09514e-05
Phypa_171388	14.567	13.1608	14.1068	13.8414	13.9931	14.4527	13.8607	14.0182	13.5285	14.9813	17.473	17.375	15.995	17.2037	17.6743	19.2581	19.2787	19.0044	1.94717e-06	2.09514e-05
Phypa_90589	15.2877	15.0105	15.5197	14.6235	15.2476	15.32	14.4965	14.9364	15.5578	16.1094	16.5362	16.4161	16.6974	16.7106	17.1076	17.151	18.2889	17.7944	1.94783e-06	2.09514e-05		Phypa_90589
Phypa_192827	15.163	15.3923	15.5213	15.1256	15.3205	15.4567	14.8516	15.6024	15.7642	16.4116	16.9284	16.5221	17.1112	16.9507	17.0854	17.3116	18.5102	17.4893	1.95257e-06	2.09724e-05
Phypa_100933	13.1944	13.0807	12.8926	13.0013	12.9691	13.2752	13.2067	13.1994	13.3656	13.6516	13.8256	13.7534	13.8936	13.7849	13.8702	13.5266	13.8414	13.6498	1.97944e-06	2.12306e-05
Phypa_182228	15.6108	14.9947	15.5785	15.2835	14.7374	16.0858	15.2692	15.8601	16.306	14.4484	14.4032	14.2677	13.3973	13.488	13.4972	12.7817	13.325	13.1845	1.98691e-06	2.12803e-05		Phypa_182228
Phypa_55897	12.7959	12.7502	12.8626	12.5413	12.7445	12.7032	12.7649	12.6415	13.1315	13.1185	12.9923	13.2097	12.9784	13.3278	13.4408	14.014	14.1663	14.0963	1.9929e-06	2.1314e-05		Phypa_55897
Phypa_106279	14.6402	14.1699	14.8626	13.2788	14.1315	14.1969	13.6775	15.1764	15.5285	16.5042	17.4225	16.3651	17.66	17.7219	17.1441	16.9264	17.5892	17.2578	2.00957e-06	2.14616e-05
Phypa_215929	13.4132	13.5667	13.6066	13.3745	13.5843	13.83	13.434	13.4963	13.8913	14.3626	14.9708	14.4898	14.8069	14.8573	15.1906	15.2042	15.8925	15.0251	2.01987e-06	2.1541e-05
Phypa_215581	14.4938	13.7394	13.8034	14.7622	14.648	14.545	13.5264	14.3966	14.0384	13.4888	13.2052	13.2913	12.7857	12.8661	13.0426	12.5383	12.6268	12.7105	2.0388e-06	2.17119e-05
Phypa_232556	13.5459	13.2951	13.8449	13.2551	13.4835	13.5604	13.6568	13.6469	13.6436	14.6812	17.4237	16.0039	15.905	16.4346	17.0723	18.0342	18.5232	17.347	2.04885e-06	2.17739e-05
Phypa_158803	13.8081	13.3225	13.5245	13.5208	13.3862	13.5868	13.566	13.4527	13.6263	14.2212	14.9126	14.5163	14.5568	14.5803	14.69	14.7195	15.3632	14.7746	2.05246e-06	2.17739e-05		Phypa_158803
Phypa_227221	14.0694	14.1739	13.5101	13.5966	14.8572	13.9515	13.7205	14.3473	14.8937	15.5143	16.1212	15.2594	16.2039	16.2706	16.4984	17.2391	18.484	17.5431	2.05333e-06	2.17739e-05
Phypa_172260	13.8833	13.8338	14.2554	14.2302	13.4076	14.2301	13.5873	14.1569	14.3551	15.4351	16.4582	16.0863	16.0805	15.8982	16.3175	16.4232	16.7663	15.6532	2.06464e-06	2.18629e-05
Phypa_223103	14.4938	14.5506	14.9364	14.93	15.0433	14.4402	15.1219	15.7534	15.6805	15.4471	16.077	16.8972	16.4492	16.8184	16.4455	18.113	17.8746	17.8205	2.07439e-06	2.19352e-05		Phypa_223103
Phypa_140667	13.8263	15.1522	14.3303	14.4245	14.1468	14.2484	15.9127	16.2358	16.5285	17.0183	16.705	16.6362	16.1759	16.5824	16.7006	15.8275	16.2575	15.4762	2.08753e-06	2.2043e-05
Phypa_137658	14.6287	14.9002	15.1845	14.9752	15.1949	14.7183	14.6485	14.9613	15.5152	15.732	16.5424	16.3331	17.0365	16.7568	17.1301	16.4245	17.1374	16.6171	2.11255e-06	2.22595e-05
Phypa_158792	13.8293	14.3311	14.67	14.0948	14.2266	14.6909	14.0414	13.5785	14.241	14.0365	14.6744	14.4386	14.8342	15.0061	15.1529	16.3557	16.8092	16.5288	2.11397e-06	2.22595e-05
Phypa_205052	14.8303	14.9379	14.8601	14.9934	15.6324	14.9938	15.3996	14.2851	14.8913	13.999	15.7418	15.0611	16.1553	16.0696	16.1036	19.5284	19.0969	18.5558	2.11881e-06	2.22792e-05
Phypa_188559	13.7373	14.5027	13.1744	14.2692	13.8839	14.1792	14.5771	14.7789	15.4085	16.5834	16.3386	16.2371	16.4097	16.5056	15.8858	15.4295	15.7501	15.1145	2.14007e-06	2.2469e-05		Phypa_188559
Phypa_90102	13.8824	12.9981	13.4358	13.2106	13.8354	12.8665	13.1566	13.286	13.0558	14.2134	16.0501	15.9629	15.832	16.0638	16.5773	16.2223	16.2671	16.0836	2.14285e-06	2.2469e-05
Phypa_187084	13.2789	12.8984	13.3412	13.1595	12.9442	13.1363	13.1684	12.9858	13.2362	13.7525	14.6319	13.8703	14.0978	14.5318	14.7098	15.8203	16.0139	15.0034	2.1505e-06	2.25128e-05
Phypa_144700	14.1381	14.1634	13.5777	14.1686	14.3346	14.0501	15.7915	15.8611	15.6047	15.6974	15.6221	15.787	15.9522	16.1408	16.3917	16.2558	17.3653	16.2605	2.15304e-06	2.25128e-05
Phypa_118856	13.3863	13.4882	13.5356	13.7666	13.5355	13.4587	13.5814	13.8874	13.857	13.5542	14.1651	13.6615	14.1041	14.3779	14.3645	15.122	15.0944	15.2788	2.16204e-06	2.25754e-05
Phypa_178214	13.9731	14.0449	14.3101	14.7578	14.4733	14.2574	13.7777	14.0478	14.3321	13.732	13.6518	13.4612	13.4321	13.2599	13.4067	12.8303	12.8899	13.0989	2.1684e-06	2.26104e-05
Phypa_171353	13.0299	13.127	12.9316	12.8678	13.1022	12.7514	13.1409	12.794	13.2035	13.8961	16.805	16.7534	15.2786	17.2556	17.6542	19.3586	18.6989	18.9236	2.17853e-06	2.26844e-05
Phypa_176782	13.1178	13.0699	12.9316	13.0505	13.145	13.124	13.18	13.1323	13.2794	13.3766	13.3933	13.1028	13.4744	13.5318	13.7084	14.6363	14.8467	14.194	2.19635e-06	2.28382e-05
Phypa_1873	13.9767	14.1527	13.7876	14.0365	13.9322	13.9652	14.3387	14.4092	14.4452	15.0188	14.9591	14.9694	15.2271	15.3367	15.6111	15.3617	16.4314	15.5927	2.20111e-06	2.28443e-05
Phypa_47025	13.6402	13.2728	13.2952	13.3062	13.4171	13.3247	13.2859	13.1811	13.3159	13.1708	13.473	13.2097	13.4548	13.358	13.5036	15.0154	14.7312	14.4208	2.20337e-06	2.28443e-05
Phypa_143179	14.8	13.7689	14.1601	14.0443	13.8275	13.98	14.1369	14.1179	14.0471	14.8082	15.0477	15.2059	15.5363	15.5274	16.0151	16.6842	18.05	16.683	2.20608e-06	2.28443e-05
Phypa_196358	13.7627	13.2896	13.57	13.6972	13.4517	13.2181	13.7232	13.7964	13.92	14.1611	15.3285	14.8336	15.3236	15.5107	15.4408	15.3423	16.4306	15.8368	2.29432e-06	2.36956e-05
Phypa_159026	13.7158	13.4356	13.4101	13.5913	13.9148	13.5045	14.1742	14.2954	13.7409	13.7706	14.0673	13.9119	14.051	14.6209	14.2877	15.6991	15.696	15.7946	2.29461e-06	2.36956e-05
Phypa_163344	13.2716	14.0785	13.4408	13.4132	13.7639	13.814	14.0195	14.2539	14.1937	14.4714	15.084	15.0061	14.9462	15.1828	15.4349	15.6627	16.4154	15.7985	2.31886e-06	2.39132e-05
Phypa_231575	13.7969	12.8528	13.456	13.3664	13.866	13.3318	13.1674	13.0857	13.2552	13.999	14.8329	14.5086	14.8679	15.1933	15.0128	15.1414	15.2916	15.9154	2.38075e-06	2.45176e-05
Phypa_132698	14.5101	13.7023	13.9507	14.2386	13.8754	14.4994	15.4297	15.5633	15.1346	13.0984	13.4069	13.3057	13.283	13.4743	13.3321	13.5068	13.6996	13.599	2.38533e-06	2.45311e-05
Phypa_22659	13.3643	13.2425	13.5762	13.1324	13.4582	13.3038	13.6457	13.7337	13.5176	13.371	13.9923	13.7296	14.0209	14.1532	14.3538	15.279	15.2631	14.8489	2.41182e-06	2.47696e-05
Phypa_32180	13.7201	13.3207	12.9412	13.3329	13.0247	13.2951	13.2931	13.2067	13.0558	13.3959	13.5596	13.171	14.6582	14.8395	14.4442	14.4561	14.6318	15.0104	2.42222e-06	2.48424e-05
Phypa_72989	13.2964	13.308	13.2915	13.3171	13.3234	13.29	13.3542	13.3316	13.4	13.2518	13.2221	12.9784	13.0398	13.0596	12.9122	12.5768	12.7277	12.8093	2.42632e-06	2.48504e-05
Phypa_57876	12.953	12.8121	12.8851	12.6583	13.0918	12.9753	13.1149	12.806	13.1779	13.4965	14.7879	14.1915	13.9173	14.13	14.128	14.9399	15.4242	15.0135	2.45139e-06	2.50729e-05
Phypa_230140	13.3166	13.7913	14.4676	12.7906	13.3003	12.1978	14.5241	15.1389	14.3725	15.2669	16.3638	16.5347	15.7216	16.5341	16.6957	16.0615	16.0234	15.8481	2.50746e-06	2.56115e-05	Sigma70-like
Phypa_161445	13.4186	13.6897	13.6569	13.5659	13.5608	13.6504	13.93	13.8415	13.7701	14.1416	14.9691	14.9995	14.6728	16.0426	14.9719	16.6308	16.1229	16.4198	2.56151e-06	2.61205e-05
Phypa_36304	13.7501	13.7682	13.8601	13.8261	13.8009	13.7542	13.6877	13.7045	13.7055	13.1627	13.344	13.4992	13.1639	13.2492	12.9789	13.382	13.49	13.5211	2.56426e-06	2.61205e-05
Phypa_162919	13.4657	13.444	13.5823	13.4262	13.422	13.5302	13.2733	13.2945	13.7055	14.1457	15.0828	14.3923	14.9091	15.0255	15.3707	15.6692	16.7322	15.4483	2.57403e-06	2.61844e-05		Phypa_162919
Phypa_189288	14.1438	13.9741	14.5293	14.3131	14.1423	13.9324	14.0059	14.1939	14.1025	14.9019	14.9346	14.3839	14.5944	14.9313	14.9578	15.6539	15.7912	15.6246	2.61852e-06	2.66006e-05
Phypa_143855	14.49	14.1794	14.4493	14.696	14.3445	14.4105	15.0313	15.2958	15.2291	15.1383	15.7717	16.173	16.0194	16.115	16.1319	16.1422	16.8953	16.4925	2.62204e-06	2.66006e-05
Phypa_183222	12.8283	12.997	12.8926	13.0272	12.6379	13.0749	13.0467	12.3579	13.0296	13.1579	13.0996	13.1827	13.4264	13.8234	13.6999	15.0891	16.0885	16.5925	2.64269e-06	2.67739e-05		Phypa_183222
Phypa_136746	13.582	13.803	13.8827	13.8843	13.7522	13.5199	13.7892	13.7249	14.113	14.1579	15.2144	14.6031	15.275	15.3442	15.5561	15.7817	16.7467	15.7985	2.65428e-06	2.68551e-05
Phypa_213389	14.5263	14.2116	14.8397	14.4399	14.6526	13.9532	14.5207	14.7943	15.0762	15.7838	15.9296	15.8581	15.4597	15.753	15.6569	16.0298	16.8783	16.5285	2.66362e-06	2.69132e-05		Phypa_213389
Phypa_74339	13.2612	13.231	13.3681	13.2966	13.3944	13.4991	13.6003	13.5358	13.1799	14.0487	14.092	14.0483	13.9143	14.2289	14.2669	14.4121	14.8774	14.3178	2.685e-06	2.70927e-05
Phypa_65913	13.6629	14.5343	14.593	15.2688	14.4731	14.0935	13.1249	13.428	13.8014	15.7536	15.9832	16.1503	16.3359	16.0692	15.8436	16.6982	17.7857	16.3192	2.74189e-06	2.76296e-05		Phypa_65913
Phypa_161887	13.2463	14.2886	13.6156	13.6535	13.1879	13.6674	15.0525	15.188	14.8961	15.2862	15.2539	15.6404	15.203	15.8896	15.4693	16.2246	16.8179	16.0168	2.75666e-06	2.77411e-05
Phypa_158893	13.0863	13.231	13.2573	13.0101	13.1018	13.1474	13.5111	13.3645	13.8142	13.8874	13.9807	14.3788	13.9194	14.1929	14.2554	14.1668	14.442	14.1374	2.76594e-06	2.77972e-05	GNAT
Phypa_74335	16.442	15.1904	16.9884	16.234	15.5462	15.7118	16.1867	15.7163	16.906	17.4707	19.2429	20.0912	18.8125	20.3331	19.982	21.0069	21.4469	20.939	2.7739e-06	2.78398e-05
Phypa_148574	13.7458	13.8082	14.1785	14.1653	14.0483	14.0534	14.2086	14.4694	14.4827	14.6823	15.0951	15.8557	15.5476	15.7305	15.8073	15.9138	16.9066	16.7101	2.80207e-06	2.80714e-05
Phypa_224035	13.8958	14.2449	13.8333	13.2533	14.1163	13.7182	14.7129	14.7691	15.7195	15.2134	15.413	15.2805	15.5522	15.8413	16.1716	16.7188	17.6199	16.9753	2.80446e-06	2.80714e-05
Phypa_110385	13.6079	13.7161	14.0292	14.046	13.9068	13.8915	13.8739	13.9451	13.7858	13.5566	15.5848	14.8678	14.9606	14.77	15.4425	19.1139	18.7207	17.5242	2.84748e-06	2.8464e-05
Phypa_159322	14.1614	14.4018	14.0088	14.3662	13.8566	14.1504	13.4517	13.7299	14.0815	13.7706	14.7655	13.9873	14.3344	14.505	14.3285	16.2133	16.283	16.0625	2.86676e-06	2.86186e-05
Phypa_198122	14.0677	14.297	14.2438	14.2046	14.2296	14.1525	14.8425	14.8368	14.8116	13.4759	13.8655	13.7429	13.8364	13.8661	13.6156	13.7091	14.0908	13.8459	2.89191e-06	2.88312e-05
Phypa_72341	13.2848	13.3315	13.3082	13.4849	13.3254	13.2583	13.1369	13.3456	13.1438	14.3499	15.9762	15.8951	14.4951	15.4487	15.3791	15.7995	15.73	15.6396	2.90316e-06	2.89049e-05
Phypa_166433	13.476	13.5421	13.5101	13.5503	13.4703	13.5068	13.7179	13.9254	14.0208	13.6377	14.1057	13.8274	13.4992	13.7793	13.8677	15.2127	15.1825	14.9453	3.0015e-06	2.98445e-05
Phypa_210257	13.8263	13.6295	13.4273	13.7514	13.6123	13.6062	14.1159	14.2044	13.7949	13.8825	14.3638	14.7508	14.5026	14.6502	14.6929	15.4648	15.625	15.4388	3.01125e-06	2.99018e-05
Phypa_55740	12.9176	12.7475	12.8926	12.817	12.8881	12.8008	13.0614	12.9624	13.1559	13.1835	13.0311	13.1232	12.8557	12.8125	13.0951	12.3468	12.3296	12.3652	3.05047e-06	3.02511e-05		Phypa_55740
Phypa_158983	13.098	12.8082	13.1374	13.2968	12.9925	12.9414	13.302	13.115	12.9759	13.5067	14.6724	14.2786	14.48	14.8766	14.9695	14.9727	16.0291	15.3097	3.09698e-06	3.06718e-05
Phypa_6306	14.445	14.015	14.002	14.3081	14.1687	14.2756	15.8089	15.8787	15.7055	16.1926	15.7087	15.9467	15.9916	16.5832	15.6971	15.3289	16.2727	15.7576	3.12497e-06	3.08864e-05
Phypa_124218	13.185	13.0935	12.9122	13.2114	12.9863	13.4931	13.178	12.5896	13.0601	14.0505	16.1903	15.5224	15.2924	15.7582	16.0778	16.0957	17.1799	16.0037	3.12689e-06	3.08864e-05		Phypa_124218
Phypa_165961	13.8852	14.2979	14.2745	14.757	14.3832	14.6142	13.9346	14.2548	15.1739	16.5737	16.8561	16.7517	17.2674	16.7928	17.3211	15.7887	17.5727	16.2084	3.13445e-06	3.09203e-05
Phypa_158984	13.5312	13.2155	13.8217	13.6409	13.4897	13.6071	13.6692	13.8321	13.842	13.9606	15.7774	16.0366	15.0723	16.7549	16.6914	17.7746	18.0255	18.1506	3.14927e-06	3.10257e-05
Phypa_137211	13.1046	13.3243	12.8727	13.199	13.0129	13.0843	13.4079	13.3547	13.5424	14.1085	13.932	13.4867	13.8385	13.9792	13.3822	15.3678	15.4084	14.8852	3.21452e-06	3.1627e-05
Phypa_63835	13.0438	12.7636	13.5482	13.1434	13.0523	13.082	13.0925	13.253	13.1878	13.5591	14.0905	14.5362	14.9356	14.9694	14.1785	15.1089	15.2798	15.7244	3.22265e-06	3.16654e-05
Phypa_220091	13.6264	13.6556	13.461	13.3001	13.6788	13.4996	14.1088	13.6601	14.1438	13.6401	14.0279	14.1272	13.8895	14.0207	13.9195	15.474	15.3258	15.3351	3.24511e-06	3.18444e-05
Phypa_193512	14.0403	13.8268	14.2688	14.1376	14.2145	13.8303	13.4973	13.6041	14.0142	14.3556	14.644	14.0268	14.5115	14.682	14.6518	15.8723	15.8298	15.3129	3.25463e-06	3.18961e-05		Phypa_193512
Phypa_145834	14.9694	14.9362	15.2453	15.2635	15.0903	14.957	15.214	15.1989	15.3321	14.0925	14.5772	14.0483	13.652	14.0481	13.9388	13.9451	14.4735	14.3933	3.26312e-06	3.19375e-05
Phypa_146901	13.4132	13.2501	13.3822	13.6016	13.3984	13.2692	13.7258	13.9837	13.6636	14.1803	14.2635	14.3889	14.0933	14.4191	14.4726	13.9362	14.3127	14.2128	3.27042e-06	3.19672e-05
Phypa_137722	12.9176	13.0427	12.9388	12.9268	12.7534	12.7751	13.178	13.1313	13.5081	13.8398	13.564	13.7283	13.6496	13.6031	13.8113	13.3084	13.589	13.2998	3.28926e-06	3.21095e-05
Phypa_87644	13.155	13.2396	13.1704	13.0699	13.2818	13.025	13.0739	12.6812	13.0857	13.1449	12.949	13.1293	13.0603	13.0642	13.2802	13.9684	14.1663	14.117	3.29494e-06	3.21231e-05
Phypa_172768	13.2433	13.1978	13.5101	13.4345	13.4319	12.9693	13.4372	13.387	13.6494	13.215	13.6372	12.9918	13.3915	13.4639	13.3857	15.1781	15.1229	15.0785	3.29976e-06	3.21283e-05
Phypa_80169	13.0745	13.1456	13.2458	13.1379	13.297	13.2531	13.1349	13.0047	13.341	13.2118	13.0843	13.399	13.1587	13.1153	13.2707	14.149	14.3576	14.6057	3.30659e-06	3.21531e-05
Phypa_12054	13.1756	13.1394	13.2224	13.1967	13.2384	13.1295	13.2218	13.155	13.1067	13.3112	13.5485	13.6864	13.537	13.8088	13.9648	14.3874	13.9842	14.2987	3.31878e-06	3.22298e-05
Phypa_186425	16.6221	16.2803	17.2099	17.0446	17.3283	17.5023	16.6717	17.0415	17.256	17.5179	18.3324	17.5354	18.0088	18.344	18.2612	19.5132	20.1078	19.31	3.33874e-06	3.23817e-05
Phypa_33766	13.6379	13.4817	13.4509	13.4248	13.5217	13.507	13.4242	13.4993	13.5729	13.455	13.6947	13.4288	13.7632	13.601	13.6036	14.321	14.2018	14.4127	3.38356e-06	3.2774e-05
Phypa_114336	14.6606	14.4171	14.2204	14.9113	14.6173	14.1444	15.3686	15.7368	15.0665	16.1985	15.9388	16.0956	16.2995	16.5999	16.6253	16.1618	16.9676	15.9624	3.39774e-06	3.28689e-05		Phypa_114336
Phypa_112512	14.1803	14.4785	13.8677	13.948	14.1838	14.3642	15.3593	15.2193	15.8668	15.9786	15.8917	15.9558	15.8233	16.1359	15.8864	15.9377	16.934	15.9793	3.40321e-06	3.28794e-05		Phypa_112512
Phypa_189244	15.9626	15.8118	16.3879	15.5612	15.6089	15.6295	15.5527	15.7617	16.2641	16.4952	17.512	16.9148	17.4228	17.5196	17.2844	17.2258	17.0758	17.3009	3.43802e-06	3.31729e-05	Zinc finger, AN1 and A20 type
Phypa_169177	13.6126	13.5467	13.5545	13.402	13.4134	13.5849	13.5157	13.3149	13.8065	13.5591	14.5396	14.524	14.6372	14.3901	14.9648	15.9949	15.7862	15.3788	3.47698e-06	3.35057e-05
Phypa_112772	13.4132	13.2914	13.4256	13.3264	13.4746	13.3437	13.4428	13.3998	13.3498	13.587	13.9683	13.7909	13.8024	13.9751	13.9974	14.073	13.9002	14.1077	3.50651e-06	3.37469e-05
Phypa_166103	13.9803	14.0753	13.9695	14.2339	13.8811	13.8912	13.6992	14.0729	14.0296	14.4123	14.5429	14.9512	14.6594	14.8161	14.9195	15.3667	15.9191	15.2553	3.62805e-06	3.48719e-05		Phypa_166103
Phypa_148990	14.2198	13.8727	14.2688	14.0022	14.0693	13.8642	14.8024	14.5147	14.7185	14.4811	15.3279	15.3043	15.5236	15.5285	15.4392	15.602	16.224	16.1158	3.69605e-06	3.548e-05
Phypa_160648	14.6829	14.3043	14.3027	14.6906	14.6271	14.3777	14.942	15.226	15.0075	14.1803	14.168	13.8569	13.674	13.6629	13.7688	13.7518	13.8478	14.194	3.71449e-06	3.56114e-05
Phypa_167371	13.8482	13.7203	14.2302	13.8701	13.7612	13.937	13.8303	13.7549	14.0384	14.2877	14.8219	14.4961	14.8396	15.0703	14.9328	15.1388	15.7728	15.1114	3.74045e-06	3.58145e-05
Phypa_61589	14.8422	15.0775	15.1581	15.1473	15.0413	14.2163	14.4895	15.289	15.6537	16.9448	18.5047	17.0571	17.7838	17.8105	17.1835	17.2583	18.1989	17.4478	3.75443e-06	3.59025e-05
Phypa_159848	13.4631	13.297	13.6096	13.1967	13.1791	13.5491	13.9617	14.2679	13.7274	14.7079	14.4301	15.1028	14.7745	14.7904	15.1986	14.2679	14.8627	14.7439	3.81341e-06	3.64201e-05		Phypa_159848
Phypa_45868	14.5742	14.1547	13.8827	14.8123	14.4362	13.9279	14.8102	15.0187	14.4954	14.985	16.0041	16.2171	15.9886	16.043	16.4077	16.9763	17.5941	17.0036	3.83359e-06	3.65662e-05
Phypa_115595	14.9911	14.308	14.8576	14.6714	14.8954	14.7457	15.4283	15.5279	15.5805	15.5406	16.0037	15.8249	16.2317	16.639	16.7942	16.4584	17.1804	16.3297	3.87689e-06	3.69322e-05
Phypa_23278	14.4106	13.5106	14.0111	13.4732	13.7126	13.9423	14.0499	14.1323	13.5909	15.387	17.274	16.5155	15.4076	16.6235	16.6379	16.9071	16.8176	16.5164	3.92832e-06	3.73747e-05		Phypa_23278
Phypa_188520	13.9576	13.8553	14.1164	14.0102	13.8589	13.7397	13.5909	13.8981	14.0142	13.9587	13.8329	13.5054	13.8748	13.8913	14.0515	15.2614	15.4058	15.0501	3.96191e-06	3.76464e-05
Phypa_160793	13.1096	13.7515	13.6423	12.9397	13.7242	13.4636	13.5302	13.5729	14.2996	14.6851	15.0247	14.7349	15.6341	15.3913	15.5269	15.0013	16.0295	15.2539	4.05524e-06	3.84845e-05		Phypa_160793
Phypa_233820	13.6032	13.4205	13.7796	13.609	13.6222	13.5872	14.1068	14.0498	13.994	13.8266	14.6011	14.0526	14.0987	14.7203	14.7567	16.1349	15.7995	15.6386	4.06576e-06	3.85356e-05
Phypa_168096	14.3705	14.3906	14.5568	14.3913	14.6878	14.5396	13.8425	13.9682	14.8376	13.459	13.3207	13.1473	13.0695	12.938	12.9789	12.7932	13.2607	13.3042	4.09678e-06	3.87806e-05
Phypa_139633	14.2568	13.6671	13.7769	13.7735	13.4708	13.7935	13.9482	14.6	13.6749	14.6608	15.6434	15.2455	15.3781	15.8705	16.1026	16.2048	17.5778	16.6987	4.10274e-06	3.8788e-05
Phypa_66805	13.3822	13.1135	12.9578	13.0665	13.111	13.0246	13.1007	13.1227	13.1739	13.2684	13.353	13.5054	13.4618	13.4592	13.7196	14.2726	14.5184	14.0423	4.16273e-06	3.92765e-05
Phypa_187890	13.8422	13.2859	13.4442	14.0658	13.9238	13.7195	13.309	13.7964	13.9667	14.3285	14.794	14.5008	14.7134	14.7709	14.593	15.297	15.4512	14.9404	4.16489e-06	3.92765e-05
Phypa_172443	15.0996	14.9683	15.5157	15.0091	15.419	14.6721	15.0551	14.932	14.7897	14.3542	14.6662	14.399	13.7448	14.087	13.6335	13.1718	13.5291	13.6096	4.19042e-06	3.94676e-05
Phypa_99786	13.2006	13.4239	13.129	13.0866	13.2334	13.0431	13.7726	14.0182	14.1478	14.2699	14.4706	14.5117	14.3722	14.5274	14.6569	14.3711	15.2814	14.5107	4.20086e-06	3.95163e-05
Phypa_88789	12.9658	12.9273	12.7688	12.9102	12.9139	12.9201	12.9196	12.716	13.0941	13.0984	12.9557	12.9918	12.8769	12.9824	13.0426	13.9392	13.677	13.912	4.24061e-06	3.98403e-05
Phypa_168242	14.3166	14.6295	14.8178	14.634	14.4642	14.428	14.6631	15.0427	15.1067	15.7206	17.6649	17.1533	16.6434	17.3559	17.6387	16.9662	17.6374	16.9202	4.31878e-06	4.05239e-05
Phypa_112100	12.9438	12.6556	12.8727	12.794	12.7911	12.7493	13.1915	13.1957	13.2228	13.5443	13.5147	13.3128	13.3097	13.4381	13.654	14.2561	14.6466	13.9669	4.33577e-06	4.05916e-05
Phypa_228249	14.5176	14.349	14.7355	14.7733	14.4565	14.3587	14.3148	14.5462	14.9003	13.9316	14.2716	14.4321	14.2484	14.1633	14.2896	12.868	13.0781	12.982	4.33683e-06	4.05916e-05
Phypa_210411	15.7274	16.4308	16.7769	16.901	15.9363	16.7506	15.0488	15.806	16.4616	17.1772	17.6955	18.0723	18.2998	18.2707	18.7634	19.1378	19.3386	18.6454	4.36052e-06	4.07625e-05
Phypa_168927	13.8717	13.6925	13.9171	13.7509	13.7684	13.7738	13.7494	13.7096	13.8218	13.1835	13.0247	13.0987	13.0017	13.1286	12.9507	13.5806	13.0092	13.1484	4.40842e-06	4.1159e-05	SBP
Phypa_191107	17.5747	16.0887	16.8975	17.1115	16.2967	17.5571	15.8649	17.3303	17.5336	18.271	19.9993	19.1691	19.2917	19.5353	19.8759	21.0069	21.4469	20.939	4.43756e-06	4.13795e-05
Phypa_160511	13.1438	13.0284	12.8926	13.062	12.9494	12.633	13.0425	12.7989	13.1478	13.2966	13.8421	14.6147	14.5006	15.1315	15.5607	15.5663	14.9685	15.9813	4.4843e-06	4.17628e-05		Phypa_160511
Phypa_225885	14.7532	14.7461	14.6569	14.8502	14.5141	14.616	15.0092	14.5841	14.9679	16.126	16.6144	15.8236	17.3356	16.8152	16.8595	15.5928	17.1078	16.5871	4.49429e-06	4.17628e-05		Phypa_225885
Phypa_155619	14.8736	14.7612	15.1415	14.5302	15.3901	14.7082	15.2169	15.5383	15.8097	15.389	16.4328	16.6471	16.7225	16.8659	17.2259	17.5115	18.2396	17.6651	4.49538e-06	4.17628e-05
Phypa_201778	14.5604	13.517	13.5356	14.367	13.863	14.5848	14.1209	14.5516	14.3374	14.4837	15.6744	15.7793	15.9326	17.1428	16.3466	17.3745	17.5306	18.3101	4.539e-06	4.21159e-05
Phypa_172532	12.7627	12.9672	12.9719	12.9244	12.9875	13.0229	13.0157	12.8886	13.0708	13.1611	12.9591	12.7921	12.9143	12.9347	13.1415	13.9619	14.47	14.4005	4.55122e-06	4.21771e-05
Phypa_194520	13.0159	12.9741	12.8113	12.7772	12.8715	12.6734	12.7442	12.8108	13.115	13.5954	13.6846	13.5023	13.3915	13.8573	13.7955	14.3334	15.045	14.1533	4.59489e-06	4.24465e-05
Phypa_58449	15.2811	14.7353	15.2477	14.9843	15.0886	15.2568	16.2348	15.9377	15.969	15.0276	15.353	14.9795	15.2313	15.0938	15.1926	14.4745	14.4328	14.7121	4.59568e-06	4.24465e-05
Phypa_65667	12.9585	13.2482	12.7955	12.9088	13.1671	12.7389	13.0425	12.3579	12.9247	13.5713	13.8219	13.9049	14.0677	13.943	14.4238	14.9864	15.9002	14.6939	4.59728e-06	4.24465e-05
Phypa_152827	13.5973	13.4213	12.6394	12.912	12.6837	13.179	13.5065	13.7293	13.2015	13.8102	13.9783	14.4819	14.541	14.5851	14.5149	14.9329	15.2715	15.0314	4.67152e-06	4.30789e-05
Phypa_150894	12.9803	12.9509	13.129	13.0065	13.2131	13.2132	12.8715	12.7096	12.9295	13.2087	13.5772	13.0225	13.213	13.3505	13.4101	14.452	14.5184	13.9861	4.70387e-06	4.32842e-05
Phypa_91691	12.8122	12.7092	13.0042	12.6876	13.137	12.8953	12.7929	12.7611	12.9667	12.9936	12.7616	12.9072	13.075	12.9246	13.2046	13.9116	14.0708	14.1981	4.70534e-06	4.32842e-05
Phypa_168549	13.4239	13.2821	13.6857	13.7091	13.6815	13.6215	13.6679	13.7673	13.6721	13.5168	13.2443	13.2768	12.9427	13.1139	13.1415	12.6864	12.9783	12.8697	4.75948e-06	4.37287e-05
Phypa_114654	14.0643	13.127	13.5101	13.6767	13.467	13.0307	13.5203	14.0212	14.0428	14.6085	14.6309	14.9154	15.2047	15.1027	15.3627	14.9048	15.6649	15.1893	4.886e-06	4.48361e-05		Phypa_114654
Phypa_183160	14.3917	13.9741	14.2105	14.2295	14.2617	13.8845	14.4973	14.7412	14.5517	14.6539	15.0805	14.9851	14.9666	15.4119	15.5685	15.4426	15.5469	15.6403	4.91289e-06	4.49785e-05
Phypa_201540	15.1079	14.8665	14.8938	15.8599	15.206	15.6023	14.0318	15.3563	15.4274	15.197	15.9522	16.0414	16.2482	16.7255	16.1158	18.1586	18.1562	18.0967	4.91351e-06	4.49785e-05
Phypa_159016	12.9363	13.2406	13.0691	13.1738	13.2092	13.1576	13.2367	13.0579	13.2267	13.0574	12.8403	12.7716	12.8124	12.7223	12.7251	12.2164	12.2607	12.5202	4.9258e-06	4.5036e-05
Phypa_227141	13.769	13.449	13.4375	14.3452	13.5611	13.5451	13.2688	14.0381	13.8828	14.2548	14.9066	14.537	14.7344	15.115	14.9783	15.5825	15.6862	15.725	4.93509e-06	4.5066e-05
Phypa_128533	12.8081	12.7421	12.8827	12.757	12.7198	12.6293	13.4911	13.1774	12.9713	13.3793	13.335	13.5362	13.4292	13.5797	13.6628	13.4766	13.6806	13.5389	5.0745e-06	4.62827e-05
Phypa_234361	14.4798	13.997	14.2915	14.4296	14.3625	14.1708	14.661	14.9232	14.7287	14.7853	15.1193	15.1333	15.3097	15.3227	15.3997	15.5966	16.2731	15.7407	5.13242e-06	4.6754e-05		Phypa_234361
Phypa_117088	13.1211	13.2587	13.2764	13.0927	13.2099	13.3257	13.1877	13.1681	13.3267	13.1235	12.7578	12.7716	12.8811	12.783	12.9024	12.3061	12.4526	12.4839	5.27392e-06	4.79847e-05
Phypa_168882	13.4631	13.1476	13.9542	13.9637	13.7165	13.7228	13.9004	14.0356	13.9872	14.4371	14.6719	14.3856	14.5738	14.9889	14.9771	15.4958	16.1934	15.3655	5.30564e-06	4.82148e-05		Phypa_168882
Phypa_184553	13.9242	13.6592	13.8626	13.9413	13.8242	13.8646	13.6295	13.6654	13.832	13.3738	13.3958	13.171	13.2362	13.1168	13.1311	13.4776	13.1387	13.3912	5.38599e-06	4.88858e-05
Phypa_111073	13.3863	13.7092	13.8802	13.0001	13.7749	13.9275	13.4177	13.9516	13.7274	13.7978	14.6486	14.8048	14.9891	15.4522	15.3285	15.9025	16.2655	15.7273	5.44798e-06	4.93886e-05		Phypa_111073
Phypa_136943	13.0299	13.252	12.9601	13.207	13.0138	12.9935	13.1915	13.26	13.2343	13.9972	14.553	14.3375	13.8853	14.1999	14.4759	14.349	14.869	14.0131	5.54829e-06	5.01484e-05		Phypa_136943
Phypa_19667	14.0229	13.8917	14.5869	14.0025	13.9395	14.1452	14.2413	14.558	14.4851	15.3925	15.4382	15.8569	14.8401	15.5803	15.5463	15.3076	15.5496	15.3417	5.54913e-06	5.01484e-05
Phypa_233804	14.769	13.9555	14.6943	14.9786	14.1619	14.2079	14.2751	14.5785	13.994	14.2714	16.6492	16.3348	15.9194	16.3405	16.037	18.7469	18.4563	18.9262	5.55186e-06	5.01484e-05
Phypa_145621	13.5038	13.2444	12.7417	11.6226	12.6925	12.9435	13.7364	14.1304	13.1799	14.2877	14.6927	15.45	15.4793	15.4167	15.9	15.3039	15.9074	15.0091	5.56539e-06	5.02101e-05
[Phypa_100841;Phypa_154846]	13.3616	12.8984	12.8525	13.1175	12.6179	13.1329	13.3846	13.203	13.2267	13.6516	13.8108	13.7819	14.0584	14.1109	13.6857	14.7366	14.3142	14.4288	5.58348e-06	5.03123e-05
Phypa_180791	15.6818	15.7261	17.6081	15.7825	15.5709	17.0931	15.4037	16.7069	18.1853	18.653	19.8968	19.8648	20.2122	20.3802	20.5039	21.0069	21.4469	20.939	5.59014e-06	5.03123e-05
Phypa_163390	13.9308	13.4987	13.6985	13.6172	13.1295	13.2425	13.901	14.4519	13.8997	14.3371	15.1409	14.5316	14.4999	14.7605	15.2915	16.9929	16.8386	15.9026	5.68818e-06	5.11333e-05		Phypa_163390
Phypa_130544	12.9694	13.046	13.2341	13.0352	13.3676	13.3559	13.1027	12.8132	13.3123	13.3083	13.0595	13.2985	13.4264	13.4023	13.4101	14.2406	14.5659	14.3248	5.6982e-06	5.11621e-05
Phypa_192723	13.1046	12.8788	12.9316	13.031	12.9709	13.0351	12.8928	12.9342	12.852	13.3849	13.1939	13.0441	13.2814	13.4119	13.4204	13.7551	13.8154	13.5088	5.71391e-06	5.12418e-05
Phypa_104453	14.9676	14.2174	14.5165	14.5486	14.1227	14.5165	14.6211	14.5868	14.3374	13.4914	13.6518	13.3128	13.3973	13.2732	13.2026	13.1128	13.3598	13.7005	5.73122e-06	5.13356e-05
Phypa_142073	15.8531	14.6178	14.6584	14.5331	15.2082	14.9818	13.7992	15.3986	15.0329	15.99	16.5384	16.4272	16.9572	16.8398	16.8285	17.6259	18.2569	18.5659	5.76191e-06	5.15489e-05
Phypa_67702	15.6319	16.1327	16.8955	16.1471	16.3845	15.9996	15.7675	16.1522	16.505	16.8199	17.2379	17.4935	17.3812	17.6635	17.5437	18.1922	18.8365	18.7007	5.79361e-06	5.17707e-05
Phypa_19688	12.9658	13.1598	12.9459	12.9245	12.9985	12.9771	13.1684	12.7868	13.1397	13.2273	13.0874	13.9467	13.9427	14.1604	13.8034	14.4121	14.7643	14.5352	5.82e-06	5.19446e-05
Phypa_159675	14.7897	14.3189	15.3466	15.2927	15.7143	14.9829	15.2025	15.4833	15.7901	14.6232	14.2648	14.0462	13.3003	13.4239	13.4032	13.4827	14.1069	13.5389	5.85968e-06	5.22366e-05
Phypa_172265	13.7071	13.284	13.9049	13.6134	13.5972	13.5572	13.466	13.5743	13.5699	13.0044	13.1178	13.0695	12.9586	12.8696	12.6914	12.6363	12.4913	12.8459	5.88688e-06	5.24167e-05
Phypa_184909	14.1913	13.6237	13.6216	13.8548	14.0541	14.1314	13.6132	13.1246	13.5805	14.4694	13.8798	14.111	14.0658	14.5274	14.2066	15.1737	15.5941	15.5324	5.90916e-06	5.25527e-05
Phypa_63837	13.0089	13.3793	13.2458	13.265	13.1744	13.2915	12.9928	12.8715	13.0164	13.0883	13.5101	13.1866	13.3066	13.7339	13.6335	14.4988	14.1951	14.1618	5.92375e-06	5.26201e-05
Phypa_171249	14.1079	13.9057	14.1946	14.1971	14.2006	14.0011	15.0724	15.138	15.3725	15.3752	15.0704	15.8299	15.766	15.7723	15.7702	14.7817	15.7207	15.4076	5.93854e-06	5.2689e-05
Phypa_168304	12.7814	13.0339	12.9292	12.5869	12.8768	12.8557	13.0232	12.838	13.1438	13.5713	13.5373	13.9409	13.788	13.5494	13.9036	13.1298	13.098	13.1014	5.97355e-06	5.29369e-05
Phypa_205099	14.5855	14.2923	14.9876	14.1703	14.8638	14.7886	13.4485	14.2718	14.3673	15.341	15.4564	15.2832	15.3171	15.5819	15.9939	16.5289	16.949	16.2323	6.07218e-06	5.37475e-05
Phypa_121831	15.6061	14.057	13.9578	14.5798	14.626	14.1208	14.908	15.2291	14.1233	15.7277	16.283	16.5293	16.4958	16.496	16.56	17.7371	18.2236	17.463	6.09806e-06	5.39129e-05
Phypa_159435	13.8363	13.8082	13.4676	14.0202	14.0265	14.1536	13.7219	13.387	14.1356	13.7101	14.7539	14.9131	15.6545	15.569	15.6649	15.5251	15.9125	15.6532	6.11247e-06	5.39767e-05
Phypa_169830	13.276	13.5992	13.4626	13.234	13.3654	13.2322	13.1289	13.0838	13.5254	13.6504	13.3682	13.3092	13.5502	13.5073	13.6171	14.4592	14.7795	14.3928	6.13939e-06	5.41506e-05
Phypa_188295	14.6617	14.8172	15.3681	14.5341	15.692	14.642	14.674	15.1446	15.7233	16.5042	16.9776	16.4032	16.644	17.1686	17.1537	18.0898	18.7011	17.3444	6.23245e-06	5.49068e-05
Phypa_57834	13.5361	13.4043	13.3138	13.3037	13.3958	13.4091	13.8327	13.6212	13.5729	13.4603	13.7864	13.6946	14.0695	13.9488	14.08	14.317	14.7929	14.6325	6.2551e-06	5.50416e-05
Phypa_57949	13.5163	13.6354	14.3156	13.7916	13.5572	13.9192	14.7005	14.7179	14.9412	15.0098	15.392	15.45	14.9764	15.5549	15.4238	15.6418	16.5509	15.9659	6.26454e-06	5.50601e-05
Phypa_111937	14.5459	13.4963	13.6036	13.617	13.689	14.4135	14.2086	14.8227	14.1295	14.7811	15.8348	15.4645	15.825	16.1887	16.305	16.1869	16.3624	16.2772	6.29733e-06	5.52835e-05
Phypa_148335	12.9214	12.8935	12.7902	12.9097	12.8305	12.8199	13.1527	12.9963	13.0601	13.3024	13.3783	13.4157	13.2427	13.2916	13.5669	15.2584	15.3219	14.2721	6.35902e-06	5.57598e-05		Phypa_148335
Phypa_191338	13.0159	12.932	13.0951	13.1662	12.944	12.9815	12.8857	12.5813	13.0252	13.3053	13.5816	13.59	13.1963	13.3379	13.7634	14.0636	14.5685	14.2866	6.37812e-06	5.58024e-05
Phypa_185823	13.5736	13.4704	13.6364	13.6024	13.6254	13.548	13.3178	13.2653	13.2923	13.3228	13.3858	13.2399	13.2686	13.1943	13.1966	13.0541	12.8045	12.9305	6.38193e-06	5.58024e-05
Phypa_137975	12.9946	13.1779	13.4101	13.2025	13.1282	13.2793	13.1972	13.3596	13.4502	13.7621	13.8619	14.6503	14.5396	14.3098	14.7526	14.5577	15.2735	14.8109	6.39267e-06	5.58024e-05		Phypa_137975
Phypa_100005	13.7711	13.3279	13.8777	13.3759	13.5622	13.6366	13.2949	13.745	14.0119	15.0116	15.4975	15.2805	15.4054	15.0434	15.2849	15.198	16.1534	14.7884	6.39365e-06	5.58024e-05
Phypa_45221	14.0106	13.5728	13.8474	13.7827	13.717	13.9646	13.9045	13.9666	14.0384	14.4576	14.6518	14.9259	14.0658	14.3852	14.5576	12.7417	12.9064	13.0475	6.40736e-06	5.5857e-05
Phypa_78842	14.4476	14.4272	14.1374	14.1116	14.3139	14.2911	14.3855	14.1737	14.6102	14.7557	15.6492	15.1453	15.2135	15.1094	14.8525	15.8711	16.1612	15.7655	6.4375e-06	5.59506e-05
Phypa_176638	15.9465	15.3061	16.4597	15.6589	15.8906	15.0259	15.9098	16.2376	16.5081	15.9652	17.2719	16.8224	17.2333	17.289	17.7784	18.8369	19.1568	19.0845	6.44378e-06	5.59506e-05
Phypa_163035	14.4371	14.1919	14.2726	14.5413	14.26	13.6306	13.9617	14.8976	13.92	13.5737	14.526	14.3057	15.1378	15.4892	15.429	16.8926	16.8748	16.9254	6.44516e-06	5.59506e-05
Phypa_64909	14.576	13.9177	14.1765	14.4237	13.9317	14.237	13.808	14.6575	13.9872	14.5331	15.7398	15.6461	15.2814	15.3111	15.391	17.2835	17.6169	16.5601	6.45161e-06	5.59506e-05
Phypa_159140	13.0159	13.0977	12.8113	13.5747	12.9368	13.1727	13.1488	12.6144	13.0119	13.1962	13.2305	12.756	13.1413	13.1139	13.2573	15.0445	15.0054	14.5183	6.45542e-06	5.59506e-05		Phypa_159140
Phypa_117275	13.8243	13.5249	13.3538	13.5544	13.4541	13.6672	13.2588	13.1588	13.1838	13.5143	14.5968	14.0312	14.2263	14.2055	14.2105	15.0445	15.1909	14.8564	6.56351e-06	5.68218e-05
Phypa_23193	13.3137	13.439	13.3466	13.4292	13.4406	13.3461	13.8229	13.6361	13.8039	13.4863	13.2877	13.2985	13.3496	13.3729	13.2802	13.1023	12.9705	13.1869	6.5824e-06	5.69196e-05
Phypa_191269	14.3336	14.1929	14.8307	14.8746	14.3549	13.9515	14.4004	14.5623	14.9764	14.6602	15.475	15.4423	15.4231	15.7382	16.2224	16.865	17.5076	17.3013	6.62289e-06	5.72037e-05
Phypa_58324	12.8202	13.0977	12.9789	13.132	12.8903	12.9533	13.0802	12.7844	13.2905	13.3513	14.6139	14.2511	14.5128	14.5005	14.9268	15.0977	15.4741	14.5837	6.65366e-06	5.74034e-05
Phypa_166141	12.86	12.9879	12.9789	12.8699	12.9066	12.8643	13.2367	13.5184	13.3374	13.2936	13.5009	13.1513	12.9626	13.3555	13.7742	15.9528	15.9734	14.9793	6.78509e-06	5.847e-05
Phypa_112860	13.2433	13.5138	13.1866	13.3517	13.4832	13.204	13.7494	14.4889	13.585	14.2907	14.4337	14.1866	14.7099	14.7125	14.5372	14.6217	14.6118	14.5683	6.89732e-06	5.93689e-05		Phypa_112860
Phypa_127888	14.476	13.6642	13.6394	14.1593	13.6247	13.9484	13.9873	14.1294	13.5578	14.2335	15.0166	14.9001	15.4848	15.7295	15.4315	15.4908	15.5736	15.5268	6.98914e-06	6.00902e-05
Phypa_161836	13.1534	13.1998	13.129	13.3646	13.2387	13.1648	13.1703	13.1111	13.3794	13.3904	15.0215	14.6219	14.652	15.1315	14.5514	15.9451	15.4335	15.4537	7.00503e-06	6.01579e-05
Phypa_58108	14.7559	13.5759	14.1206	14.1329	14.3897	14.782	15.1227	14.8687	14.2627	15.0942	16.4895	16.1627	16.0538	16.7359	16.2506	17.1333	17.5981	17.4467	7.04667e-06	6.04463e-05
Phypa_57347	13.4371	13.3811	13.9882	13.3027	13.5164	12.7361	13.9369	14.3612	13.6146	13.7853	14.9733	15.3444	14.8418	15.0749	15.417	16.734	16.9237	16.4266	7.11345e-06	6.09493e-05
Phypa_143602	14.0097	13.9362	14.298	14.1373	13.9975	14.1492	14.3292	14.7299	14.3489	14.8408	14.7563	15.0643	14.891	15.2384	15.129	15.2892	15.7108	15.1208	7.20897e-06	6.16973e-05	GRAS
Phypa_200569	13.4734	13.3252	12.8727	12.7115	12.8548	13.027	13.685	13.5286	13.1599	13.5282	14.4044	13.7612	14.1827	14.3754	14.4101	15.259	15.5833	14.8124	7.25933e-06	6.20574e-05		Phypa_200569
Phypa_221150	13.0299	12.9033	13.3857	12.8515	12.74	12.7421	13.2588	12.8965	13.3087	13.4497	13.7616	12.9784	13.8233	13.7067	14.0625	14.59	15.2511	14.7813	7.30609e-06	6.2386e-05
Phypa_203635	14.4502	14.1476	14.0292	14.0404	14.3024	14.268	14.8952	14.6864	14.7328	14.8398	15.293	15.1563	15.1325	15.2831	15.2283	15.1174	15.6841	15.5495	7.35677e-06	6.27473e-05
Phypa_110150	13.3917	14.0504	13.9707	13.7464	13.1347	13.0999	14.0551	14.5566	15.6036	16.1024	15.6499	15.6573	15.6806	16.1293	16.0342	15.9033	16.8164	15.8634	7.3952e-06	6.29634e-05		Phypa_110150
Phypa_116123	13.1013	13.3671	13.0778	13.6531	13.0338	13.1121	12.8881	12.74	13.0941	13.0116	12.8798	13.2021	13.5633	13.2706	13.1946	14.649	14.4011	14.96	7.3989e-06	6.29634e-05		Phypa_116123
Phypa_212922	14.2979	13.9567	14.5085	14.1443	14.0982	14.163	13.9167	14.4641	14.9383	15.1716	15.8704	15.4032	15.3081	15.7833	15.7251	15.7455	16.3132	15.9825	7.41161e-06	6.3e-05
Phypa_223264	15.4817	17.0488	15.3493	16.176	14.0401	16.17	15.7847	16.2307	17.5551	18.5277	18.9712	18.9685	19.1506	19.5156	19.821	19.7814	21.1892	20.2264	7.42218e-06	6.30184e-05		Phypa_223264
Phypa_39070	15.5064	15.2719	16.1395	15.8671	15.5165	15.2115	15.5616	16.3305	15.7083	16.3821	16.9992	16.4604	16.8584	17.2653	17.1653	17.8649	18.3413	17.6074	7.54785e-06	6.40129e-05
Phypa_107724	14.3849	15.0659	14.821	15.1275	14.4004	14.7991	15.1674	15.1898	14.9985	14.6766	15.4612	15.2268	15.5356	15.8378	15.3809	16.9762	17.4322	17.3263	7.72376e-06	6.54308e-05
Phypa_17560	13.7606	13.6981	13.8385	13.8968	13.7433	13.5447	13.9329	13.8462	14.1848	13.8548	14.6518	14.9031	15.2674	14.9575	15.7762	16.0393	16.9578	15.9316	7.80256e-06	6.59641e-05		Phypa_17560
Phypa_192705	14.0643	13.591	13.8282	13.7279	13.8883	13.6064	13.7005	13.845	13.7368	14.3083	15.0004	14.524	14.7063	14.7037	14.9189	15.4694	15.5852	14.7946	7.80431e-06	6.59641e-05
Phypa_115417	13.5748	13.3423	12.9268	13.3608	13.5831	12.9679	13.3779	13.3182	13.3123	14.153	15.4057	14.5255	14.9666	14.7077	14.7553	14.6687	14.9695	15.0091	7.84225e-06	6.61453e-05
Phypa_94482	12.8442	13.2784	12.9882	13.0407	13.0061	13.0769	13.2143	12.6361	13.0384	12.9643	12.6287	12.4157	13.0017	12.7223	12.542	15.0258	14.461	15.0657	7.8434e-06	6.61453e-05
Phypa_104959	13.3863	13.5819	13.4118	13.4787	13.4589	13.2321	13.0425	12.8647	13.285	13.5443	13.8136	13.5619	13.7016	13.8252	13.6006	14.0459	14.1016	14.0044	7.93149e-06	6.68131e-05
Phypa_210777	14.0282	13.712	14.3394	13.5605	14.0439	14.0299	13.9505	14.6535	14.6013	15.6348	15.4081	15.1272	14.9183	15.4627	15.5372	17.19	16.2531	16.1114	7.94914e-06	6.68866e-05
Phypa_137950	14.1803	13.6477	14.1622	14.0132	13.5644	14.0748	13.9191	14.4709	14.0687	13.7999	15.1658	14.0462	14.4119	14.7835	14.9207	17.4027	17.2803	16.7189	7.99236e-06	6.71608e-05
Phypa_112232	13.3971	14.3688	14.1785	13.9835	13.4721	14.1574	13.6415	14.2618	13.6551	13.5858	14.4167	14.7122	14.7779	14.4215	14.9625	16.8567	18.2371	17.367	7.99964e-06	6.71608e-05
Phypa_119798	13.1211	13.3539	13.5197	13.247	13.4412	13.3044	13.4683	13.5523	13.481	13.548	14.1967	13.5812	13.7801	14.1789	14.1415	15.8917	15.9084	14.981	8.04629e-06	6.74768e-05		Phypa_119798
Phypa_15531	16.7856	15.6455	16.298	16.0564	15.5732	16.5156	17.4204	17.3581	17.0403	16.9763	17.9847	17.7422	17.9285	18.2536	18.5198	18.9328	19.6748	19.3794	8.08829e-06	6.77533e-05
Phypa_65228	13.098	12.9415	13.2726	13.1236	13.4357	13.4373	12.803	13.1285	12.9482	13.2818	12.8798	13.493	13.4604	13.2083	13.3857	15.9251	15.7564	14.7022	8.18667e-06	6.85008e-05
Phypa_115154	13.7201	13.4834	13.5004	13.5609	13.7247	13.8263	13.934	14.1275	13.7219	14.0044	15.2478	15.5562	15.3038	15.5533	15.6743	15.6436	16.2024	15.6312	8.29101e-06	6.92965e-05		Phypa_115154
Phypa_142157	13.1063	13.046	12.8827	12.9334	13.1884	12.9699	13.1259	13.3064	13.1679	13.3793	13.6054	13.6305	13.6631	13.6073	13.7265	13.4374	13.7277	13.6377	8.31416e-06	6.94127e-05		Phypa_142157
Phypa_133553	14.0472	14.0656	14.0647	14.0018	14.0942	14.1109	14.3178	14.1208	14.2343	13.8961	14.322	13.6017	14.6569	14.4662	14.4543	15.3451	15.4568	15.3584	8.33784e-06	6.95329e-05
Phypa_194258	13.0089	12.7175	13.1866	12.9293	13.2545	12.8107	13.1269	13.1957	13.2035	13.5319	13.1824	13.334	13.223	13.4071	13.542	14.6669	15.1194	14.4517	8.36007e-06	6.96409e-05
Phypa_96644	13.308	12.9799	13.3064	13.3015	12.955	13.0036	13.2769	13.0709	13.1067	13.4378	13.8228	13.9072	14.0218	14.1992	14.3502	13.6899	14.0158	13.7884	8.42633e-06	7.01149e-05
Phypa_210691	14.0299	13.9958	14.238	14.0135	13.8894	14.1554	14.6046	14.3415	14.7569	15.1643	15.3311	14.9806	15.6944	15.1604	15.3884	15.2273	16.2603	15.6455	8.45136e-06	7.02452e-05		Phypa_210691
Phypa_195649	13.0779	13.1104	12.9098	13.0934	12.9148	13.2164	13.1098	12.745	13.115	13.047	13.3023	12.893	13.0547	13.2083	13.2764	14.1115	14.2151	14.1127	8.49298e-06	7.05129e-05
Phypa_209851	13.8283	13.945	13.7796	13.9442	13.8442	13.8446	14.8999	14.911	14.8483	14.0329	14.2621	13.493	13.9823	13.9546	13.8777	13.4353	13.5685	13.6601	8.51958e-06	7.06556e-05
Phypa_144039	13.7959	13.6119	13.6394	13.7799	13.2302	13.8168	14.245	15.0376	13.985	14.7342	15.2607	14.9421	15.4032	15.4173	15.5317	15.2285	15.709	15.0586	8.5926e-06	7.11824e-05		Phypa_144039
Phypa_120104	13.3588	13.4613	13.2496	13.4379	13.4261	13.2851	13.4218	13.3774	13.4419	13.2684	13.4385	13.394	13.4965	13.6031	13.3716	14.1239	14.2767	14.5375	8.61708e-06	7.13064e-05		Phypa_120104
Phypa_174589	14.3917	14.3441	14.8601	15.1706	14.6635	14.0839	13.9516	14.8049	13.9667	14.5676	16.1027	14.9626	15.6533	16.0546	15.8677	17.7302	18.4423	17.4381	8.6297e-06	7.13321e-05
Phypa_110413	13.7287	13.4239	14.0647	13.951	13.6109	13.5963	14.2597	14.57	14.2739	13.7407	14.0215	14.1028	13.7216	14.1647	14.0559	15.8911	15.9783	15.934	8.67813e-06	7.16391e-05
Phypa_171600	13.1819	13.3351	13.5036	13.7402	13.2479	13.2308	13.0843	13.6185	13.6917	13.6238	13.7068	14.1333	14.2782	13.9161	14.0994	15.453	15.2527	14.9516	8.68594e-06	7.16391e-05		Phypa_171600
Phypa_126548	13.8736	13.9555	13.7471	13.7308	13.7519	13.9235	13.8928	13.4963	13.7806	14.6527	15.7276	14.6678	15.435	15.4569	15.1663	15.1285	15.2093	15.9796	8.72531e-06	7.18847e-05	AP2/EREBP
Phypa_144337	13.5213	13.015	12.7902	13.1398	13.0373	13.1963	13.3813	13.4557	13.4135	13.7874	14.0053	13.8715	14.0237	14.1344	14.5762	14.4057	14.1299	14.2278	8.79545e-06	7.23829e-05		Phypa_144337
Phypa_9762	12.8283	13.8477	13.0908	13.2515	13.2102	13.1056	13.6788	14.1034	14.1478	14.459	14.4683	14.8149	14.491	14.8827	15.1529	14.7997	15.0092	15.361	8.8239e-06	7.25375e-05
Phypa_167313	13.6379	13.7609	13.8034	13.8433	13.6941	14.2124	14.0275	13.6103	14.0428	13.4068	13.1027	13.1232	13.0017	13.1518	13.002	13.0126	13.0206	13.1239	8.844e-06	7.25931e-05
Phypa_93730	14.0829	13.9105	14.2302	14.3275	14.1924	13.9803	13.5668	13.6641	13.7675	13.4733	14.0021	13.4484	13.0584	13.1746	13.1415	12.9108	12.7689	13.0683	8.85003e-06	7.25931e-05
Phypa_118316	13.8756	13.4406	13.9316	13.8117	13.5094	13.752	13.9752	13.7524	13.1639	13.8347	15.2857	15.5008	15.5229	15.9985	15.646	15.9914	16.1474	16.0017	8.86752e-06	7.26571e-05
Phypa_176574	14.3753	14.6614	14.7594	14.3583	14.6398	14.4852	14.3963	14.8403	14.516	13.8746	14.1327	14.1151	13.1622	13.7339	13.5669	13.7108	13.4693	13.6515	8.88344e-06	7.2708e-05
Phypa_169675	14.7522	14.6419	14.8777	15.0556	14.7771	14.84	15.3678	15.2323	15.6465	14.6665	14.6372	14.437	14.294	14.9161	14.7796	14.0126	14.069	14.0553	8.91601e-06	7.2895e-05
Phypa_64443	16.2221	17.9896	17.8199	16.4124	17.1095	16.9223	16.8734	17.777	18.7382	19.1404	19.4659	20.1144	20.0383	20.0977	20.0405	20.3233	21.4469	20.5873	9.0854e-06	7.4199e-05
Phypa_149964	13.3504	12.8788	13.1581	13.0585	13.1163	13.4529	13.0297	13.0539	12.9713	13.2639	13.3883	13.2913	13.7356	13.8749	13.7981	13.8207	13.9705	13.8638	9.11138e-06	7.43302e-05
Phypa_159763	12.8323	12.6119	12.6335	12.5929	12.4951	12.7654	13.458	13.1921	13.272	13.1962	13.3556	13.4898	13.3796	13.5005	13.2952	13.3645	13.6972	13.5936	9.16909e-06	7.47197e-05
Phypa_161115	12.9875	13.7421	13.4841	13.7203	13.0714	13.1782	14.6856	14.8072	15.2209	15.2103	15.0069	15.1973	14.4435	14.9413	15.1079	14.6272	15.1413	14.756	9.18876e-06	7.47987e-05
Phypa_158844	13.1819	13.2348	12.8217	12.9894	13.2299	12.9134	13.0925	13.0699	13.3932	13.3343	13.1178	13.409	13.5555	13.3926	13.7307	14.2477	14.3296	14.3747	9.23117e-06	7.50624e-05
Phypa_94096	13.6673	13.3706	13.5229	13.5821	13.3997	13.6299	13.4112	13.4679	13.376	13.7621	13.9251	14.3269	14.3557	14.5946	14.5592	14.803	15.3357	14.4478	9.26956e-06	7.52929e-05
Phypa_56469	13.1112	13.0038	13.1036	13.1517	13.0896	12.7319	13.1761	12.745	13.1233	13.3083	13.3376	13.3057	13.1997	13.4358	13.6276	14.0663	14.4469	14.4025	9.33773e-06	7.57645e-05
Phypa_119166	13.2583	12.9567	13.1601	13.1635	13.208	13.1161	13.276	13.2618	13.3551	13.2196	13.3298	13.1272	13.2924	13.2398	13.3574	14.1668	14.2316	13.9105	9.39704e-06	7.61479e-05
Phypa_205266	15.0071	14.9776	15.2821	15.3762	14.9742	15.1913	16.6068	15.8973	15.4502	16.1667	16.5474	17.0198	16.7888	17.0604	16.8455	17.1056	17.6024	17.0321	9.40529e-06	7.61479e-05
Phypa_225940	14.2731	14.9992	14.9997	14.4995	14.4825	14.8801	14.2133	14.5848	14.6263	15.4901	16.1464	15.2895	16.3474	16.5246	16.1519	15.7784	16.7131	16.5017	9.46098e-06	7.64839e-05
Phypa_156552	14.3726	14.2096	14.2224	14.2813	14.1887	14.0674	14.0297	13.8144	14.1917	14.5156	15.6785	15.4808	15.1431	15.1803	15.3699	16.0062	16.4163	15.5896	9.46719e-06	7.64839e-05
Phypa_133582	13.8162	13.4196	13.6555	13.4203	13.429	13.7912	13.9801	13.9127	14.0064	13.8981	14.5003	14.2502	14.3413	14.729	14.882	14.839	15.0063	15.0557	9.50699e-06	7.67227e-05		Phypa_133582
Phypa_158998	14.3971	14.0667	13.4408	13.5192	14.377	14.1493	13.3161	13.3806	13.7648	15.9221	16.2385	15.9929	15.6563	15.933	14.1663	16.5517	16.9478	16.118	9.54385e-06	7.68679e-05		Phypa_158998
Phypa_87225	12.7585	12.9602	12.7196	12.6821	12.7766	12.8838	12.7219	12.57	12.9459	13.1756	12.9691	13.1612	13.0603	13.233	13.4136	13.8734	13.5723	13.7088	9.54548e-06	7.68679e-05
Phypa_16562	14.7174	13.8615	14.4179	14.9982	14.1116	14.5559	14.6606	15.2012	15.4332	15.3282	16.2414	16.2668	16.3975	16.2988	16.5611	16.7981	17.5306	16.7673	9.60475e-06	7.72622e-05		Phypa_16562
Phypa_120042	15.4804	14.9509	15.6736	15.2447	15.6949	15.7188	14.979	15.3077	15.7476	15.8613	16.732	16.4984	16.3621	16.8542	16.9231	17.2318	17.9143	17.6034	9.6414e-06	7.74738e-05
Phypa_87475	13.4212	13.269	13.1946	13.5188	13.1815	13.1618	13.2787	13.0498	13.3516	13.999	14.7325	14.6219	14.2956	14.8608	15.4221	14.4416	14.8393	14.4993	9.70133e-06	7.78433e-05
Phypa_190734	14.0762	14.1177	13.6511	13.4929	13.6585	14.0641	14.4477	15.0366	15.1315	15.0815	15.3363	15.45	15.506	15.2619	15.3101	15.2819	15.9074	15.1654	9.70815e-06	7.78433e-05		Phypa_190734
Phypa_164031	13.3364	13.539	13.4136	13.5247	13.581	13.2866	13.4307	13.3596	13.7382	13.6879	13.5728	13.756	13.8342	13.5385	13.6569	15.4237	15.5237	14.6838	9.81402e-06	7.86082e-05
Phypa_114297	14.5398	13.8313	14.714	14.8577	14.583	14.2078	14.3593	14.9213	14.2813	15.0635	16.7148	16.658	16.3819	16.9068	17.305	16.9055	17.3451	16.9811	9.90352e-06	7.9195e-05		Phypa_114297
Phypa_219188	13.4079	13.1187	13.1164	13.503	13.0373	13.0384	13.3178	13.4978	13.5578	13.3314	13.3982	13.4516	13.6397	13.7492	13.5762	14.9575	14.4385	14.8623	9.90841e-06	7.9195e-05
Phypa_138358	12.9139	13.0871	12.758	13.2391	13.1919	13.4392	13.1819	12.4919	13.2495	13.2025	13.0374	12.6643	13.4032	13.2864	13.1164	14.6616	14.8521	14.6855	9.93139e-06	7.92941e-05
Phypa_164141	15.5864	14.736	15.6423	15.2599	15.2737	15.4493	15.0851	15.196	15.3638	16.7982	17.7811	17.0946	16.4278	16.962	16.7171	16.3289	17.2272	16.6159	9.96149e-06	7.93503e-05
Phypa_222807	13.8736	13.6728	14.3394	13.6704	14.0402	13.8083	14.0038	13.8274	14.0164	13.6562	13.3556	13.2399	12.9224	12.8974	13.1164	12.629	12.6219	12.9752	9.97119e-06	7.93503e-05
Phypa_14500	13.1502	12.7609	13.3321	12.8947	13.2385	12.7918	13.2769	13.0336	13.219	14.2118	14.8201	14.5408	13.7969	14.0426	14.2989	13.3667	13.8045	13.6855	9.97631e-06	7.93503e-05		Phypa_14500
Phypa_90479	13.3532	13.3618	13.4643	13.316	13.3797	13.3594	13.5065	13.4956	13.24	13.8236	14.2675	14.2713	13.8102	14.523	14.1795	14.3501	14.5022	14.3356	1.00006e-05	7.93503e-05
Phypa_100148	12.86	12.8935	13.0865	12.8758	12.9936	12.9356	13.0467	12.9451	13.0471	13.4863	13.7674	13.8023	13.7099	13.7184	14.0821	13.2309	13.5184	13.7703	1.00006e-05	7.93503e-05
Phypa_191844	13.674	14.1404	13.9171	14.1406	13.826	13.8495	14.7436	14.6041	14.6721	14.5786	15.5706	14.619	15.7523	15.5246	15.5149	15.861	16.8703	16.2122	1.00019e-05	7.93503e-05		Phypa_191844
Phypa_128224	13.6584	13.412	13.2915	13.6983	13.5536	13.5719	13.4739	13.1053	13.3445	13.2056	13.3504	13.1671	13.9626	13.887	14.0337	14.1516	14.6219	14.5012	1.00796e-05	7.98823e-05
Phypa_63691	13.0053	12.9177	12.8876	13.0125	12.8951	12.9084	13.1239	13.2229	13.0878	13.581	13.4576	13.7985	13.588	13.6261	14.0918	13.5226	13.8981	13.7334	1.01589e-05	8.04257e-05
Phypa_47118	13.8872	12.9741	13.3892	13.3121	12.9133	13.4243	13.4404	13.5658	13.6321	14.2181	14.5574	14.8594	14.6285	14.8306	14.3502	14.6326	14.6081	14.5192	1.02076e-05	8.06974e-05
Phypa_205949	13.6718	14.5637	13.9507	14.2233	13.5385	13.55	15.5945	15.5074	16.2372	16.0823	15.8991	16.3923	16.5783	16.5904	16.2036	15.2261	16.7416	15.7544	1.02148e-05	8.06974e-05
Phypa_152838	13.9712	14.3723	15.002	14.8927	13.8975	14.5196	15.0509	14.8108	15.2627	14.4655	15.4013	15.1493	15.8674	16.1388	15.7369	17.2395	17.5162	17.6728	1.03371e-05	8.1578e-05
Phypa_171080	14.4849	14.2018	15.3707	14.618	14.5443	14.505	15.0451	14.9494	15.2589	15.0134	16.2301	15.9072	16.5393	16.4983	16.5961	16.5893	16.73	16.7053	1.03634e-05	8.16995e-05		Phypa_171080
Phypa_160930	13.4963	13.7475	14.2952	13.4674	13.8169	13.5818	14.8167	14.9407	15.1996	15.2892	15.3945	15.3906	15.4148	15.7662	15.1683	14.3667	15.3265	14.4645	1.04996e-05	8.2667e-05	Sigma70-like
Phypa_159993	16.4495	16.243	15.707	15.9357	16.4703	16.1382	16.8264	17.3571	17.7652	17.665	18.8405	19.0071	18.8374	19.4628	18.0719	18.9678	18.5204	19.2762	1.05082e-05	8.2667e-05
Phypa_81996	13.0575	13.125	13.1374	13.0716	13.0501	13.0867	13.1349	12.9342	13.003	13.1119	14.2824	13.7896	13.674	14.102	14.238	15.0824	14.8888	14.6229	1.05423e-05	8.28487e-05
Phypa_118562	13.6218	13.388	13.4907	13.574	13.4737	13.2604	13.1991	13.7249	13.4169	13.7057	14.4718	14.4484	14.0878	14.1344	14.4676	15.1787	15.2575	14.7876	1.05817e-05	8.3071e-05		Phypa_118562
Phypa_31879	13.7876	13.8017	13.5036	13.8355	13.4829	13.5981	13.6747	14.1024	13.7165	13.6191	14.0813	14.5271	14.1325	14.3926	13.7955	15.7493	15.6093	15.9572	1.06016e-05	8.31397e-05
Phypa_64790	13.9006	13.485	13.129	13.531	13.5786	13.5746	13.421	13.3349	13.1719	13.2273	13.3982	13.4288	13.6643	13.753	13.7389	14.6598	14.5291	14.6141	1.06724e-05	8.36081e-05
Phypa_113292	14.1518	14.0339	14.8461	14.1264	14.0036	14.1602	14.5407	14.1092	15.0698	14.5456	15.8687	15.3923	15.7913	16.2988	16.6346	16.6555	17.469	16.9407	1.07332e-05	8.39961e-05
Phypa_220343	15.6003	16.2742	16.6921	16.1972	15.7349	16.5481	15.8574	16.1708	16.1531	16.4842	17.4549	17.3503	17.5665	17.6231	18.0128	18.1935	19.0947	18.524	1.0818e-05	8.45719e-05
Phypa_78294	13.9694	13.4035	13.6743	13.9299	13.6664	13.752	13.543	13.7844	13.7988	14.1962	14.5684	13.9049	14.2654	14.1775	14.1036	14.9684	15.0781	15.2598	1.08403e-05	8.4658e-05	MYB-related	Phypa_78294
Phypa_215490	13.9585	14.6426	14.4808	13.8837	14.3274	14.1232	15.1877	15.6615	15.9283	15.4596	16.4346	16.4914	15.9029	16.2573	16.834	16.6278	17.5234	16.8995	1.08603e-05	8.47257e-05
Phypa_169502	14.0334	15.0411	15.1111	13.5341	14.0297	14.6115	14.8963	14.3064	15.6058	16.0125	16.1778	15.4645	16.6818	16.4737	16.1248	17.0951	17.4745	17.2202	1.09608e-05	8.54208e-05	bHLH
Phypa_191189	15.6986	16.383	15.5482	15.311	15.7379	15.7312	15.9092	16.4058	16.3699	15.8448	16.1636	15.9467	16.096	16.0219	15.7614	14.0196	14.4328	14.3102	1.10484e-05	8.60144e-05
Phypa_172313	15.6824	15.3048	16.4581	15.7559	16.3298	15.4418	15.9618	15.9701	16.7362	16.4123	17.6473	17.8061	17.3833	17.8324	18.3631	19.1701	19.929	19.1146	1.1301e-05	8.78893e-05
Phypa_206446	14.5724	15.1649	15.5149	15.3663	14.7924	15.7024	14.6345	15.1857	15.6436	14.5282	14.1505	13.4024	13.5236	13.7718	13.4907	12.6652	12.6466	12.9019	1.13246e-05	8.79814e-05
Phypa_13604	13.4397	12.849	12.9601	13.2698	13.1366	12.8395	13.1991	13.0975	13.2419	13.6144	13.9691	13.6698	13.6446	13.8766	14.0337	14.1567	14.5397	14.384	1.13847e-05	8.83567e-05		Phypa_13604
Phypa_51937	14.6402	14.9879	14.5592	14.1663	14.5669	14.4936	15.1264	15.2197	14.7806	14.6823	16.0339	15.8618	16.1514	16.3284	15.9613	16.8062	16.8336	17.3162	1.14176e-05	8.85211e-05
Phypa_214811	13.4052	13.3741	13.4136	13.3303	13.0484	13.174	13.6246	13.4948	14.4236	13.8568	14.564	13.8835	14.213	14.5967	14.5561	15.4442	16.4338	16.1669	1.14402e-05	8.86041e-05		Phypa_214811
Phypa_138954	13.595	13.3966	13.6231	13.5838	13.5546	13.5657	13.3821	13.707	13.6146	13.3931	13.7077	14.2021	14.3804	14.1582	14.4693	14.7212	14.9626	14.8844	1.14883e-05	8.88853e-05
Phypa_47725	13.458	13.3688	13.5467	13.3892	13.433	13.4464	13.2733	13.3653	13.3249	13.8225	14.3155	14.1513	14.2654	14.4943	14.1986	13.6882	14.2583	13.997	1.15181e-05	8.9024e-05	DUF296 domain containing
Phypa_80170	13.2493	12.9695	13.0821	13.4363	13.0148	13.1208	13.2029	12.8601	13.0296	13.1449	13.2553	12.9421	13.2622	13.3803	13.6453	14.5577	14.168	14.3568	1.15367e-05	8.9076e-05
Phypa_115450	15.5784	15.0245	15.7056	15.2282	15.0442	15.4334	16.4525	16.0729	16.1804	15.7057	17.015	16.2859	16.9616	17.102	17.4099	17.8172	18.5227	17.827	1.16752e-05	8.99725e-05
Phypa_229344	13.3712	13.4163	13.2535	13.4262	13.4809	13.3826	13.6111	13.253	13.5805	14.1235	14.0102	13.7336	14.2055	14.2526	13.9024	14.0964	14.2655	14.4806	1.16769e-05	8.99725e-05
Phypa_120801	13.1913	13.594	13.5165	13.452	13.3765	13.3961	14.0467	14.1494	14.217	14.6191	14.4683	14.6836	14.6776	14.9347	14.8113	14.149	15.1655	14.3238	1.17427e-05	9.03872e-05
Phypa_172543	14.8263	14.509	14.7375	14.3145	14.4405	14.9392	15.2237	14.9645	15.3621	15.142	16.0323	15.1973	15.8983	16.0473	15.7492	16.47	17.0049	16.6995	1.18984e-05	9.14273e-05
Phypa_162148	13.1756	13.3387	13.129	13.0698	13.287	13.158	13.1088	12.8784	13.3195	13.215	13.0843	13.1788	13.3915	13.2706	13.2802	13.8926	14.0817	14.1411	1.19022e-05	9.14273e-05		Phypa_162148
Phypa_142744	13.804	13.4137	13.417	13.401	13.5719	13.7513	13.6046	13.8829	13.8167	14.1085	14.4032	14.8978	14.7756	14.9279	15.1467	14.4301	14.8263	14.327	1.20926e-05	9.27946e-05
Phypa_122793	13.6102	13.4052	13.1457	13.337	13.3036	13.3392	13.5887	13.6495	13.2112	13.3738	13.6538	13.8763	13.994	14.0207	14.0088	14.4353	14.6515	14.6481	1.21745e-05	9.33275e-05
Phypa_229605	13.5361	13.4817	13.3357	13.2444	13.4914	13.5407	13.388	13.3604	13.5729	13.9625	14.285	14.4668	14.3572	14.8088	14.7028	14.1825	15.1065	14.9446	1.2249e-05	9.38025e-05
Phypa_170289	14.6356	13.8714	14.3645	14.2379	13.8393	14.056	13.6884	14.1256	13.9586	14.9377	16.3527	16.1919	15.7486	15.6446	15.9832	15.6052	15.8403	15.4127	1.23105e-05	9.41057e-05
Phypa_200267	14.1389	13.4154	13.714	13.0785	13.6667	13.4114	14.4046	14.4241	14.8705	14.2818	14.8869	14.4676	14.7471	14.4869	14.4643	15.9153	16.3319	15.9173	1.23137e-05	9.41057e-05		Phypa_200267
Phypa_167469	17.7912	17.9182	18.9234	18.4171	18.6996	18.0164	18.7405	18.8665	19.2886	17.5764	18.0632	17.0036	17.0256	17.1142	17.062	16.4269	16.4448	16.7121	1.2342e-05	9.42258e-05		Phypa_167469
Phypa_135079	12.8756	13.006	13.2263	12.8385	12.8148	12.5126	13.0254	12.5502	13.1719	13.1579	13.0751	12.5782	13.0056	12.8731	13.0515	15.0595	14.6709	14.4517	1.25469e-05	9.55834e-05
Phypa_169190	14.476	14.5475	15.2573	15.139	14.6188	14.9682	15.0796	15.0689	15.1468	14.7079	16.2917	16.2645	15.9341	16.5452	16.8474	18.128	18.5928	17.8663	1.25576e-05	9.55834e-05		Phypa_169190
Phypa_113937	14.1013	13.9243	13.8139	13.9185	13.9353	13.8337	14.438	14.4622	14.4345	14.1408	14.7349	14.7356	14.7705	14.8788	14.417	15.2981	15.508	15.6017	1.2558e-05	9.55834e-05
Phypa_165431	14.0089	13.6925	14.6021	13.9178	14.3043	13.4674	14.1139	14.9858	14.4034	15.1351	15.5706	15.0769	15.6071	15.9632	16.128	16.0781	17.1118	16.2727	1.26175e-05	9.59385e-05
Phypa_132626	15.1578	14.9026	15.002	14.85	15.1281	14.9781	14.4719	14.5799	15.1083	14.9096	16.2995	15.9541	16.3929	15.877	16.4775	17.3706	18.8129	17.6155	1.26644e-05	9.61972e-05
Phypa_29817	13.8482	13.5304	14.0281	13.6367	13.5053	13.6729	13.4564	13.4265	13.8014	14.0678	14.5783	14.6204	14.5115	14.9965	15.213	14.4998	14.9257	14.8224	1.2744e-05	9.67044e-05	bZIP	Phypa_29817
Phypa_90210	13.2848	13.5233	13.5576	13.1976	13.3565	13.7389	13.7507	14.0739	13.7192	13.9382	14.4445	14.6823	15.0379	14.5893	14.7929	14.9524	15.2893	14.6412	1.27815e-05	9.68904e-05
Phypa_225750	14.4259	13.3897	14.129	13.869	14.0964	14.1256	13.9121	13.8315	14.034	14.3911	15.1593	14.8484	14.8206	15.1608	15.5237	15.9447	16.8367	16.0309	1.28173e-05	9.70641e-05		Phypa_225750
Phypa_229052	12.9658	13.712	13.2419	13.3367	12.7939	13.1101	13.1566	13.707	13.7595	13.999	14.3982	14.4157	14.0417	14.6177	14.8487	15.0824	15.2373	14.8815	1.29234e-05	9.77684e-05
Phypa_152928	14.0177	13.5452	13.8876	13.5277	13.6895	13.8438	13.8963	14.1265	14.115	14.1318	14.8421	14.8703	14.9427	14.5647	15.3266	15.5256	15.8542	15.2899	1.30236e-05	9.84272e-05
Phypa_170710	13.6729	13.6361	13.8802	13.7564	13.7468	13.5618	14.0499	13.8778	14.1254	13.4811	13.3504	13.3039	13.0787	13.1704	12.953	12.9814	13.3894	13.3933	1.30908e-05	9.88359e-05
Phypa_169819	15.6487	14.4663	16.0832	16.221	15.6032	15.9335	14.9595	15.5541	15.1579	14.5093	14.5903	14.2474	13.3527	13.8252	13.8139	12.7551	13.4127	13.3984	1.32182e-05	9.96975e-05
Phypa_206206	16.6092	16.1762	16.3846	15.9018	15.8118	16.4173	15.8	16.1836	16.9529	15.8976	15.7261	14.5633	13.9882	13.8538	13.832	13.8579	14.5384	13.899	1.32711e-05	9.99952e-05
Phypa_82952	13.147	13.1739	13.3339	13.2472	13.1993	13.436	13.3257	13.2713	13.4697	13.6001	13.9683	13.7	14.0603	14.1012	14.1886	14.0547	14.7513	14.1822	1.3326e-05	0.000100308
Phypa_46637	13.3421	13.1659	12.9219	12.8486	12.8985	13.3896	13.2769	12.8462	13.0296	13.2758	13.526	13.7716	13.4206	13.5185	13.6036	14.3787	14.4026	14.5629	1.35608e-05	0.000101973
Phypa_7262	12.9982	12.9391	12.7849	13.2199	12.6763	13.1011	13.233	12.7324	13.0119	13.6562	15.4319	15.5483	14.3283	15.0673	14.8601	15.6381	15.3516	15.3216	1.37014e-05	0.000102927	PLATZ	Phypa_7262
Phypa_67560	13.0846	12.8984	12.8113	12.9592	13.1835	12.8514	13.1566	13.3902	13.1067	13.5269	14.1312	13.9049	13.6594	14.0097	13.8975	13.7834	13.7323	13.5936	1.39363e-05	0.000104512	tify
Phypa_224573	15.5962	14.896	15.0961	15.078	14.7192	15.1475	16.179	16.6151	15.7622	15.5381	17.1756	16.6233	16.8022	17.1741	17.0409	18.2164	18.1048	18.4263	1.39402e-05	0.000104512
Phypa_161153	13.3223	13.5667	13.6335	13.6671	13.6289	13.2911	13.4062	13.5213	13.6579	13.5713	13.5507	13.2474	13.0914	13.2811	13.3681	15.4185	15.3088	14.6728	1.39648e-05	0.000104525
Phypa_22204	14.3849	13.035	13.2952	14.2186	12.9707	13.8355	13.5445	13.1884	12.994	14.4095	15.7192	16.1857	15.9681	16.2739	16.4387	15.6732	16.1395	16.3492	1.39699e-05	0.000104525
Phypa_234989	14.0159	13.4777	13.6081	13.5498	14.0232	13.7446	13.5571	13.8467	13.5316	14.6991	15.534	15.5174	14.1929	14.8225	14.7574	14.7801	15.177	15.0188	1.41534e-05	0.000105793	HD-Zip
Phypa_44562	14.5562	14.3723	14.7882	14.5743	14.8534	14.6078	14.9329	14.7877	15.3028	15.1276	15.8736	15.6035	16.027	16.0481	16.502	16.5521	17.8445	16.7472	1.41992e-05	0.000106029		Phypa_44562
Phypa_99925	14.155	13.0656	13.4101	13.5457	13.5526	13.4794	13.7967	13.794	13.0164	14.5894	16.1651	15.5217	15.4046	16.2418	15.754	15.1762	15.9861	15.8186	1.42401e-05	0.000106229
Phypa_229199	13.6172	13.5483	13.7742	13.7708	13.7652	13.5632	13.5844	13.5559	13.7595	13.3112	13.4636	12.8073	12.9705	13.0719	13.0515	12.8014	12.7461	12.6669	1.42721e-05	0.000106362
Phypa_234547	14.623	13.9438	14.3082	14.2741	14.3647	14.4401	15.4291	15.2204	15.2886	14.5603	14.7708	14.6684	14.905	14.9824	14.8531	16.331	16.3423	16.1754	1.43144e-05	0.000106571	TRAF
Phypa_140038	13.5038	13.0372	13.7084	13.2131	13.3613	13.1814	13.6331	13.6117	13.8116	13.9972	14.3708	14.0966	13.8036	14.2573	14.758	15.3164	15.6484	15.0599	1.43288e-05	0.000106573
Phypa_179749	12.9658	13.0732	13.1825	12.9715	13.1523	13.0025	13.1007	12.7312	13.0252	13.5381	14.4007	14.0398	14.0575	14.348	14.2105	15.2334	14.2591	14.3292	1.4643e-05	0.000108802
Phypa_151210	13.0779	13.2116	13.4576	13.3985	13.1511	13.1508	13.4754	13.4466	13.3374	13.8205	14.9574	14.7429	13.8895	14.6198	14.6051	15.0777	15.0149	14.8874	1.47159e-05	0.000109235		Phypa_151210
Phypa_224374	14.1534	13.2076	13.6156	15.0459	13.1592	12.9394	14.0677	14.0916	13.3656	15.6144	17.0008	18.1125	16.857	17.6272	17.8667	16.4358	17.8672	17.3563	1.47746e-05	0.000109562		Phypa_224374
Phypa_88138	13.8162	13.7795	13.5638	13.9665	13.6876	13.6182	13.4275	13.7623	13.9529	14.1449	14.2151	13.8715	14.8471	14.6094	14.6971	14.3831	14.7416	14.5693	1.48454e-05	0.000109979		Phypa_88138
Phypa_126569	13.7835	13.2463	13.5261	13.541	13.5538	13.5338	13.6218	13.716	13.7274	13.3285	13.5055	13.5423	13.7991	13.7184	13.8677	14.4908	14.6746	14.7154	1.49456e-05	0.000110611
Phypa_70510	13.308	14.4103	14.0202	13.6489	13.4441	13.2029	14.1896	14.7468	14.7845	15.1094	14.7413	15.2173	15.075	15.5711	15.4518	15.0703	15.2647	15.2011	1.50523e-05	0.000111291
Phypa_226091	14.8142	14.5421	14.9835	15.1201	14.698	14.5553	14.1027	14.0417	14.5254	13.4177	13.9524	13.4804	13.5449	13.4639	13.6096	13.7263	14.1612	13.971	1.50989e-05	0.000111526	MYB
Phypa_160532	13.7469	14.0049	13.9916	13.6713	13.9316	13.8845	13.7578	14.0659	14.1498	14.0062	14.3142	14.354	14.2378	14.3624	14.4366	14.8151	15.0473	14.9248	1.51532e-05	0.000111776		Phypa_160532
Phypa_233780	13.86	13.6015	13.8087	13.8263	13.7377	13.9105	13.9254	13.9232	14.0558	13.9	14.2333	13.7296	13.9705	14.2152	14.1248	14.8587	14.9297	14.9319	1.51626e-05	0.000111776
Phypa_159163	13.9946	14.3006	14.7223	14.6439	14.4176	14.3424	15.4556	15.4412	15.8039	15.7509	16.2797	16.0333	15.6944	16.5387	16.4392	15.8665	16.8674	16.197	1.52143e-05	0.000112047
Phypa_110546	14.4212	14.9093	15.417	15.1092	14.0566	15.6387	14.1761	14.8496	14.5999	14.6789	17.1438	17.8549	17.1925	17.3708	17.6447	19.1537	19.905	20.0021	1.52989e-05	0.00011256
Phypa_198836	14.4988	14.3261	14.3285	14.3695	14.4673	14.4081	15.3559	15.3337	15.3168	14.4014	14.8974	14.4992	14.9725	14.9985	14.6364	14.3379	14.4554	14.4497	1.5374e-05	0.000113001
Phypa_153108	13.6918	13.4654	13.4307	13.7514	13.4446	13.5227	14.2661	14.2354	14.2228	14.0712	14.6319	14.9694	14.7239	14.8757	14.9765	14.5825	15.1282	15.1472	1.54511e-05	0.000113457
Phypa_232220	13.0018	12.8287	12.9789	12.9155	13.0209	13.0091	13.3404	13.5257	13.1109	13.647	13.553	13.4419	13.0622	13.1315	13.2496	12.7817	12.7461	12.8638	1.55754e-05	0.000114258
Phypa_160333	15.6521	15.7735	16.1906	15.9721	15.9364	16.2989	16.3015	16.5186	17.2443	16.7872	17.185	16.7481	17.4046	17.2871	17.1851	18.49	19.3547	18.2615	1.5751e-05	0.000115433	FHA
Phypa_194107	13.1178	13.104	13.0603	13.0663	12.9694	12.8783	13.3161	12.7574	13.1315	13.3285	13.5463	12.8954	13.6397	13.584	13.5069	14.3016	14.5916	14.2232	1.58904e-05	0.000116341
Phypa_187662	13.4887	13.3897	13.629	13.7247	13.5612	13.5835	13.3905	13.3249	13.6721	13.1993	13.2277	12.8859	13.1202	12.9313	12.9	12.4311	12.4665	12.8353	1.593e-05	0.000116517
Phypa_229394	13.694	13.4704	13.9049	13.8923	13.3751	13.6123	14.2551	14.4814	14.4169	15.0008	14.7462	14.906	14.8853	14.9187	14.6985	15.0971	15.7621	14.7703	1.59759e-05	0.000116739	BSD domain containing
Phypa_108139	14.3532	13.1779	13.0713	13.0865	13.7768	14.0037	13.8111	13.8583	13.0536	13.5156	14.5107	14.6219	14.8013	15.0415	15.2234	16.6464	16.4812	16.9577	1.60303e-05	0.000117022
[Phypa_74011;Phypa_162589]	15.098	14.8449	15.2371	15.2076	14.6834	15.4005	14.8583	15.2085	15.4608	14.1367	14.48	14.2603	14.2525	14.3034	14.239	14.0554	13.9498	14.0573	1.60744e-05	0.00011723
Phypa_171722	14.0141	13.3671	13.6743	13.5526	13.6584	13.8094	13.7258	14.0936	13.5669	13.4177	12.9591	13.0483	12.9467	12.9212	12.9835	12.3379	12.2414	12.7005	1.6161e-05	0.000117747
Phypa_159436	15.2649	14.8484	14.6743	14.9152	14.9154	14.679	15.4453	16.2051	16.0019	15.9125	16.5488	16.8268	16.8244	16.8453	16.9595	16.7903	18.1648	17.1387	1.6182e-05	0.000117785
Phypa_145901	14.9539	13.3494	14.0537	12.8732	14.0524	14.5788	14.8278	14.8072	13.8269	15.6249	18.1635	18.428	17.1433	18.2599	18.0045	17.9216	18.4138	17.8288	1.62587e-05	0.000118229
Phypa_92361	13.7244	13.4086	13.7251	13.6965	13.7196	13.7145	13.3813	13.5813	13.3267	13.2729	13.1939	13.1232	13.0951	13.0596	13.2105	12.8896	12.7323	13.0811	1.63243e-05	0.000118591
Phypa_22637	13.5459	13.0504	13.2224	13.5267	13.4353	13.2936	13.6665	13.5037	13.5176	13.494	14.2716	13.5483	13.9586	14.1344	14.4841	14.9999	15.344	15.0218	1.63778e-05	0.000118865		Phypa_22637
Phypa_17947	13.5213	13.0172	13.3822	13.1588	13.3379	13.0145	13.2143	13.5966	13.6551	13.4733	13.5055	12.9873	13.4992	13.4662	13.57	15.5276	15.4321	14.8308	1.64166e-05	0.000119031		Phypa_17947
Phypa_162624	13.2789	13.4018	13.8926	13.7627	13.5283	13.6207	13.4234	13.6307	14.2664	14.1301	14.4155	14.3208	14.7033	14.7003	15.0762	15.2682	16.2499	15.4657	1.65168e-05	0.000119606
Phypa_171445	14.1243	14.4801	14.0821	14.2092	14.339	13.9645	14.1199	14.6267	14.2645	13.9135	14.9113	15.1323	15.2205	15.5899	15.3394	16.349	16.4413	16.0976	1.65279e-05	0.000119606		Phypa_171445
Phypa_128576	14.9148	14.2329	14.3997	14.6554	14.304	14.1311	14.4291	14.6448	13.778	14.2118	15.353	14.7998	15.4046	15.6725	15.3857	16.4756	16.5254	16.7248	1.65847e-05	0.000119902		Phypa_128576
Phypa_166098	13.8152	13.8905	14.3376	14.4408	13.8131	13.4255	14.6161	14.5257	15.0186	14.7326	15.1193	15.4847	14.8769	15.0631	15.3578	16.4379	17.1457	16.4938	1.66382e-05	0.000120173
Phypa_104691	13.5064	13.7926	13.7251	13.427	13.6709	13.1741	14.466	14.4435	13.8014	13.5067	14.5215	14.474	14.1895	14.5883	14.5356	16.1541	16.1732	16.4238	1.68033e-05	0.000121248
Phypa_124435	12.9767	13.1019	13.2989	13.1522	13.0671	13.3609	13.1369	13.6199	13.1315	13.4014	13.6662	13.9784	13.8536	13.9313	14.2915	14.7535	15.6503	14.8917	1.69607e-05	0.000122167
Phypa_147655	13.0299	12.6148	13.0111	12.6968	12.7191	12.9801	12.8905	12.7475	13.0296	13.2818	13.1298	13.2511	13.3128	13.5538	13.3466	13.868	14.1105	13.6686	1.69632e-05	0.000122167
Phypa_182960	13.0694	13.2558	13.3962	13.4109	13.1721	13.1484	13.343	13.1111	13.4794	13.6868	14.3982	14.2805	14.0978	14.0726	14.69	15.4214	15.7404	14.642	1.70813e-05	0.000122899		Phypa_182960
Phypa_148828	14.0053	13.3983	13.5451	13.4799	13.1973	13.619	13.803	13.4799	13.1639	13.7579	14.9574	15.3375	15.1059	15.729	15.6261	15.8626	15.2446	16.0104	1.71738e-05	0.000123447
Phypa_160687	13.8996	13.6052	14.019	13.4809	13.8208	13.7951	13.4675	13.4769	13.5547	13.4027	13.8256	13.639	13.3112	13.4155	13.6335	14.8942	14.8133	14.5183	1.72783e-05	0.000124079
Phypa_158517	13.0913	13.6237	13.5669	13.3906	13.3547	12.9067	13.4404	13.777	14.2286	14.3959	14.6997	14.4676	14.6172	14.5107	15.2322	15.29	16.661	15.8734	1.73642e-05	0.000124526
Phypa_212283	14.3836	13.8056	14.6649	13.9675	14.1915	14.8767	14.6196	15.0197	15.0108	15.82	15.8577	15.9166	15.5326	15.5941	15.8477	15.8103	15.9465	15.3987	1.73738e-05	0.000124526
Phypa_160884	13.8756	13.4622	14.4808	13.3358	13.6694	14.3501	14.8092	14.6575	15.3177	16.0285	15.4963	15.5995	15.9422	16.5445	16.1478	16.2596	17.6463	16.293	1.74281e-05	0.000124796
Phypa_231560	13.4862	13.6614	13.3997	13.413	13.5753	13.708	14.0382	13.9932	13.9827	13.5194	13.8619	13.4992	13.4463	13.2916	13.6036	12.8987	13.0468	13.1089	1.74564e-05	0.000124879
Phypa_182194	14.066	14.3116	14.2726	13.9947	13.9527	14.1672	15.6189	15.4667	16.0493	15.6487	15.3485	15.3199	15.4068	15.5625	15.7601	15.2767	16.2924	15.5918	1.75859e-05	0.000125686
Phypa_108412	13.5938	13.4423	13.0337	13.0092	13.1738	13.3282	13.2478	13.3612	13.3159	13.5954	14.2797	14.0441	14.4463	14.556	14.2302	15.0404	14.4455	14.2788	1.77255e-05	0.000126563		Phypa_108412
Phypa_121130	13.6079	13.6799	13.4375	13.5935	13.4619	13.8375	14.434	14.6328	14.4534	14.1068	14.4812	14.2097	14.4813	14.5296	14.3574	15.1781	15.2291	14.7671	1.77918e-05	0.000126915
Phypa_163834	14.7006	13.5545	14.3556	13.3302	13.9433	14.773	14.7494	14.831	14.6791	15.1351	16.5095	16.949	16.3367	17.0982	17.1845	16.9509	16.8306	16.9705	1.78099e-05	0.000126924
Phypa_191273	15.9139	16.0871	16.4849	16.121	16.1961	16.1753	15.6168	16.2742	16.5585	16.675	17.4129	16.9561	17.4456	17.498	17.2518	17.4206	17.8839	17.6034	1.81478e-05	0.000129104
Phypa_158891	15.5098	15.7632	15.8845	15.8707	16.0661	15.7064	15.8822	16.2535	16.4956	15.0976	15.8597	15.7139	15.1553	15.2186	15.2588	14.3016	14.805	14.2581	1.81502e-05	0.000129104	C2H2
Phypa_159871	14.5915	14.6354	14.2726	14.5627	14.4126	14.6653	14.5609	14.4511	15.2093	14.3024	13.8329	13.5423	13.5633	13.3227	12.9316	12.4664	13.0015	13.2609	1.81921e-05	0.000129279	bZIP
Phypa_150408	13.5938	13.2765	13.4576	13.4843	13.4375	13.5198	13.5127	13.7964	13.5176	13.9019	14.6287	14.9851	14.5944	14.8766	15.1121	14.4395	14.9012	14.5296	1.84835e-05	0.000131225		Phypa_150408
Phypa_80639	13.3917	13.5955	13.3962	13.3342	13.4577	13.4404	13.257	13.0857	13.1559	12.9863	12.8904	12.9421	13.2525	13.2165	13.0065	13.5692	13.4582	13.4127	1.85314e-05	0.000131441
Phypa_217434	14.1243	13.9992	13.9024	13.8771	14.2212	14.0967	14.309	14.2869	14.5805	13.6191	13.3556	13.1272	13.8255	13.73	13.5915	13.5538	13.3777	13.5936	1.85815e-05	0.000131594
Phypa_139809	14.3671	13.7148	14.3119	14.0957	14.3533	14.9041	14.257	14.6035	14.003	14.968	15.3846	15.4867	15.7688	15.7305	16.1217	15.8375	17.0903	16.2273	1.85881e-05	0.000131594
Phypa_64823	13.0124	12.9368	13.2184	13.0472	12.9012	13.0862	13.3745	13.3902	13.2495	13.2848	13.1622	13.1866	12.9862	12.9447	13.129	12.5994	12.7323	12.7005	1.86218e-05	0.000131708
Phypa_18127	12.9731	14.0284	13.4841	13.9809	13.4225	14.0714	14.5294	14.9714	15.0318	14.7342	15.1925	15.614	15.5509	15.5845	15.5839	16.3551	17.3084	16.1111	1.87594e-05	0.000132556
Phypa_179535	15.2045	14.1062	15.0843	15.0692	15.5567	14.6433	14.3559	15.1024	14.778	13.8488	14.277	13.8545	13.0323	13.105	13.2573	13.1388	13.2861	13.3757	1.89023e-05	0.000133365
Phypa_72483	14.7266	14.2558	14.8087	14.5019	14.6527	14.5727	14.0254	14.1237	14.1025	14.4824	15.8978	15.0483	15.3359	15.8125	15.7154	16.1772	16.355	16.0218	1.89094e-05	0.000133365	bHLH
Phypa_62735	13.8756	13.6756	14.0134	13.8061	13.9271	13.9159	14.6118	14.553	14.8039	14.5542	14.0935	13.524	13.2097	13.368	13.2726	12.8773	13.2511	13.0104	1.89606e-05	0.000133499
Phypa_233358	13.9326	13.4752	14.3962	13.8351	13.3808	14.8239	15.1118	15.6608	14.2552	15.1611	16.2347	15.8117	15.5867	16.6002	16.6764	17.6636	18.5453	17.9539	1.89641e-05	0.000133499		Phypa_233358
Phypa_172807	13.5938	13.4256	13.3538	13.4271	13.6972	13.5367	13.5233	13.414	13.2381	13.1772	12.8833	12.7664	12.8342	12.8052	12.8926	13.105	13.0319	13.1263	1.90938e-05	0.000134144
Phypa_132223	14.1349	13.556	14.0865	14.3386	14.1358	14.6276	13.8757	14.8105	14.537	14.9178	15.6011	14.2786	15.4594	15.4487	15.4874	16.9039	17.4376	16.5196	1.91012e-05	0.000134144
Phypa_160011	15.3836	13.8727	15.1936	15.5386	14.7762	15.3624	15.9953	16.0026	15.1858	15.4014	18.5992	17.856	18.0075	19.1494	19.2529	19.7219	19.8721	20.2115	1.91094e-05	0.000134144
Phypa_169623	12.86	13.0416	13.0778	13.2147	12.7569	12.78	14.1693	14.203	13.1996	14.4576	14.2443	15.0419	14.1827	14.7941	14.7154	14.7082	14.5009	14.8008	1.92678e-05	0.00013513
Phypa_12607	13.6402	13.318	13.6467	13.5224	13.5805	13.4455	13.0593	12.9559	13.2683	13.2335	13.1578	13.1592	12.9784	12.8696	13.0042	12.6217	12.5992	12.7301	1.92881e-05	0.000135146		Phypa_12607
Phypa_125340	15.4593	15.2686	16.129	15.7693	15.6032	16.8711	14.9829	15.1727	16.2655	16.689	17.7376	18.3733	17.9752	17.9815	18.8358	18.2513	19.1282	18.8036	1.93808e-05	0.000135668
Phypa_164484	13.9621	14.449	13.8165	14.3397	13.6887	13.2531	15.1848	15.7006	15.4794	15.5431	15.6393	16.491	15.4896	15.7047	15.9298	15.0771	15.4113	14.883	1.94194e-05	0.000135812
Phypa_169662	13.6807	13.2271	13.6743	13.7273	13.5538	13.7145	14.9895	14.9462	14.2868	14.9799	14.7491	15.5248	14.7402	15.2988	15.156	14.3164	14.4995	14.797	1.94476e-05	0.000135882
Phypa_160869	15.476	16.7696	15.9447	15.9734	16.3109	16.1341	16.6064	17.1123	17.3467	17.9025	17.8974	18.4516	17.5872	18.0737	18.0637	17.904	18.6205	17.7171	1.96475e-05	0.000137151
Phypa_204594	16.5207	17.0375	17.6416	17.2073	17.2307	17.1848	16.3762	16.8289	17.654	17.6799	18.42	18.3008	18.3196	18.6438	18.5918	19.2741	20.4362	19.5416	1.98597e-05	0.00013847
Phypa_115350	13.3532	13.0656	13.4972	13.1698	12.8446	13.3907	13.2805	13.0659	13.4	13.357	13.8052	13.6503	13.5476	13.6929	14.0994	14.6952	15.2068	14.6805	1.98734e-05	0.00013847
Phypa_106276	14.2819	13.5985	14.0972	13.9815	14.3885	14.134	14.3222	14.4922	14.7226	15.0635	15.4505	15.2035	15.283	15.1042	15.3818	15.2631	15.8616	15.0935	1.99373e-05	0.000138787
Phypa_47237	16.0011	15.722	15.8708	15.8435	15.9526	16.032	15.7761	16.0765	16.1083	15.4798	16.8577	16.968	16.9158	17.0403	16.9626	18.002	18.6824	18.6412	2.00173e-05	0.000139214
Phypa_110754	14.5064	13.5035	13.5213	13.6414	13.7615	14.067	13.6596	13.9937	13.7462	13.9448	14.7845	14.598	14.8487	14.953	15.3073	15.6681	15.6585	15.7864	2.05039e-05	0.000142466
Phypa_163633	14.6368	14.0743	14.8645	14.8813	14.7552	14.7296	14.3992	14.9237	14.8767	15.1627	16.4093	15.7263	15.7321	15.9694	16.21	17.7816	18.2011	16.672	2.06302e-05	0.000143211
Phypa_117893	14.1851	13.8236	14.6772	14.113	13.9348	13.5356	13.9505	14.7134	14.7247	14.803	15.5951	15.4484	15.6884	15.7774	15.6246	15.5952	15.6062	15.3108	2.07298e-05	0.000143769
Phypa_118958	13.476	13.4086	13.3466	13.3291	13.5163	13.3654	13.3387	13.155	13.1233	13.1383	13.4636	13.171	13.2296	13.222	13.3248	14.5596	14.2798	13.9861	2.07828e-05	0.000144004		Phypa_118958
Phypa_120137	13.8678	13.849	13.7196	13.7665	13.8252	13.8696	13.5111	13.4618	13.588	13.1546	13.413	13.3822	13.3128	13.3803	12.9974	13.6544	13.6853	13.7269	2.10955e-05	0.000146035
Phypa_227798	14.2358	13.8275	14.5237	13.948	13.7011	14.2722	13.8595	14.0498	14.3105	14.9648	15.2105	15.2092	14.5502	15.3736	15.5097	15.5417	15.7315	15.5107	2.13657e-05	0.000147769
Phypa_204249	13.5114	13.6542	13.5823	13.5149	13.5721	13.6261	13.8425	13.6799	13.6721	13.6789	13.8956	13.7921	13.8471	14.0673	13.9243	14.4163	14.6564	14.245	2.17845e-05	0.000150527
Phypa_70543	13.9251	13.6412	13.9858	14.1993	13.8695	13.7183	13.752	14.0995	14.0857	14.4733	15.6927	15.2511	15.218	15.7135	15.0426	15.5142	15.2671	15.1726	2.18622e-05	0.000150925
Phypa_164231	13.5985	13.594	13.7902	13.7806	13.6849	13.8261	13.4848	13.6334	13.6205	13.732	14.1475	14.1191	13.9666	14.2916	14.3681	15.071	15.2655	14.523	2.21536e-05	0.000152796
Phypa_120778	14.892	13.9438	14.9268	14.4593	15.1395	14.088	15.6689	15.7537	15.4689	15.1819	15.8776	15.5701	16.0421	16.5565	16.4825	17.0724	17.3387	17.4015	2.21949e-05	0.00015294
Phypa_160568	14.3022	13.8389	14.4808	14.6273	14.2853	14.0326	13.5844	14.2371	14.1478	14.8041	15.2416	15.0526	14.9705	15.1005	15.4509	15.3971	16.0817	15.7166	2.22333e-05	0.000153064
Phypa_109856	13.4785	13.7175	13.8113	13.7015	13.5351	13.7817	13.7351	14.1475	13.6636	13.732	14.6054	14.0116	13.8299	14.4546	14.2302	15.5378	15.9252	15.5286	2.23039e-05	0.000153409
Phypa_169254	13.9982	13.9183	14.0359	14.012	13.894	14.188	14.9141	15.0843	14.852	14.6946	14.645	15.4867	14.6962	14.7329	14.9835	13.4643	13.9227	13.9348	2.23992e-05	0.000153923
Phypa_170090	12.9176	13.2634	13.0951	12.9983	13.1205	13.0512	13.4754	13.9472	13.576	13.7233	14.2109	13.6698	14.064	14.1402	14.2105	14.382	14.4804	13.9614	2.24398e-05	0.000154061
Phypa_167283	15.5324	14.7394	14.8139	14.5753	15.6416	15.2658	14.2606	14.8744	14.6087	15.4576	15.9096	15.4321	16.1763	16.2867	16.2882	16.3966	17.2559	17.0742	2.25393e-05	0.000154388
Phypa_24068	13.8795	13.6397	13.2105	13.508	13.553	13.5149	14.4299	14.4124	14.437	13.9532	15.4409	14.6932	14.9666	15.2041	15.3138	15.71	16.1993	15.8455	2.25711e-05	0.000154388
Phypa_164880	13.3504	13.6178	13.7607	13.5029	13.7642	13.7469	13.0318	13.2211	13.3898	13.8766	13.8071	14.6973	14.4716	14.5129	14.7822	15.0472	14.5184	14.7318	2.25838e-05	0.000154388		Phypa_164880
Phypa_134169	13.5114	13.1839	13.9049	13.4564	13.6282	13.3623	13.2404	13.53	13.7027	14.1152	14.1767	14.111	14.203	14.1561	14.6126	15.2394	15.4469	14.6158	2.2595e-05	0.000154388
Phypa_165053	13.6984	13.869	13.5293	13.5381	13.6144	13.9545	13.5019	12.9794	13.2267	14.0487	13.2443	13.6643	14.3375	14.7174	14.1866	14.9778	14.7404	15.2221	2.26182e-05	0.000154388
Phypa_148429	14.1063	13.6671	13.7929	13.2979	13.7784	13.891	13.6575	14.2748	13.6903	13.6435	14.8493	14.5929	14.5744	15.0227	15.0077	16.2522	15.9433	15.8493	2.262e-05	0.000154388
Phypa_44894	13.098	12.9008	13.1036	12.8415	13.2112	13.0458	13.2367	12.921	12.9342	13.2243	13.616	13.4223	13.6172	13.671	13.6857	13.6811	14.0944	14.0357	2.26316e-05	0.000154388
Phypa_47096	13.5213	14.8905	13.6971	13.3853	13.4007	12.9498	14.4707	15.0361	15.9374	15.709	15.7145	16.0558	16.0716	16.0589	15.8746	15.4517	16.3296	15.9062	2.26796e-05	0.000154545
Phypa_122110	13.389	13.4914	13.4358	13.4814	13.4333	13.4818	14.4352	14.353	14.0428	14.1522	14.3096	14.3172	13.9882	14.2138	14.323	14.8343	15.1413	14.5088	2.26958e-05	0.000154545
Phypa_224380	13.9929	13.3845	13.7796	13.4492	13.5402	13.8153	13.7337	13.845	13.585	13.4759	14.1446	13.7189	13.2329	14.1005	13.8269	15.6345	15.5852	15.7383	2.27234e-05	0.000154593
Phypa_97851	13.964	14.125	13.7702	13.8851	14.1081	14.1705	13.818	13.455	13.7083	14.2017	14.92	14.1924	15.1339	15.0041	14.9128	14.9232	14.5992	14.9467	2.29208e-05	0.000155794
Phypa_21462	13.163	12.8935	13.0292	13.1497	13.2308	12.7922	13.5682	13.6172	13.1799	13.9	13.7147	14.4484	14.2622	14.1718	14.4341	13.454	13.7277	13.5202	2.30932e-05	0.000156824
Phypa_123044	13.5507	13.1679	13.0951	13.3105	13.3679	13.0447	13.6017	13.8485	13.2035	13.7748	13.9354	14.2324	14.1544	14.2916	14.1415	14.452	14.3034	14.3788	2.31442e-05	0.000157028
Phypa_113178	13.9063	13.5233	13.68	14.0178	13.5557	13.5519	13.4973	13.7172	13.8815	14.802	14.8015	15.112	14.7586	14.8905	14.9962	14.3863	15.5191	14.7447	2.32099e-05	0.000157331
Phypa_154396	12.7794	12.8801	12.7981	12.9225	12.7941	12.8652	12.7992	12.414	13.0579	13.174	13.1723	13.0094	12.9606	13.2465	13.3211	14.1756	13.9851	13.735	2.32782e-05	0.000157651
Phypa_234099	14.7543	14.7569	14.8243	14.7574	14.8567	14.1705	15.8226	15.3653	16.598	15.4824	15.0626	15.1038	14.4688	15.1943	14.9364	13.5147	13.7231	13.3943	2.33373e-05	0.000157863
Phypa_48714	13.6032	13.3565	14.2302	13.8027	13.5801	13.6333	14.2096	14.4163	14.5301	14.1962	14.7996	14.2381	14.698	15.1168	15.1906	16.4766	17.2826	15.9523	2.33515e-05	0.000157863
Phypa_168952	13.5891	13.7285	13.5133	13.731	13.5068	13.1732	13.4485	13.8554	14.113	14.4746	14.2052	14.0483	14.3466	14.3124	14.4459	14.6616	14.745	14.8391	2.34364e-05	0.000158294
Phypa_166644	13.8929	13.3949	13.6985	13.6147	13.7143	13.7032	13.7841	13.7904	13.8307	14.0781	14.9873	14.2695	14.5376	14.8577	14.892	15.0904	15.7798	15.0347	2.37886e-05	0.000160482
Phypa_196760	14.8901	14.2812	14.9933	14.7001	14.6557	14.5423	15.2044	15.1034	15.525	14.7706	14.9208	14.4906	14.208	14.671	14.155	13.4908	13.7114	13.7121	2.38031e-05	0.000160482
Phypa_216751	14.0403	13.8004	14.4341	14.0596	14.1993	14.1306	14.4793	14.5365	14.5409	14.0984	15.0134	14.7729	14.5841	14.9212	14.7028	16.185	16.1456	15.8983	2.38743e-05	0.000160817		Phypa_216751
Phypa_102429	14.8482	13.9509	14.8333	15.1553	14.6133	14.9348	14.8928	15.0073	15.2552	15.2087	16.5441	15.8211	16.2288	16.5202	16.3344	16.6895	17.2547	16.8408	2.39149e-05	0.000160946
Phypa_118490	13.2553	13.0416	13.2915	13.28	13.0503	12.9554	12.9662	12.9537	13.1639	13.3959	13.3858	13.6919	13.6496	13.73	13.934	14.0891	14.0015	13.6463	2.40251e-05	0.000161543	CCAAT_HAP3
Phypa_169773	13.3477	13.5766	13.4576	13.1929	13.4754	13.5231	13.6944	13.9154	13.9069	14.2833	14.2052	13.8111	14.537	14.5625	14.361	14.4812	15.114	14.4086	2.41487e-05	0.000162192
Phypa_22863	13.276	13.0807	13.0202	13.3142	13.1064	13.0673	13.2029	13.2705	13.1878	13.0849	12.7305	12.6864	12.8035	12.7067	12.8217	12.4332	12.5022	12.5756	2.41649e-05	0.000162192	mTERF	Phypa_22863
Phypa_112131	14.196	13.5296	14.0292	14.0224	13.7568	14.4476	14.1972	14.7236	14.1679	13.5369	13.3246	13.2985	13.0842	13.096	13.1704	12.8556	12.9938	13.1678	2.42203e-05	0.000162418		Phypa_112131
Phypa_174203	12.9139	13.269	12.7902	12.7474	12.6622	13.0218	12.9685	12.6199	12.92	12.9717	12.6744	12.4548	13.1413	12.9313	12.6394	14.3874	14.1543	14.3324	2.42508e-05	0.000162477
Phypa_160830	13.6402	13.8069	14.1353	13.9953	13.3752	13.9549	13.6802	13.5487	13.7936	13.3343	14.4847	14.5574	14.6836	14.6281	14.6886	15.7714	16.6206	15.9841	2.43141e-05	0.000162674
Phypa_172592	13.6172	13.973	13.7849	13.977	13.8668	13.9571	13.5504	13.4978	13.8767	13.8488	14.0828	13.9213	14.1518	14.289	14.3285	14.4623	14.9725	14.7576	2.43236e-05	0.000162674
Phypa_192417	15.5434	16.1573	16.2545	16.2111	16.1496	16.2705	16.4748	16.9531	17.6617	16.5316	16.2917	15.6082	14.8874	15.6415	15.2726	14.3993	14.6268	14.6008	2.4476e-05	0.000163548		Phypa_192417
Phypa_223885	13.4212	13.6614	14.0821	14.0165	13.3665	13.3059	13.4275	13.7096	14.3445	14.7999	14.9269	14.6836	15.0603	15.0581	15.5285	15.4222	16.3568	15.257	2.48732e-05	0.000166053		Phypa_223885
Phypa_123127	14.5422	14.5079	14.7695	14.6278	14.7089	14.7708	14.6007	14.67	14.9354	13.999	14.4457	14.0312	14.3011	14.4702	14.2194	13.8603	13.8878	13.8975	2.51038e-05	0.000167444
Phypa_171725	13.86	13.4622	13.2877	13.382	13.3299	13.3325	13.5697	12.7574	13.3932	13.357	12.9422	13.5663	13.9586	14.4846	14.047	14.7735	15.3311	15.2816	2.5236e-05	0.000168176
Phypa_19090	13.4079	13.3512	12.9974	12.68	12.8669	13.3058	13.4046	13.9953	13.7701	13.8448	14.2957	14.1671	14.203	14.2798	13.9554	15.198	15.7968	14.8016	2.53001e-05	0.000168194
Phypa_45351	15.3588	14.3949	15.8295	14.7086	13.8866	15.327	15.537	15.7961	16.1927	15.8588	17.1792	17.1197	17.129	17.5965	17.9052	17.9212	18.4808	17.8273	2.53124e-05	0.000168194
Phypa_193347	14.2598	14.2765	13.6394	13.6957	13.2253	14.146	14.9357	15.3224	14.7648	14.9494	15.1796	15.9189	15.3625	15.4662	15.7742	15.875	15.9176	15.7608	2.53205e-05	0.000168194
Phypa_49281	13.5312	13.517	13.9024	13.6276	13.528	13.5841	13.5668	13.7324	13.4986	13.1252	14.1534	13.9873	13.7027	14.0065	14.2224	16.1884	16.1308	15.3086	2.53284e-05	0.000168194
Phypa_191155	14.1325	14.252	14.3275	14.3117	14.5652	14.3378	15.0232	14.8093	14.6422	14.0134	14.2484	14.3128	14.6185	14.6775	14.629	15.7158	15.6206	15.6209	2.54355e-05	0.000168756
Phypa_110402	14.0558	13.4817	14.1866	13.9324	13.5711	13.6721	13.6253	13.9527	14.4303	14.7046	15.8387	15.3388	15.6153	15.3329	16.044	15.649	16.5753	15.4096	2.54707e-05	0.000168832		Phypa_110402
Phypa_136919	13.0846	12.9033	13.2105	13.253	13.0878	13.0828	13.0211	12.7868	13.0983	13.1962	13.2498	13.2695	13.113	13.7047	13.654	14.2115	14.0998	13.9834	2.55134e-05	0.000168832
Phypa_62233	15.1341	14.1187	14.1886	15.3587	14.1206	14.7269	14.8117	15.4458	14.5002	15.1408	16.6062	15.8292	16.4513	16.7937	16.6847	17.4786	18.0815	17.377	2.55147e-05	0.000168832
Phypa_140308	15.8717	13.9637	15.3556	14.158	14.1212	14.6522	15.5486	16.1834	14.4632	15.7063	16.7445	17.3247	17.2049	17.5309	17.878	18.2593	19.1736	18.2345	2.55371e-05	0.000168832
Phypa_168144	13.5076	13.1177	13.352	13.6499	13.308	13.4214	13.1279	13.3547	13.2054	13.0934	13.0469	12.8811	12.7902	12.8956	12.7526	12.6794	12.7461	12.6838	2.56474e-05	0.00016928
Phypa_187677	13.564	13.5421	13.6438	13.9458	13.5991	13.898	13.626	13.7605	14.4017	14.2472	14.4777	13.9951	14.4025	14.2458	14.2688	15.497	15.7868	15.1201	2.56703e-05	0.00016928
Phypa_105242	13.6561	13.8813	13.6453	13.8257	13.6843	13.8637	13.4501	13.3742	13.6636	13.3849	13.322	12.8666	12.9224	12.9872	13.0065	12.9842	13.058	13.2058	2.56871e-05	0.00016928
Phypa_114230	13.5238	13.1819	13.2764	13.287	13.4196	13.5966	13.5279	13.609	14.2831	14.7167	15.1095	14.8224	14.754	15.1227	15.6276	14.776	15.8669	14.6592	2.57171e-05	0.00016928
Phypa_162514	14.1211	14.1988	14.1825	14.2995	14.2004	14.3561	14.0038	13.9602	14.4697	13.8961	14.5585	13.6809	14.8233	14.4179	14.5669	15.8548	16.1846	15.6652	2.57177e-05	0.00016928		Phypa_162514
Phypa_159918	13.8521	13.5043	13.9928	13.6855	13.5938	13.6022	13.4817	13.7599	13.6945	14.2181	15.4493	15.2677	14.6956	15.3265	14.9036	15.1194	14.8961	15.4228	2.59949e-05	0.000170954
Phypa_151993	15.6629	15.1135	16.1503	14.8653	15.491	16.0673	16.0211	16.2552	15.7542	15.6817	17.5294	17.2258	16.9469	17.715	17.7836	19.054	19.3239	18.9794	2.60293e-05	0.00017103
Phypa_173124	13.4305	13.5146	13.5101	13.488	13.5235	13.6386	13.3387	13.503	13.5563	13.2609	13.1839	13.0355	13.1501	13.0779	13.0559	13.4877	13.4328	13.5472	2.63075e-05	0.000172707
Phypa_163506	13.0507	12.9649	12.9412	12.7467	12.8747	13.1694	13.7285	13.7746	13.3898	14.1152	13.7462	14.275	14.1997	14.363	14.4015	13.8556	14.9338	14.4936	2.65238e-05	0.000173975
Phypa_66252	13.5114	13.5358	13.6685	13.5652	13.6604	13.5943	13.1896	13.3349	13.3794	13.1611	13.2471	13.2324	13.0914	13.3329	13.3321	12.7074	12.6661	12.9669	2.667e-05	0.000174781
Phypa_104526	14.3985	14.2765	14.2105	14.297	14.326	14.1698	14.421	14.4092	14.2286	13.5906	13.7808	14.0247	13.3359	13.77	13.6569	13.7585	13.6466	13.8564	2.68995e-05	0.000176131	MADS
Phypa_108314	16.1594	15.8187	16.924	16.1811	16.0379	16.6932	15.8616	16.2851	16.7207	16.207	17.126	16.9115	17.2156	17.4393	17.5187	18.7309	18.6063	18.5735	2.6946e-05	0.000176282
Phypa_202919	14.2672	13.8236	14.6216	14.2072	14.6451	13.9804	14.6924	14.7274	14.576	13.7706	13.5238	13.7082	14.1963	13.6669	13.7553	13.1516	13.098	13.0264	2.69752e-05	0.000176318
Phypa_124836	14.4132	13.9585	13.9012	13.6537	13.9718	14.1364	14.1829	14.4504	14.0142	14.6019	15.3357	14.4107	15.4271	15.6494	15.0111	15.4483	15.5662	15.4371	2.70025e-05	0.000176344
Phypa_197616	16.6416	16.7307	16.9413	16.6817	16.364	16.2408	16.4159	16.6973	17.6483	16.742	16.8027	16.3574	16.268	16.1625	15.8253	14.1122	14.8868	14.5788	2.7217e-05	0.00017759
Phypa_167245	13.4079	13.5011	13.6006	13.6267	13.5152	13.5155	13.3576	13.2229	13.5969	13.4603	13.9217	13.0779	13.6618	13.9229	13.9122	14.6687	14.8961	14.814	2.7262e-05	0.000177728
Phypa_146566	15.6091	15.9033	15.8633	15.6829	15.6356	15.8024	15.4957	15.7462	15.3812	14.8727	16.1312	16.0203	16.6096	16.7027	16.2755	17.7334	17.3918	17.6855	2.74339e-05	0.000178693
Phypa_127024	12.7627	12.7367	12.9789	12.981	13.1484	12.585	12.5989	12.5757	13.0601	13.5016	14.1416	14.6475	14.0695	14.2732	15.109	15.4035	16.598	14.8593	2.77001e-05	0.000180271
Phypa_104659	13.0677	13.0306	13.2224	13.2095	13.2913	13.0171	13.537	13.2184	13.427	13.6957	13.616	13.7402	13.6285	13.7511	13.8372	13.9406	14.4278	13.9446	2.77385e-05	0.000180341
Phypa_171133	13.8162	13.6295	13.7634	13.7547	13.7467	13.9259	13.4596	13.8738	13.8888	13.7277	14.4397	14.458	14.0075	14.4071	14.3927	15.1375	15.0589	15.2738	2.7759e-05	0.000180341
Phypa_234507	13.1566	13.3351	13.4775	13.3107	13.5126	13.4927	13.0059	12.9666	13.1799	13.1772	12.8833	12.9049	12.7857	12.8905	12.832	12.6363	12.6515	12.6905	2.81246e-05	0.000182558
Phypa_117216	14.6413	14.0471	14.3927	14.3096	13.6993	13.8934	14.2395	14.4732	15.2627	15.7727	15.6816	15.3252	15.7813	15.4685	15.6893	16.5068	17.8868	16.4137	2.82311e-05	0.000183091
Phypa_161406	12.9731	13.36	13.1121	13.0436	13.265	13.0973	13.0382	12.7121	13.073	13.3228	13.8691	14.1353	14.1587	13.8591	13.7417	14.1592	14.0944	14.0963	2.83792e-05	0.000183893
Phypa_68284	13.1178	12.9008	13.129	13.0268	13.2418	13.1414	13.0297	13.1475	12.985	13.2273	13.4276	13.6333	13.0398	13.5095	13.5823	15.2584	14.4941	14.3974	2.84541e-05	0.000184213
Phypa_204314	14.0963	14.064	14.4551	14.2586	14.1873	14.081	14.3344	14.8013	14.7904	14.6991	15.0343	14.7129	14.7813	15.0255	14.9406	15.807	16.2852	15.5445	2.84778e-05	0.000184213
Phypa_171007	13.7309	14.5319	14.3064	14.3721	14.1368	13.9401	14.2459	14.7697	14.847	14.5219	15.5827	14.4321	15.1622	15.6949	15.1693	17.2926	17.0513	16.5745	2.86198e-05	0.000184972		Phypa_171007
Phypa_190838	14.4476	14.5122	15.1332	14.9937	14.3295	14.6004	13.8192	13.8508	14.6861	15.4082	17.582	16.2451	15.5633	15.9881	16.284	17.6138	18.3472	17.0516	2.90515e-05	0.0001876
Phypa_140226	14.1788	13.6266	13.934	14.0424	13.4607	13.9261	13.9829	13.7746	14.1799	14.2243	15.0501	14.8715	15.1622	14.7643	15.0625	15.2935	15.4623	15.054	2.93411e-05	0.000189307
Phypa_112313	14.5163	13.5529	14.5945	14.8128	14.1604	14.6885	14.5697	14.9462	14.369	15.2304	15.072	15.93	15.8837	16.4002	16.5053	16.0602	16.638	16.2899	2.94551e-05	0.000189879		Phypa_112313
Phypa_179856	14.9223	15.0892	15.4775	14.9672	14.7652	15.7606	14.7681	14.9505	15.3249	14.2103	14.7364	13.9213	13.674	13.8342	13.7634	13.1794	13.7137	13.4025	2.96795e-05	0.000191122		Phypa_179856
Phypa_98293	13.576	13.594	13.6772	13.5878	13.5643	13.54	13.5771	13.6428	13.6861	13.5786	13.3102	13.1151	13.051	13.1286	13.2419	12.9495	12.6417	13.0211	2.9712e-05	0.000191122
Phypa_116352	14.8958	15.0449	15.3303	15.1225	14.924	14.9954	15.035	15.8084	15.2636	14.9882	16.258	15.414	15.7263	15.7348	16.019	18.3722	18.5474	17.3451	2.97244e-05	0.000191122
Phypa_126040	13.9511	13.6133	13.1457	13.6118	13.4379	13.0974	13.955	13.8874	14.3949	14.0849	14.2193	14.7256	14.711	14.48	14.9672	15.7412	15.9982	15.2215	2.97948e-05	0.000191411		Phypa_126040
Phypa_170126	14.655	14.277	15.4084	13.7043	14.8683	14.6511	13.834	13.9265	14.6686	14.7162	16.5404	16.7399	15.8466	16.8088	16.8236	17.6024	18.0438	17.7808	2.99627e-05	0.000192325
Phypa_161483	14.4612	14.5842	14.8975	14.3473	13.7562	14.2577	14.0578	14.3266	14.8785	15.3506	15.3591	14.6973	15.4597	15.9634	15.7668	16.1197	17.3207	16.2398	3.01081e-05	0.000193093
Phypa_164507	13.804	15.0328	14.0994	14.7325	14.0114	14.7476	15.1934	15.6964	15.4093	16.0819	16.564	16.3906	15.8514	16.4212	16.7634	15.6517	16.283	15.8778	3.0168e-05	0.000193311
Phypa_180517	13.3971	13.7913	13.9858	13.6533	13.6926	13.0117	13.7929	13.6628	14.257	14.5443	14.0118	13.5782	14.4841	14.5185	14.2669	15.5999	16.3613	16.2011	3.06925e-05	0.000196504
Phypa_92578	14.2642	13.9153	14.1612	14.2475	14.1223	13.9078	14.3413	14.3299	14.5316	14.1546	14.8466	14.311	14.4249	14.6323	14.7955	15.7175	16.0948	15.5914	3.08809e-05	0.000197542
Phypa_138991	13.6218	13.5043	12.9974	13.3348	13.4058	13.6288	13.4628	13.5473	13.2419	13.4914	13.7808	13.5393	14.1112	14.3252	14.129	14.3787	14.6368	14.3558	3.12238e-05	0.000199565
Phypa_105647	16.0194	15.2018	16.118	15.2527	16.455	16.2492	16.9801	16.998	16.8212	16.8518	17.3811	17.2845	17.2839	17.8068	17.7991	18.1492	18.5399	18.3867	3.12525e-05	0.000199579
Phypa_191233	14.7522	14.458	14.9122	14.7027	14.5629	14.8328	15.3863	15.4132	15.4194	14.6901	14.9766	14.7921	14.7745	14.9296	14.8397	14.2784	14.5685	14.5305	3.15278e-05	0.000201165
Phypa_108690	15.0733	15.2142	16.2373	15.5583	15.4097	15.3647	15.588	15.7666	15.8161	15.6724	16.6324	16.1305	16.2636	16.5891	17.0004	17.8748	18.5358	17.7823	3.16673e-05	0.000201883
Phypa_17466	13.6402	13.2596	13.3376	13.2158	13.1453	13.2186	13.5858	13.4458	13.3159	13.1085	13.2305	13.0716	12.7991	12.9296	12.9171	12.5577	12.5344	12.8682	3.19401e-05	0.00020345
Phypa_152982	12.8678	13.4769	13.2535	13.0205	13.3996	13.4025	14.3231	14.563	14.2608	14.4837	14.0935	14.4386	13.9427	14.3265	14.5976	14.7383	14.7196	14.6669	3.20545e-05	0.000204005
Phypa_182881	13.9101	14.0004	14.1581	13.9325	14.1031	13.9888	14.1972	14.1208	14.0515	13.4837	13.7693	13.8978	14.0547	14.5107	14.3805	15.0265	15.0338	14.971	3.21917e-05	0.000204704
Phypa_115492	15.0829	15.2525	14.1332	14.7068	15.3534	15.3639	16.3871	16.1251	16.1569	16.694	16.424	16.8871	16.5403	16.5533	15.9572	14.6031	15.3658	15.0696	3.22938e-05	0.000205179
Phypa_42040	13.3532	12.7689	12.8926	12.8532	13.0036	13.0024	12.9729	12.9032	13.0119	13.3959	13.5816	12.9829	13.2296	13.7454	13.8651	14.2042	14.8089	14.7269	3.26684e-05	0.000207384		Phypa_42040
Phypa_162019	14.4318	13.8414	14.4476	14.34	14.3111	14.1155	14.4957	14.5022	14.4697	13.6377	13.7068	13.8224	13.7075	13.3828	13.6999	13.4908	13.7689	13.4781	3.28287e-05	0.000208225
Phypa_56645	13.0796	13.1291	13.047	13.0812	12.9475	12.9742	13.5504	13.1246	13.3708	13.2072	13.0102	13.0716	13.1929	13.1109	13.2026	12.4582	12.6588	12.672	3.28657e-05	0.000208284		Phypa_56645
Phypa_109461	14.9391	14.4502	14.7375	14.3932	15.1304	14.753	14.4911	15.0892	14.9701	15.1708	15.6158	15.3501	15.3583	15.9467	15.7922	16.2415	16.2236	16.2815	3.31176e-05	0.000209702
Phypa_168871	13.7752	14.1353	14.3248	14.0106	14.0584	13.9235	13.6788	14.0015	13.9895	13.7937	14.2526	14.171	14.2164	14.4143	14.2877	15.382	15.4714	14.9418	3.33581e-05	0.000211012
Phypa_160371	12.8756	13.1124	12.8975	13.3437	13.0944	12.8002	12.9685	12.5473	13.0406	13.1643	12.6907	12.6643	12.9122	12.8413	12.7981	14.1769	14.1833	14.172	3.33806e-05	0.000211012
Phypa_115784	14.1308	13.7768	13.9578	14.1325	13.9132	13.8568	14.1857	14.0739	13.8218	13.612	14.4457	14.3583	14.7122	14.8991	14.7822	15.4938	15.7507	15.2028	3.344e-05	0.000211209
Phypa_216317	13.1373	13.2096	13.3138	13.1876	13.3811	13.32	13.0614	13.0897	13.3123	13.5786	13.4349	13.474	13.294	13.4522	13.654	13.9347	14.1543	14.5202	3.38942e-05	0.000213898
Phypa_145394	13.5114	13.3706	13.6511	13.769	13.6396	13.4161	13.8715	13.8874	13.505	13.9845	14.4228	14.372	14.3781	14.1431	14.4792	14.7391	14.5436	14.3248	3.40029e-05	0.000214403
Phypa_86312	13.5844	13.2425	13.4307	13.3697	13.2322	13.2809	13.4988	13.4769	13.2868	13.5882	14.191	13.7216	13.8978	14.0442	14.2244	14.3004	14.851	14.3871	3.44818e-05	0.00021724
Phypa_159404	14.1851	14.3688	14.0381	14.107	14.2924	13.9586	15.0414	15.2433	15.2996	15.3256	15.5049	15.7149	15.5764	15.8024	15.9447	15.2382	16.638	15.6601	3.45852e-05	0.000217582	SET
Phypa_113769	12.9438	12.8338	12.9789	12.8616	12.9435	12.9718	13.1249	12.901	13.2941	13.4811	13.1996	13.4676	13.3557	13.2055	13.6569	13.7981	13.7957	13.8216	3.45941e-05	0.000217582
Phypa_115455	13.1598	13.7175	13.6857	13.6064	13.9093	13.5173	14.0329	14.3432	14.1254	14.8061	14.2416	14.4074	14.3206	14.233	14.3248	13.4623	13.3777	13.2473	3.46976e-05	0.00021805
Phypa_199305	13.6264	13.2223	13.4907	13.5854	13.6255	13.3624	13.6061	13.624	13.9644	13.8327	14.48	14.4756	14.113	14.4772	14.7063	15.0595	15.9859	15.1875	3.48643e-05	0.000218914
Phypa_128900	16.6738	15.7913	16.4285	16.3553	15.7549	16.8728	16.0278	16.3759	15.8906	16.4092	17.6657	16.7893	17.5684	17.6211	17.5723	18.257	18.6112	18.5396	3.49157e-05	0.000219053
Phypa_110468	14.7207	15.0012	15.2788	14.9285	14.735	14.0696	14.5339	15.2294	15.3155	15.4487	15.658	15.2782	15.5449	15.73	15.7772	16.7086	16.6225	16.4709	3.4997e-05	0.000219263
Phypa_190306	15.8901	16.7446	17.1893	16.5667	15.9683	15.4711	15.5355	16.2065	17.5197	18.7119	18.5002	18.2976	18.4223	18.6322	18.7135	18.2123	19.3903	18.8373	3.50077e-05	0.000219263		Phypa_190306
Phypa_166292	13.6126	13.6841	13.7955	13.868	13.6945	13.6778	13.9346	13.628	13.6494	13.4041	14.0658	14.0674	14.1413	14.1901	14.0448	14.9698	14.8133	15.1774	3.51331e-05	0.00021976
[Phypa_46689;Phypa_170536]	15.1063	14.8329	15.443	14.6287	15.1372	14.6045	15.5508	16.1145	15.6183	16.5176	16.3129	16.1461	15.9394	16.0257	16.155	15.6571	16.2283	15.8508	3.51457e-05	0.00021976
Phypa_151020	13.2523	12.7926	12.9412	13.3013	13.0183	12.7255	13.3213	13.6253	13.3231	13.4497	13.9131	14.3234	14.0379	14.2316	14.4101	14.269	14.6901	14.3292	3.52124e-05	0.000219994
Phypa_182769	14.0677	14.5186	14.3502	14.6748	14.5408	14.4541	13.9494	14.1792	14.3321	13.5591	13.9624	13.2249	13.6397	13.505	13.1622	13.4142	12.9227	13.2899	3.52466e-05	0.000220024		Phypa_182769
Phypa_90780	13.9176	13.5545	14.1121	13.858	14.0618	13.8604	14.0146	14.2653	14.0449	13.9717	14.8192	15.3805	14.7969	14.9694	15.0515	16.0231	15.9798	15.6597	3.59367e-05	0.000224146
Phypa_215547	15.8142	15.2905	15.6822	15.6043	15.4958	15.474	15.7841	16.1077	15.8961	15.2442	16.2305	15.8508	16.319	16.1005	16.323	17.4257	17.341	17.4553	3.61101e-05	0.00022504
Phypa_83534	14.3037	13.8338	14.8975	14.2869	13.9815	14.3347	15.1229	15.2482	15.0075	14.2609	14.392	14.6587	13.9626	14.1212	14.1374	13.3107	13.5317	13.4348	3.64054e-05	0.000226692
Phypa_117260	13.4159	13.2577	12.8926	13.376	13.1734	13.3455	13.2551	13.0295	13.0558	14.0574	15.2648	14.9084	13.9101	14.8766	14.8752	14.3798	14.5916	14.8451	3.6436e-05	0.000226694
Phypa_130099	14.4534	15.0306	15.4907	13.8941	14.7283	14.7153	14.6682	15.3098	15.4114	15.4943	16.397	16.1905	16.0928	16.3604	16.2397	16.6212	17.2983	16.8414	3.6925e-05	0.000229546
Phypa_80254	13.4938	12.9129	13.3997	13.2728	13.1956	12.7277	13.4988	13.5875	13.3966	13.4338	13.8164	13.6823	13.4937	13.6939	14.0224	14.9917	15.5769	14.8481	3.69655e-05	0.000229607
Phypa_220078	14.7606	13.9129	14.6216	14.0281	14.4049	14.0709	14.3169	14.4466	14.2552	13.4497	13.7226	13.474	13.5944	13.496	13.361	13.0997	12.8478	13.4107	3.70525e-05	0.000229812
Phypa_211988	13.7501	13.2037	13.4375	13.421	13.2811	13.4307	13.1017	13.5616	13.1254	13.3112	13.2137	13.6809	13.5995	13.9661	14.2145	15.4532	14.5999	15.2376	3.70597e-05	0.000229812
Phypa_162250	15.9834	16.2353	16.4988	15.8306	15.859	15.7008	16.6627	17.3968	15.7041	17.5637	17.2995	17.8411	17.6947	17.7034	17.4855	17.7869	17.8827	17.6603	3.71069e-05	0.000229914
Phypa_168547	14.2598	14.3107	14.7607	14.442	14.1566	13.6625	13.4628	14.3669	14.5066	15.0729	15.8807	15.6919	15.7039	16.0646	15.7098	15.3557	15.3111	15.245	3.72631e-05	0.000230565
Phypa_97091	12.9621	13.0935	13.5229	13.2227	13.3718	13.29	12.9818	13.1418	13.2941	13.3428	13.5968	13.6919	13.906	13.783	13.8851	15.1831	15.7231	14.4076	3.72734e-05	0.000230565
Phypa_162387	13.4605	13.4556	13.832	13.9076	13.6823	13.2422	13.4013	13.286	13.6777	13.6653	14.5485	14.1028	14.0933	14.2969	14.5482	15.2655	15.0034	14.9997	3.74141e-05	0.000231142
Phypa_159150	13.0711	13.0504	12.8827	13.0647	12.7274	13.0876	13.3178	12.689	13.2074	13.0849	13.1593	12.6587	12.9143	13.0779	12.9789	14.8183	14.5826	14.3097	3.74283e-05	0.000231142		Phypa_159150
Phypa_156410	13.3477	13.3207	13.3752	13.386	13.3214	13.4948	13.3196	12.8784	13.4203	13.0984	12.8475	12.6809	12.9386	12.8696	12.714	12.1668	12.069	12.5012	3.74635e-05	0.000231169
Phypa_166355	14.5724	14.945	15.4684	14.9003	14.2199	15.1446	16.02	16.1829	15.9435	15.4759	16.4794	16.4961	16.3523	16.4423	16.8011	17.8323	18.2005	17.336	3.75438e-05	0.000231473
Phypa_194422	14.7814	14.4531	14.7876	14.595	14.679	14.8408	14.6624	14.9193	15.0644	15.0984	15.2067	15.3839	14.8621	15.2152	15.2165	16.0091	16.4342	15.7985	3.76301e-05	0.000231815		Phypa_194422
Phypa_145308	12.964	12.7009	12.8423	13.0154	12.849	12.7819	12.9895	12.7349	13.0296	13.3126	13.092	13.2622	13.3066	13.2653	13.4153	13.3765	13.3732	13.5069	3.77803e-05	0.000232549		Phypa_145308
Phypa_161721	13.103	13.7874	13.5976	13.5542	12.9472	13.9407	13.3309	13.7586	14.2495	14.0017	14.3043	14.0366	14.2782	14.3822	14.4972	15.5649	15.9107	15.5783	3.79203e-05	0.00023322
Phypa_118664	13.374	13.485	13.1986	13.2046	13.9761	12.9032	13.4037	12.9602	13.4119	13.364	13.7246	13.5408	14.0529	13.8818	14.1026	15.2097	15.4392	14.777	3.8388e-05	0.000235902
Phypa_151263	14.4862	14.3125	14.7769	14.3499	14.4683	14.3047	15.3838	15.3123	15.1025	14.8082	15.2067	15.2011	15.39	15.5185	15.6562	15.1452	15.6398	15.5945	3.86068e-05	0.000237053
Phypa_223836	12.9326	12.9045	13.002	13.3055	13.1068	12.7592	12.9994	12.4045	13.0493	13.1946	13.2277	13.3305	13.3885	13.6083	13.9566	14.0237	14.1842	14.2755	3.87249e-05	0.000237583
Phypa_177797	13.1788	13.3914	13.5976	13.4564	13.5104	13.4235	13.3813	12.9837	13.505	13.4629	13.5816	13.3269	13.4716	13.8306	13.4939	14.4395	15.0998	14.6532	3.87897e-05	0.000237786		Phypa_177797
Phypa_160585	14.0194	14.1759	14.2952	13.9713	13.9416	14.1715	14.4691	14.6838	14.0857	14.1068	15.5827	15.1272	15.2622	15.2877	15.6409	16.1561	16.5897	16.0625	3.95107e-05	0.000242008
Phypa_41009	13.9621	13.6614	13.8626	13.9668	13.4292	13.6275	13.9214	13.5059	13.8483	14.106	14.8869	14.3957	14.9813	15.0658	14.8073	14.6427	15.5698	15.5031	3.9919e-05	0.000244309
Phypa_6981	14.4106	13.4769	13.758	13.3725	14.4743	14.1591	14.4161	14.8368	13.7435	14.5418	15.5502	15.419	15.7344	16.0349	16.2985	16.598	16.5124	15.9355	4.01782e-05	0.000245696
Phypa_173503	14.9676	14.1135	15.1047	13.3948	14.7478	14.5434	15.626	15.847	15.497	15.0161	15.7893	15.4961	16.3011	16.7714	16.6025	16.9163	16.9398	17.1307	4.02391e-05	0.000245867
Phypa_85102	14.4887	13.5789	14.0111	14.198	13.743	14.2507	14.0222	14.1484	13.7219	14.3626	16.4252	14.6489	15.5905	15.3667	15.7735	17.478	17.426	16.5328	4.05255e-05	0.000247415
Phypa_160960	13.2553	13.7216	13.361	13.226	13.2059	13.2064	13.7611	13.8721	14.3069	14.5181	14.4986	14.2068	14.0482	14.2041	14.2877	14.2842	14.7404	14.1533	4.05709e-05	0.000247491
Phypa_64969	13.3944	13.1819	13.1986	13.2602	13.3146	13.2551	13.3829	13.3814	13.3033	13.2258	12.9286	12.6726	12.8895	12.7319	12.9073	12.5538	12.5967	12.7463	4.07578e-05	0.000248429
Phypa_161140	13.8756	13.5955	13.8827	13.7618	13.6311	14.1856	13.9437	14.0346	13.6833	13.4391	14.2607	13.6809	14.5867	14.5657	14.4907	15.1259	15.5076	15.4122	4.08268e-05	0.000248524		Phypa_161140
Phypa_35999	14.8996	15.3061	15.8217	15.2747	15.5799	15.1195	15.6513	15.8016	15.7328	15.9698	16.1803	16.2404	16.3651	16.3027	16.1301	17.4147	17.5704	16.6999	4.08398e-05	0.000248524
Phypa_177185	13.8403	13.723	14.3357	13.7845	13.4403	14.2646	13.9673	14.1512	15.1046	14.5689	14.8034	14.4708	15.6716	15.7525	15.2688	15.6714	15.968	16.1417	4.12258e-05	0.00025056
Phypa_214845	13.7049	14.0887	14.2573	13.8269	13.7977	13.8843	14.3516	14.7958	14.5954	13.9306	14.6606	14.0333	14.5128	14.9718	14.429	16.1644	16.3345	15.8714	4.1241e-05	0.00025056
Phypa_206232	14.8243	14.5405	14.4955	14.604	14.6068	14.7755	15.4428	15.5658	15.6579	15.4733	15.7568	15.6432	15.6235	15.7867	15.8139	15.2346	16.1422	15.4772	4.13079e-05	0.000250763		Phypa_206232
Phypa_114282	13.0438	13.3636	13.1744	13.1827	13.3535	13.2925	13.739	13.9581	13.7858	13.8766	14.0102	14.4708	14.0529	14.2438	14.4101	13.9871	14.5103	13.9997	4.14843e-05	0.00025163
Phypa_159411	13.7027	13.8502	13.8889	13.8388	13.9465	13.8036	14.4267	14.6766	14.3249	14.5387	14.8434	14.5132	14.3229	14.5641	14.4375	14.5839	15.0125	14.6377	4.15629e-05	0.000251903
Phypa_215890	14.3108	14.7861	14.1805	14.6582	14.3479	14.4763	14.0781	13.8345	14.257	14.1772	14.658	14.3392	15.1605	14.911	14.4408	15.5739	15.6667	15.6733	4.1626e-05	0.000252082
Phypa_108256	14.5682	14.3378	14.9213	14.8888	14.8143	14.6247	14.7149	15.2785	15.1041	15.3256	15.6094	15.7199	15.8058	15.8617	15.4972	15.7852	16.5312	16.0135	4.23907e-05	0.000256505
Phypa_149634	15.7128	15.2905	15.7611	15.5278	15.4942	15.4409	14.6951	14.8675	14.8072	14.6845	15.4824	14.8422	14.1369	14.602	14.3511	13.7417	14.0515	13.9481	4.24767e-05	0.000256818
Phypa_128001	13.7448	13.5296	13.9036	14.1081	13.9317	13.705	14.1002	14.0897	13.6749	13.7428	14.287	13.9784	14.1272	14.7648	14.6111	15.2767	15.4731	15.2916	4.25189e-05	0.000256866
Phypa_194301	14.8293	14.5138	14.57	14.601	14.1053	14.3238	14.309	15.3258	14.7569	15.0347	15.1549	15.8211	15.5854	15.7261	15.5998	16.1611	16.6371	16.0973	4.26187e-05	0.000257262
Phypa_159431	13.6807	14.0116	14.3027	14.2216	14.035	13.8381	14.6856	14.8327	14.6749	15.1514	15.0782	14.9535	14.6496	15.222	14.8664	14.0055	14.5144	14.1139	4.27925e-05	0.000258103
Phypa_131844	13.2221	13.0914	13.323	13.2507	13.2316	13.2952	13.1468	13.2229	13.1838	13.1218	13.3808	13.3199	13.1929	13.5163	13.323	13.9792	13.7689	13.9627	4.28765e-05	0.000258402
Phypa_192150	13.196	13.6918	13.5149	13.4182	13.4173	13.2382	13.7617	14.4389	14.78	14.8327	14.8516	14.005	14.8304	14.8507	15.0548	15.3167	15.6975	15.1539	4.29787e-05	0.00025881
Phypa_234202	13.8659	13.5059	13.8889	13.8576	13.7468	13.8609	14.0435	14.3649	13.9804	14.2427	14.6667	14.2511	14.6582	14.5263	14.5716	15.0771	15.4242	14.7556	4.30718e-05	0.000259162
Phypa_160720	14.9419	14.9617	15.7607	15.7299	15.2174	15.1242	14.8634	15.0295	15.3708	14.5954	14.9371	15.1632	13.9029	14.1518	14.1015	13.549	13.822	13.8224	4.32464e-05	0.000260004
Phypa_84579	13.927	13.3565	13.8423	13.4967	12.9765	13.7063	15.0097	15.2012	14.1976	14.9192	14.8789	14.769	14.8299	14.7895	14.9997	14.3084	14.0944	14.1239	4.36069e-05	0.000261961
Phypa_161249	13.4988	13.3171	13.3997	13.5062	13.5657	13.4722	13.2913	13.4978	13.6889	14.0591	14.8311	14.6712	13.6788	14.671	14.6156	14.8649	15.385	14.8975	4.38654e-05	0.000263304
Phypa_164153	14.1013	13.5637	14.68	14.4842	13.4589	14.2762	13.5004	14.5103	14.7582	14.9615	15.4553	14.7534	15.6557	15.4812	15.6467	16.3535	16.8241	16.6876	4.40933e-05	0.000264222
Phypa_223041	14.0745	13.3476	13.7444	13.5054	13.812	13.6023	13.4833	13.6455	13.6146	14.1899	14.6403	14.7742	14.409	14.8279	14.9672	15.1731	15.6368	14.6079	4.41253e-05	0.000264222
Phypa_60493	13.0846	13.1435	13.0559	13.0909	13.0717	13.2448	13.3695	13.2495	13.1192	13.6968	13.6476	13.8199	13.779	13.5883	13.6335	13.6472	13.5555	13.1916	4.41255e-05	0.000264222
Phypa_163514	13.6195	13.8546	13.9316	13.7761	13.7625	13.9663	13.4957	13.4588	13.7041	13.4163	13.9303	13.7638	14.036	14.2027	14.0134	14.5276	14.463	14.5098	4.41594e-05	0.000264222
Phypa_95637	14.1325	14.1593	13.8139	13.9325	14.1372	14.0789	15.6971	15.6071	15.585	15.7843	15.4876	15.4003	15.6551	15.6395	15.1232	14.8907	16.1202	15.0605	4.45264e-05	0.000266206
Phypa_57640	14.0455	13.932	13.9435	13.805	13.9108	13.9574	14.2311	14.2318	14.5669	13.371	13.3089	12.7296	13.6932	13.3124	13.2496	13.5844	13.2798	13.3819	4.50334e-05	0.000269022		Phypa_57640
Phypa_93498	12.86	12.585	13.0337	13.0806	12.9879	12.8486	12.6775	12.7475	12.9105	13.5954	13.335	13.8883	13.8428	14.1901	14.2535	14.5334	13.4721	14.0657	4.51913e-05	0.000269631
Phypa_161003	16.3661	16.1341	16.7255	16.1266	16.8059	16.9899	15.51	16.1638	16.5197	17.0485	17.7664	17.299	17.6963	17.7627	17.4588	17.8028	18.5795	17.9947	4.52073e-05	0.000269631		Phypa_161003
Phypa_127160	14.117	14.6657	14.7084	14.4697	14.7801	14.3506	14.7373	14.6535	15.0406	14.8791	15.6379	15.4098	15.5505	15.4886	15.4247	16.6059	17.6582	16.3582	4.53612e-05	0.000270334		Phypa_127160
Phypa_182914	13.8132	13.803	14.1015	14.2069	13.8419	13.5167	13.6317	14.2103	13.8218	14.017	14.46	14.8587	14.7529	14.8779	14.9619	15.1862	15.5164	15.1436	4.58346e-05	0.000272938
Phypa_113082	13.2672	13.7134	13.7648	13.7277	13.2165	13.6666	13.8655	13.5665	14.2122	14.0152	14.8453	13.7534	14.7489	14.6629	15.0202	15.4481	16.1361	15.5119	4.64581e-05	0.000276311
Phypa_152159	13.1373	13.2076	12.9601	13.2456	12.8534	13.2764	13.6471	13.7425	13.1397	13.9419	14.2607	14.8594	14.5502	14.2864	14.8449	13.9465	14.6417	14.1606	4.64896e-05	0.000276311	ARID
Phypa_119711	13.5138	13.2997	13.4476	13.4893	13.4663	13.4513	13.219	13.3539	13.5517	13.7035	13.8439	13.5438	13.036	13.1079	13.3156	12.3535	12.6268	12.7138	4.65115e-05	0.000276311
Phypa_217616	13.8283	13.7926	13.2839	13.2975	13.5042	13.6387	14.645	14.5081	14.481	14.9625	14.9624	15.1007	14.9666	14.6302	15.0875	14.3711	15.4242	14.3715	4.65699e-05	0.000276438
Phypa_163522	13.749	13.9503	14.4626	14.0718	14.2351	14.4267	14.2288	14.4739	14.7489	14.3738	14.8869	14.6446	14.7829	15.1579	15.0258	15.6669	16.1493	15.7719	4.68929e-05	0.000278136
Phypa_140355	13.4489	13.127	13.3805	13.1076	13.48	13.7185	13.6863	14.1121	13.4746	14.0276	14.3858	14.725	14.2047	14.3938	14.7424	14.6381	14.6306	14.752	4.72391e-05	0.000279968
Phypa_132121	13.7448	13.4256	13.57	13.5711	13.6722	13.4118	13.3905	13.4837	13.4616	13.5882	14.3259	13.8978	14.051	14.0278	14.3147	14.4306	14.5555	14.3948	4.73347e-05	0.000280313		Phypa_132121
Phypa_182911	12.8948	13.3315	13.0065	13.2773	12.6573	13.4016	13.2404	12.8692	13.3586	13.2995	13.3504	12.9282	13.906	13.5494	13.4907	15.0126	14.7801	14.5747	4.74843e-05	0.000280854
Phypa_164493	15.0694	15.0911	15.2414	15.2389	15.1717	15.1756	15.2706	15.0995	15.8164	15.6504	15.8062	15.6354	16.1661	15.9307	16.1908	15.9974	16.6679	16.3788	4.7501e-05	0.000280854		Phypa_164493
Phypa_55274	13.5985	13.3547	13.2145	13.1222	13.1723	13.3152	13.8834	13.3806	13.1838	13.2758	13.9574	13.4321	14.1587	14.2759	13.9171	14.8046	14.8857	14.5972	4.81265e-05	0.000284174		Phypa_55274
Phypa_112930	14.6391	15.2492	14.9997	14.7473	15.0954	14.7437	15.8911	16.1484	15.9295	16.3163	16.1774	16.0473	15.905	16.0904	16.3538	16.4679	16.8653	15.8852	4.81384e-05	0.000284174		Phypa_112930
Phypa_153167	15.2716	14.5785	14.2915	14.3808	14.3436	14.8612	15.4008	15.7639	15.4081	14.8488	15.4364	15.4612	15.0209	15.0665	15.019	13.3656	13.9666	13.5702	4.83061e-05	0.00028488
Phypa_24633	13.7794	13.6368	13.6886	13.6726	13.7111	13.7863	14.1727	14.3514	14.4543	13.8164	14.7525	14.1651	14.5108	14.7003	14.9122	15.5334	16.0244	15.3124	4.83339e-05	0.00028488
Phypa_92280	15.6634	12.9555	12.7688	13.0292	15.0771	13.7436	13.3108	13.745	13.073	14.215	15.0263	15.9119	15.9477	16.8079	16.855	18.6431	18.0045	18.9156	4.84373e-05	0.000285265
Phypa_145634	14.2538	13.8813	14.5149	14.0899	14.4574	14.1368	13.8376	13.7057	13.432	13.4271	14.4032	14.0072	13.8255	14.2425	14.4442	15.7182	15.4637	15.5408	4.85478e-05	0.000285509
Phypa_226541	15.0699	15.0868	15.3547	15.0136	15.2791	15.3754	15.8003	15.9949	16.477	15.3499	16.0983	15.8742	15.9796	16.0286	16.2821	17.6478	18.1705	17.3132	4.8555e-05	0.000285509		Phypa_226541
Phypa_221106	13.7522	13.7257	13.6685	13.7104	13.7088	13.7202	13.6554	13.8286	13.7675	13.8388	15.0231	14.0225	14.6134	14.7319	14.4576	15.5548	15.5865	14.9929	4.88482e-05	0.000287009	bZIP
Phypa_150806	13.7027	13.2933	13.8802	13.5829	13.2126	13.6862	12.9818	13.1475	13.3231	13.1383	13.1148	14.1473	13.319	13.7681	14.2971	15.7887	15.7381	15.2116	4.89228e-05	0.000287036
Phypa_33735	14.4423	13.8739	14.7084	14.2745	14.273	14.7988	14.5668	14.7958	14.8256	14.8942	15.3363	15.3322	15.4978	15.3593	15.6978	15.7664	16.591	16.0824	4.89295e-05	0.000287036
Phypa_94996	12.86	13.2596	12.9122	12.8801	12.8301	12.8202	12.8401	12.745	13.1067	13.2818	13.0469	13.2249	13.246	13.2599	13.3502	13.6087	13.6564	13.5426	4.92588e-05	0.000288742
Phypa_137721	13.6448	13.0935	13.3574	13.3064	13.0436	13.5966	13.3055	13.6144	13.3303	13.663	13.932	13.9282	13.7991	14.016	14.3266	14.605	14.9115	14.4438	4.94117e-05	0.000289412
Phypa_135530	13.8132	13.4498	13.6394	13.5876	13.5565	13.5301	13.4509	13.7083	13.4778	13.5194	14.3952	14.1651	13.7666	14.0604	14.3045	14.9817	15.2559	14.8481	4.94678e-05	0.000289515		Phypa_135530
Phypa_149319	14.8081	13.9579	14.3538	14.4507	14.7024	14.4808	14.7455	15.1541	14.7028	15.0161	16.0797	15.4239	15.9163	16.0077	16.0077	15.7801	16.3196	15.7504	4.98189e-05	0.000291176
Phypa_80033	13.1725	12.9856	13.2419	13.0244	12.9249	13.2203	13.309	13.4799	13.1559	13.4311	13.5396	13.524	13.3796	13.601	13.4238	13.8804	14.3478	14.1337	4.98295e-05	0.000291176
Phypa_167290	14.582	15.0306	14.6613	14.715	15.3169	14.9997	14.5111	14.6515	15.348	15.1514	15.6434	15.4621	15.9695	16.0097	15.8471	16.2358	16.6824	16.0817	4.98731e-05	0.000291204		Phypa_167290
Phypa_49171	13.3971	13.3153	13.6829	13.2731	13.6186	13.2792	13.4564	13.2705	13.3014	13.779	15.1238	14.5782	13.9862	14.3278	14.8087	15.7899	15.5036	14.9155	5.02677e-05	0.00029328	bHLH
Phypa_188463	14.4079	14.4622	15.1015	14.5003	14.4731	14.5409	15.1654	15.0202	15.9963	15.8256	15.4753	15.9918	16.1193	16.2131	16.1079	17.4638	18.6137	16.8436	5.0432e-05	0.00029401
Phypa_144006	14.6796	14.057	14.8926	14.7275	14.6871	14.2388	14.434	14.5778	14.5207	13.9268	15.9914	15.2659	15.3081	15.8749	16.1815	17.8388	17.7012	17.2568	5.06439e-05	0.000295016
Phypa_167667	13.8071	13.509	13.9882	13.6109	13.5587	13.8426	14.2656	14.3157	14.2785	13.2548	13.4928	13.0737	13.1112	13.102	13.0647	13.6855	13.7161	13.4328	5.08838e-05	0.000296183
Phypa_163051	12.804	12.7795	12.9974	12.8473	12.9531	13.0711	13.3661	13.6348	13.4534	13.2639	13.8974	13.6362	13.5182	13.9937	14.2612	14.3039	14.4913	14.1533	5.09246e-05	0.00029619
Phypa_146543	14.3022	13.388	13.6335	13.7271	13.9866	13.687	13.7205	13.6348	13.5547	13.2518	13.1651	12.9604	12.8385	12.753	13.0337	12.5692	12.4913	12.8399	5.1201e-05	0.000297568
Phypa_230975	12.8987	13.4069	12.9974	12.9771	12.9084	12.9514	13.2733	13.0857	13.4986	13.3083	13.4007	13.1982	13.8748	13.5494	13.6971	14.1656	14.1422	13.8786	5.12645e-05	0.000297706
Phypa_214641	13.445	13.6089	13.1374	13.6189	13.6337	13.4904	13.6911	13.5672	13.7	13.047	13.1298	12.5544	13.223	12.9775	12.7796	12.1567	12.5022	12.7138	5.14756e-05	0.0002987
Phypa_46517	14.623	14.7805	15.1534	15.0292	14.649	14.6791	15.5664	15.9426	15.5386	15.4991	16.1723	15.7452	15.7705	16.1009	16.2273	16.0407	16.4219	16.0125	5.1543e-05	0.00029886
Phypa_176536	13.5495	13.7353	13.5197	13.2223	13.5776	13.6056	14.1674	14.4404	14.6805	14.7282	14.3363	14.8539	14.5982	14.6879	14.6126	14.3423	15.1247	14.5445	5.20299e-05	0.00030145
Phypa_122095	13.1756	13.1187	12.8217	13.0694	12.9866	13.2414	13.0081	12.8601	13.0296	13.1514	13.5055	13.5604	13.541	13.6157	13.6394	13.728	14.1474	13.7121	5.22389e-05	0.000302345
Phypa_135143	13.8462	13.4654	12.9364	13.7532	13.3951	13.166	13.2124	13.1847	12.9804	13.0917	13.5881	13.6017	14.2147	13.8377	14.0537	14.9063	14.5916	14.9298	5.22651e-05	0.000302345		Phypa_135143
Phypa_95447	14.7979	13.6059	13.6999	13.7811	13.4677	13.4098	14.1409	14.7734	13.7489	14.4668	14.8913	14.9907	15.3206	15.1315	15.4221	15.5777	15.8263	15.8247	5.2328e-05	0.000302476
Phypa_174957	13.9946	13.7689	14.1079	13.9611	14.3319	14.1642	13.7019	13.9602	13.7595	13.4365	13.9269	13.4772	13.2164	13.6568	13.5884	14.6811	14.9498	15.1374	5.282e-05	0.000305085
Phypa_166641	13.8482	13.472	13.1986	13.9857	13.1934	13.4007	13.9022	14.1034	14.2438	14.4217	14.6917	14.4288	14.5209	15.0317	15.0723	14.7143	15.509	15.2553	5.29635e-05	0.000305678
Phypa_160314	14.7506	14.8801	15.6573	15.5393	15.1397	15.2316	14.9329	15.2258	15.3945	15.3353	16.7734	16.5105	16.4119	17.048	17.1071	16.9517	17.3505	17.1899	5.32533e-05	0.000307114
Phypa_131600	15.0071	13.2463	13.9268	15.3948	13.9242	14.7987	14.9022	15.015	14.023	15.09	15.6907	16.1303	15.7483	16.1388	16.5881	17.7745	17.9297	17.5868	5.3349e-05	0.00030743
Phypa_209799	13.8977	13.6376	13.9352	14.0073	13.7845	13.7038	13.5226	13.4021	13.7806	13.4927	13.4624	13.2659	13.1776	13.1402	13.2244	12.8911	13.2052	12.9516	5.33914e-05	0.000307438
Phypa_168583	15.6276	14.4834	15.3275	14.4195	15.4012	15.6031	14.4004	14.5559	14.2419	14.4014	16.4415	16.6133	15.7852	16.3452	16.8126	18.7464	18.6794	18.0088	5.34612e-05	0.000307603		Phypa_168583
Phypa_176108	14.3421	13.5514	14.81	14.8495	14.3499	13.9944	14.2143	14.9963	15.0878	16.882	17.0634	15.9236	15.6902	16.2048	16.7846	16.8923	17.8852	16.351	5.36539e-05	0.000308476
Phypa_155067	14.9447	15.0945	15.8947	15.5815	15.1373	15.3547	15.2348	16.3523	16.5758	16.1451	17.2812	17.0948	17.4035	17.6098	17.7008	17.1178	17.8896	18.007	5.37071e-05	0.000308535		Phypa_155067
Phypa_116068	13.163	13.1799	13.5482	13.0375	13.2785	13.2103	13.845	13.9309	14.3303	14.0764	13.9624	14.0779	13.6545	13.6281	13.8777	13.1943	13.5528	13.1139	5.37681e-05	0.000308535
Phypa_194155	13.5985	13.6813	13.0647	13.3727	13.687	13.5699	13.4404	13.4948	13.7	13.455	14.181	13.524	13.6643	14.3201	14.0381	15.0609	15.2151	15.2479	5.37877e-05	0.000308535
Phypa_92913	14.0438	13.5075	13.3875	13.577	13.6833	13.5295	13.8011	13.7524	13.6175	13.1772	12.9217	12.9421	13.2654	12.938	13.0426	12.5519	12.7416	12.9943	5.40123e-05	0.000309586
Phypa_181776	14.5101	14.2634	14.1332	14.0275	14.1609	14.3206	14.5385	14.875	14.6945	14.0917	14.6372	15.0483	14.8233	15.0411	15.0843	15.972	15.8894	15.9752	5.43016e-05	0.000311007
Phypa_169594	14.1494	14.4154	14.2076	14.2597	14.2146	14.2051	14.8198	14.7493	14.6875	14.0721	14.3043	14.285	14.409	14.2745	13.9613	13.2807	13.9257	13.5783	5.4363e-05	0.000311121
Phypa_209823	13.8717	14.0083	14.1164	14.0193	13.9062	13.9725	13.7624	14.0088	13.6117	13.7013	13.6887	13.6418	13.5155	13.4546	13.3321	13.3334	12.8981	13.2151	5.44232e-05	0.000311228
Phypa_234686	13.2312	13.4654	13.3892	13.5283	13.4264	13.182	13.537	13.5616	13.7754	13.4524	13.5618	13.409	13.466	13.1887	13.4442	12.3733	12.7868	12.756	5.52408e-05	0.000315663
Phypa_25674	14.6567	14.0334	14.2194	14.182	14.5818	13.9497	14.8792	15.1335	14.9147	15.1675	15.7433	15.3898	15.4548	15.5274	15.5808	15.2267	16.0468	15.4682	5.58793e-05	0.000319029
Phypa_70752	13.2979	13.4086	13.3556	13.2908	13.3919	13.2843	13.3108	13.2653	13.1478	12.9154	12.8709	12.9512	13.0473	12.7377	13.0247	12.7817	12.4526	12.8741	5.5915e-05	0.000319029
Phypa_161566	14.0229	13.7092	14.2341	13.8006	13.871	14.2568	13.9369	14.203	14.1579	14.1318	14.5055	14.4708	14.6147	14.6384	14.7417	15.1414	15.1833	14.8549	5.59955e-05	0.000319041
Phypa_135380	13.4265	12.864	12.8827	13.1183	12.9839	13.0617	13.1857	13.3547	13.0644	13.6001	13.8071	14.1513	13.6691	13.7261	13.9024	13.74	13.9744	13.8668	5.60022e-05	0.000319041		Phypa_135380
Phypa_18405	13.0212	13.1998	13.1886	12.9243	12.9764	13.1725	13.5741	13.4963	13.2996	13.4123	13.2305	13.4645	13.4264	13.4191	13.3321	14.071	13.9547	13.9376	5.62029e-05	0.000319941
Phypa_11066	14.5244	13.4188	13.9719	13.9453	13.318	13.851	13.7974	13.7077	13.4534	13.7211	14.6256	14.6726	14.3959	14.6062	14.8113	15.8438	15.8045	15.6114	5.62686e-05	0.000320072		Phypa_11066
Phypa_66466	13.8766	13.703	13.9754	13.9411	13.8029	14.0283	13.5712	13.7807	14.2822	13.472	13.3858	13.3548	13.3796	13.3008	13.156	13.0703	13.1264	13.0963	5.65231e-05	0.000321276		Phypa_66466
Phypa_161363	13.9511	13.4256	13.714	13.8786	14.1145	13.8316	13.9917	14.1815	14.0601	13.9344	14.633	13.8678	14.4889	14.5904	14.6423	15.4779	16.7444	16.0273	5.70702e-05	0.000324006
Phypa_173571	13.3532	13.2728	13.461	13.3323	13.3378	13.4831	13.6527	13.3283	13.473	13.6812	13.8851	13.7136	13.4492	13.4777	13.4972	12.8175	12.9145	13.0631	5.71192e-05	0.000324006		Phypa_173571
Phypa_73012	12.891	13.2765	13.0065	12.7522	13.3316	13.2153	13.0884	12.707	13.0208	13.4811	13.9524	13.9558	13.602	14.0001	14.3484	14.0851	14.0872	14.037	5.71332e-05	0.000324006
Phypa_177976	14.1582	13.8788	14.5685	14.6515	14.2945	14.6265	13.6499	13.8485	14.4286	15.4041	15.7457	14.8775	15.2296	15.3021	15.4643	15.6882	16.385	15.37	5.77977e-05	0.000327527
Phypa_233976	15.0399	15.7892	15.1734	15.7269	14.7525	15.0529	15.6924	15.9578	15.803	14.7107	15.2947	15.3075	15.14	15.2076	14.8582	13.7618	13.9196	13.8968	5.79097e-05	0.000327654
Phypa_173854	14.9712	13.9764	14.9742	14.0154	14.0416	15.3872	15.5096	15.7925	15.2748	15.6458	16.3852	16.4708	16.5276	16.6694	17.1337	16.7618	17.1271	16.5972	5.79361e-05	0.000327654
Phypa_137193	13.804	13.2951	13.4709	13.5348	13.9491	12.9152	13.9323	14.399	13.8065	13.9268	14.6203	14.9259	14.4772	14.7587	15.1374	15.6262	16.2242	15.7711	5.79512e-05	0.000327654
Phypa_233517	13.6718	13.3153	13.5356	13.4846	13.4048	13.6649	13.5623	13.5729	13.2868	13.2212	13.0564	12.8763	12.9626	12.9513	12.9171	12.5919	12.6853	13.0158	5.83443e-05	0.000329431
Phypa_18684	13.2099	13.4605	13.5808	13.609	13.7617	13.4118	13.5096	13.7362	13.8294	14.14	14.413	14.2068	14.0805	14.5808	14.2496	14.4877	14.6889	14.1176	5.83534e-05	0.000329431
Phypa_118595	13.8081	13.0998	13.3303	13.5217	13.3503	13.0872	13.5347	13.5459	13.1498	13.4244	13.7722	13.6973	14.0085	14.0519	14.1683	14.3928	14.6074	14.6745	5.87121e-05	0.000331207
Phypa_234423	13.2191	13.1019	12.9742	13.2649	13.0634	13.4512	12.995	12.6733	13.257	13.3626	13.0053	12.9096	12.9547	12.9513	13.2026	14.1831	14.1158	14.1666	5.9143e-05	0.000333387
Phypa_61828	14.2297	13.7508	13.4808	13.3919	14.4985	13.447	13.8254	14.3645	13.3966	14.2273	14.7731	14.6836	15.1197	15.523	15.4833	15.7795	15.8909	15.3994	5.93136e-05	0.000334097		Phypa_61828
Phypa_198570	15.3518	13.7555	14.9974	14.7817	14.8871	14.6207	14.6692	14.8126	14.7767	15.2803	15.7636	15.9084	15.7239	15.9604	16.3101	16.6101	16.9597	16.6425	5.93947e-05	0.000334303
Phypa_133776	14.6056	13.7285	14.7942	14.3332	13.7236	14.5678	14.1953	14.2265	14.1699	14.0259	14.3783	14.6133	14.5529	15.0504	14.6886	16.2358	16.1749	16.2866	5.94801e-05	0.000334533		Phypa_133776
Phypa_96265	12.8162	12.6556	12.8474	12.9268	12.4842	12.7595	12.8327	12.6838	13.0558	13.6834	13.5124	13.6919	13.3915	13.9263	13.8372	13.8046	13.3204	13.1337	6.01503e-05	0.000338048
[Phypa_151956;Phypa_226216]	17.153	17.0713	16.1971	16.2204	17.3889	17.3701	16.1139	16.8551	16.0329	17.4553	19.0553	18.9355	18.4888	19.022	19.1653	18.9987	19.2925	18.5427	6.02601e-05	0.000338412
Phypa_123373	17.3839	17.3691	17.8673	17.8233	17.39	17.9034	16.8198	17.127	17.3745	17.9844	18.5313	18.8353	18.7693	18.5501	19.2128	18.3367	19.2773	18.7884	6.05408e-05	0.000339733
Phypa_16944	13.7287	13.5335	13.6843	13.7149	13.7474	13.5389	13.7694	13.9418	13.7041	13.8287	13.9939	13.9547	13.7745	13.9413	13.953	14.3187	14.4462	14.2749	6.08485e-05	0.000341075		Phypa_16944
Phypa_197840	14.718	14.3547	14.9073	14.6066	14.2669	14.4385	14.4356	14.2327	14.6292	14.8123	16.114	15.8799	15.3937	15.8788	15.8727	15.9495	16.0206	15.8024	6.09082e-05	0.000341075		Phypa_197840
Phypa_179651	14.3518	14.0537	14.5961	14.0572	14.3421	14.0436	14.8092	15.1718	15.2074	14.9087	15.5373	15.2437	15.1716	15.1153	15.0202	16.3212	17.1391	16.0553	6.09163e-05	0.000341075
Phypa_14114	13.2373	12.9462	12.9122	12.9677	12.8917	13.1654	13.0884	12.7697	12.9575	13.2457	13.7655	13.7216	13.1413	13.6136	13.7849	14.4121	14.1474	13.9861	6.11594e-05	0.00034218
Phypa_218058	14.647	14.0796	14.8372	14.8133	14.7361	14.9507	13.7232	14.3366	13.7806	14.581	15.7033	14.9626	15.2956	15.4263	15.0734	16.505	16.1491	15.7179	6.13656e-05	0.000343006		Phypa_218058
Phypa_27161	13.7071	13.1939	13.3681	13.5027	12.7169	12.8346	13.5142	14.0356	13.3863	13.663	14.8329	14.4354	14.1946	14.6949	14.6186	16.1949	15.5103	15.1964	6.13985e-05	0.000343006
Phypa_8877	14.6149	14.0818	14.2224	14.2778	13.7888	14.0548	13.8715	14.6069	14.3498	14.9287	15.1527	15.6133	15.4562	15.1915	15.4366	14.6899	14.9919	14.8132	6.20249e-05	0.000346248		Phypa_8877
Phypa_103782	13.2282	13.4356	13.2688	13.4169	13.2196	13.2893	13.1429	13.0254	13.1233	13.2087	13.0118	13.2732	12.9784	12.827	12.9219	12.7484	12.6068	12.6394	6.23071e-05	0.000347525
Phypa_165645	13.6493	13.5819	13.5149	13.5965	13.5238	13.5478	13.6003	13.6321	13.6479	13.2699	12.8108	12.474	13.0951	12.6588	12.8926	13.0013	12.8836	12.9929	6.23465e-05	0.000347525
Phypa_106363	14.7277	14.1998	15.5938	14.5228	14.8169	14.3277	15.4469	15.4641	16.2467	17.1424	17.105	16.223	16.861	17.1148	17.2943	16.6203	18.3523	16.8914	6.25546e-05	0.00034819
Phypa_113041	13.2964	13.006	13.0603	13.0972	12.9798	13.0247	13.1527	13.4709	13.0208	13.4338	13.633	13.9581	14.0987	13.7997	14.0202	12.9727	12.9145	13.1313	6.25585e-05	0.00034819		Phypa_113041
Phypa_165862	14.1454	13.7414	13.9893	14.0487	13.8466	14.1467	14.6373	14.625	14.4051	14.4746	15.2877	15.6482	15.1237	15.3354	15.4841	15.0761	15.7344	15.5192	6.27057e-05	0.00034875		Phypa_165862
Phypa_8710	14.0159	13.5865	13.5356	13.7275	13.3949	13.8128	14.4029	14.4389	13.8244	13.6354	15.2123	15.0883	14.9153	15.1446	15.3475	16.3322	16.3523	16.0185	6.27973e-05	0.000349		Phypa_8710
Phypa_49506	13.1756	13.0128	12.9719	13.1115	13.2318	13.0479	13.201	12.8554	13.0428	13.4177	13.8974	13.7508	13.4119	13.7415	13.6081	13.8501	13.5594	13.9544	6.28554e-05	0.000349018	AP2/EREBP
Phypa_132376	14.2964	13.6178	13.5976	13.8582	13.5268	13.4283	13.9752	14.155	13.5486	13.6744	14.0689	14.1212	14.3988	14.601	14.5261	15.3232	15.2615	15.067	6.28937e-05	0.000349018
Phypa_167539	13.631	13.1547	13.6656	13.1904	13.7657	13.6548	13.5542	13.6014	13.6087	13.1675	13.8886	13.5914	13.5982	14.0877	13.934	15.1909	15.1859	15.0101	6.32583e-05	0.000350636
Phypa_226408	14.5089	14.3758	14.7499	14.7736	14.6353	15.175	15.0667	14.7179	15.1417	14.7298	14.1563	14.4804	13.994	13.8626	13.8975	13.6363	14.1543	13.8399	6.32786e-05	0.000350636
Phypa_41288	14.0141	14.5011	13.9024	14.9093	14.6083	14.4218	14.4275	14.1681	14.6958	15.2056	15.9778	15.0376	16.0171	15.8097	15.1132	15.7652	16.3975	16.0403	6.35672e-05	0.000351974
Phypa_143267	13.4683	13.4687	13.5638	13.3742	13.4422	13.3522	13.7726	13.3308	13.5207	13.4041	13.6107	13.8036	13.9715	13.9579	13.9435	14.5246	14.8187	14.1869	6.3742e-05	0.000352682
Phypa_166882	12.8462	12.9415	13.002	13.0253	12.8494	12.9115	13.1399	13.0838	13.376	13.6085	13.4106	13.204	13.39	13.2302	13.5747	12.6669	12.709	12.6771	6.40012e-05	0.000353855
Phypa_1279	14.0913	13.5683	14.0821	13.6313	13.7715	14.3635	13.6802	13.8612	13.9759	14.193	14.6621	14.6503	14.0584	14.2532	14.6872	15.7091	16.3463	15.3881	6.42005e-05	0.000354695
Phypa_140664	15.3985	13.8819	13.8126	15.3856	14.3568	13.3538	14.2873	14.7131	13.665	15.2881	16.4493	16.4657	16.6069	16.6989	16.7516	16.8948	17.4978	17.3655	6.43446e-05	0.000355229		Phypa_140664
Phypa_145288	16.1272	15.3914	16.3725	15.6909	15.9787	15.7878	15.8235	16.115	16.091	16.788	17.1574	17.1832	16.7033	16.9651	17.24	17.0874	18.1205	17.3116	6.46442e-05	0.000356621
Phypa_204215	16.5188	14.3688	14.9507	15.6903	15.4536	16.0996	16.2302	15.7425	15.7274	16.742	17.9744	18.9948	18.4722	18.3368	18.8013	17.5642	18.1772	17.8945	6.48505e-05	0.000357414
Phypa_113034	13.1308	13.1869	13.1581	13.1801	13.1418	13.3721	13.202	13.1764	13.5301	13.4707	13.3389	13.3839	13.6667	13.4731	13.7444	13.8183	14.1185	13.9772	6.48833e-05	0.000357414
Phypa_165720	12.7876	13.7285	13.3138	13.346	13.2453	13.3556	14.6582	14.5111	14.257	14.2442	14.8833	14.7508	14.7586	15.1532	14.7981	14.1155	15.0926	14.7301	6.58108e-05	0.000362257
Phypa_132935	15.4541	15.0959	15.2612	15.0091	15.625	15.3139	16.0112	16.542	16.4192	16.1556	16.424	16.3965	16.1409	16.4393	16.2872	16.3113	16.801	16.3568	6.62292e-05	0.000364293
Phypa_173029	13.9839	13.591	13.5884	13.8001	13.6343	13.7139	13.3542	13.9837	13.9247	14.3053	14.6559	14.9694	14.8978	15.1035	14.9601	14.3667	15.283	14.5801	6.64818e-05	0.000365057
Phypa_187346	14.2175	14.1281	14.6364	14.5147	13.7975	13.6483	14.2218	14.1227	15.2627	15.8864	16.0548	16.0653	15.8769	16.0017	16.1986	14.6299	15.9616	15.3974	6.65015e-05	0.000365057
Phypa_233979	13.7627	13.231	13.3822	13.4752	13.3617	12.9719	13.7917	14.1169	14.0558	14.2877	14.1824	14.6305	14.1587	14.4937	14.7196	14.7602	15.3142	14.5482	6.65142e-05	0.000365057
Phypa_170873	13.2993	13.6671	13.6511	13.5834	13.5915	13.3305	13.9022	13.4679	14.2305	14.7079	14.2864	14.4676	14.5673	14.3655	14.4955	14.7635	15.283	14.4801	6.73162e-05	0.000369188
Phypa_233619	13.2964	13.1919	13.2535	13.2623	13.2235	13.1729	13.3813	13.1092	13.2831	13.1119	13.473	13.0695	13.294	13.4869	13.2184	13.9814	14.4859	14.3216	6.74922e-05	0.000369797		Phypa_233619
Phypa_163422	13.2373	13.3966	13.3027	13.5605	13.3965	13.4025	13.0318	12.6681	13.4336	13.0574	13.0564	13.2805	13.6594	13.3828	13.3716	14.0838	14.2655	14.384	6.76709e-05	0.000369797
Phypa_169942	13.0541	13.2877	13.154	13.0387	13.0698	13.2915	13.3205	13.548	13.5081	13.174	12.9286	12.8373	12.7356	12.9076	12.6511	12.5577	12.4776	12.8489	6.76754e-05	0.000369797
Phypa_55452	13.1178	13.8376	13.8876	13.1755	14.0087	13.5038	14.3473	14.4557	14.5501	14.6284	14.6887	15.1069	14.6446	14.8088	14.911	14.9524	15.6018	15.3684	6.76834e-05	0.000369797
Phypa_138493	12.8283	12.6614	12.9268	12.7087	12.9777	12.951	13.233	12.8415	13.2151	13.7706	13.4106	13.6919	13.4604	13.4215	13.542	13.1155	13.3717	13.5012	6.76856e-05	0.000369797
Phypa_124578	14.3279	14.2368	14.85	15.0725	13.959	14.8053	13.9617	14.4029	14.8294	14.7621	15.6224	15.3269	15.6403	15.9571	16.1673	16.1545	16.8922	16.4358	6.77536e-05	0.000369797
Phypa_163654	12.86	12.9981	13.4118	13.2777	12.875	12.6807	13.0157	13.246	13.2533	13.5067	13.7167	13.6161	13.3221	13.681	13.758	14.2249	14.2316	14.0938	6.77763e-05	0.000369797
Phypa_166146	13.7373	14.1072	14.1374	14.0161	13.8424	13.8871	14.6104	14.4822	14.2608	14.1993	14.9906	13.9962	14.5529	14.8939	14.2302	15.9018	16.1489	16.1857	6.78381e-05	0.000369797		Phypa_166146
Phypa_159081	14.0334	13.0935	13.2952	13.7954	13.8678	13.045	13.8762	14.5133	13.7754	14.0883	14.6805	14.8715	14.9735	14.9025	15.1765	15.756	16.2458	15.4096	6.78711e-05	0.000369797
Phypa_234229	13.4079	13.1145	13.2802	13.1575	13.0713	13.116	13.5127	13.8818	14.0075	14.2578	13.6765	13.7402	14.1041	14.1887	14.4693	14.22	14.8774	14.4358	6.87713e-05	0.00037443
Phypa_127753	13.6493	13.0504	13.1206	13.1885	13.0946	13.2796	12.9862	12.9054	12.985	13.5269	13.6621	13.5752	13.5995	13.3124	13.9601	14.0013	14.3688	14.0798	6.91433e-05	0.000376	DUF246 domain containing	Phypa_127753
Phypa_164391	17.9734	18.244	18.9809	17.7022	18.2655	18.5134	17.7443	18.3802	18.9253	18.4468	20.0388	19.3187	19.4356	20.0193	20.1175	20.9204	21.2152	20.7423	6.916e-05	0.000376
Phypa_143161	13.8639	13.7854	13.7403	14.0151	14.0242	13.6621	14.1144	14.8327	14.4394	14.1819	14.5734	14.8105	14.7902	14.9726	15.0696	14.9974	15.0375	14.9895	6.93646e-05	0.000376673
Phypa_24243	14.0728	13.2615	13.1581	13.4512	13.0934	14.1186	13.4628	13.4092	12.92	13.4655	14.5181	14.8398	14.6046	15.6354	15.4392	15.7013	15.6106	16.3905	6.93844e-05	0.000376673
Phypa_165249	14.8717	14.1476	14.5451	14.321	14.4427	14.4248	14.5534	14.8467	14.5517	14.7079	15.2763	15.5054	14.6884	14.8827	15.6066	16.6454	16.7823	16.1478	6.9492e-05	0.000376985
Phypa_93121	13.7543	13.6981	13.8139	13.5666	13.9534	13.6531	14.0915	14.0897	14.4986	13.8648	13.8691	13.4676	13.6147	13.343	13.2839	12.8335	13.2543	12.622	7.01219e-05	0.000380127
Phypa_73185	13.4887	13.2271	13.4709	13.5586	13.4866	13.3007	13.4942	13.628	13.4534	13.8488	15.0422	14.6836	14.2444	14.6879	15.1185	15.2964	15.3821	14.5665	7.03332e-05	0.000380996
Phypa_233874	13.7835	13.6383	13.4442	13.5435	13.7439	13.099	14.4356	14.8197	14.6234	14.72	14.9388	15.06	14.6944	14.8052	14.9812	13.9048	14.8753	13.797	7.10942e-05	0.000384841
Phypa_119315	13.9101	13.8082	14.2688	14.2698	13.9306	13.7299	14.2496	14.6165	15.0119	14.5394	15.011	14.756	14.9646	15.0341	15.1374	15.6152	16.114	15.4497	7.13125e-05	0.000385744
Phypa_81510	13.3532	13.2057	13.2573	13.2338	13.2694	13.2196	13.4817	13.4588	13.6379	13.3626	13.4777	13.0904	13.4321	13.3974	13.3466	14.1529	14.3049	14.0785	7.17278e-05	0.000387711
Phypa_138065	13.802	13.7515	13.4543	13.9512	13.5616	13.6943	14.5115	14.745	14.6763	14.2181	14.8334	14.2823	14.6103	14.8956	14.8359	14.7809	15.1343	14.7334	7.18308e-05	0.000387988
Phypa_211929	12.9063	13.1476	13.3962	13.3288	13.2869	13.2539	13.6017	13.8025	13.6058	13.8727	14.1057	13.9512	13.8385	14.1489	14.3101	14.5157	14.7137	13.9724	7.22291e-05	0.000389858
Phypa_157274	13.5336	12.9129	13.6051	13.346	12.8192	13.1775	13.6644	13.8227	13.5939	13.4798	13.9448	13.8691	13.5196	13.7492	14.0448	15.365	15.9017	15.0088	7.23705e-05	0.00039034
Phypa_23700	13.7027	12.9787	12.9024	13.2708	13.1319	13.1948	13.218	13.0295	13.0384	13.6049	14.8256	14.9224	14.2164	15.0089	15.0042	14.429	14.8023	14.6821	7.25392e-05	0.000390969		Phypa_23700
Phypa_208632	14.2297	13.6303	13.6914	14.0047	13.907	14.0795	13.7481	13.871	13.7435	13.6401	14.1527	14.1651	14.1802	14.2679	14.3394	14.8295	15.1352	15.0081	7.26872e-05	0.000391485		Phypa_208632
Phypa_128770	13.7501	13.3494	13.2989	13.3502	13.8471	13.5872	13.5902	13.3399	12.9804	13.4365	14.3644	13.8906	14.4813	14.5263	14.7729	14.7693	14.6491	14.5324	7.3006e-05	0.00039292
Phypa_161390	12.9929	13.0678	12.9146	13.0613	12.9367	13.354	13.1448	12.7989	13.092	13.3053	14.1118	13.4645	13.3267	13.6988	13.6305	15.0771	14.5324	14.2221	7.36738e-05	0.00039623
Phypa_189977	13.8541	13.3574	13.6246	13.0427	13.3505	13.7078	13.9879	14.1484	13.7422	13.732	14.3764	14.4906	14.0951	14.4511	14.5125	15.1217	15.747	15.3292	7.39511e-05	0.0003972
Phypa_142481	13.2819	12.723	13.0426	13.0718	12.9595	12.9832	12.8715	13.0599	12.9389	13.3513	13.3298	13.8471	13.466	13.9076	14.0111	13.8014	13.8521	14.0331	7.39643e-05	0.0003972		Phypa_142481
Phypa_144509	13.9063	13.0764	13.0951	12.8689	13.4082	12.8554	14.1819	14.1494	13.8116	14.4027	14.777	14.399	14.5476	14.6343	14.3321	14.1831	14.869	14.2788	7.40609e-05	0.0003972		Phypa_144509
Phypa_207807	15.0172	14.2886	14.9159	14.4257	14.4245	15.1987	15.0599	15.2539	15.6461	15.4749	15.8205	15.7415	15.5941	16.3071	15.9548	16.4566	17.0389	16.6189	7.40661e-05	0.0003972
Phypa_173629	13.2099	12.997	13.2707	13.2559	13.2274	13.206	13.1299	13.1838	13.2151	13.5231	13.5989	13.4532	13.4827	13.7923	13.855	13.9002	13.603	13.581	7.47232e-05	0.000400437
Phypa_190253	13.2672	13.5106	13.7955	13.2131	13.7593	13.5151	13.3037	12.9429	13.6494	13.8448	14.1416	13.4288	13.9725	14.027	14.0929	15.0609	16.0139	14.9943	7.51887e-05	0.000402644		Phypa_190253
Phypa_164181	13.295	13.4744	13.2341	13.5766	13.2766	13.393	13.7681	13.8304	14.1057	13.8538	13.4517	13.8149	13.4163	13.4937	13.6656	13.0126	12.9508	13.1251	7.54175e-05	0.000403581
Phypa_170991	13.6079	14.0656	14.2263	13.3879	13.9275	13.3356	14.6775	14.9177	14.3603	13.8687	14.3708	14.1749	14.8124	14.852	14.7485	15.7429	15.737	15.3705	7.55661e-05	0.000404088		Phypa_170991
Phypa_25906	13.6402	13.4752	13.9459	13.6156	13.7251	13.5601	13.7879	13.8647	14.0623	13.9039	14.1853	14.3856	14.1691	14.1518	14.3064	14.959	15.77	14.9683	7.58974e-05	0.00040557
Phypa_224479	14.5293	14.5679	14.1866	14.6934	14.1627	14.4919	14.5207	14.317	14.6161	13.6108	13.4301	13.4123	13.9656	13.5252	13.5036	13.8665	13.8499	14.2721	7.6178e-05	0.00040678
Phypa_36649	13.3308	13.1759	13.129	13.2484	13.3434	13.2421	13.2143	13.3047	13.1109	12.9936	13.0406	12.6475	12.7586	12.601	12.6096	12.8207	12.4582	12.8032	7.64641e-05	0.000408017	AS2/LOB	Phypa_36649
Phypa_187434	14.9261	15.2133	15.4243	14.8158	15.0022	15.4854	14.5675	14.7051	15.1554	14.5737	16.0491	15.0012	15.8391	15.7052	15.5758	17.2153	17.6546	16.9064	7.71472e-05	0.000411369
Phypa_222742	13.0913	13.0372	13.461	13.3561	13.2618	12.6233	13.0966	13.1361	13.3794	13.9	14.4032	13.5782	13.9666	14.0504	14.0381	14.1819	14.5762	14.3589	7.72916e-05	0.000411511		Phypa_222742
Phypa_118584	14.3876	14.1789	14.5545	14.2258	14.0983	13.9616	14.1925	14.6028	14.5455	14.7471	15.509	16.2135	16.2972	15.4143	16.4209	15.7908	16.8398	15.8925	7.73273e-05	0.000411511
Phypa_96840	13.2433	13.2803	13.3321	13.243	13.3633	13.3496	13.4848	13.6442	13.8619	13.5143	13.5283	13.5423	13.0547	13.2706	13.2026	13.0126	12.9822	13.2058	7.73385e-05	0.000411511
Phypa_149138	13.3123	13.2435	13.429	13.5389	13.1931	13.1639	13.9214	14.5409	13.5608	13.6144	13.932	14.4724	14.0933	14.4417	14.6379	16.2955	16.0948	15.3091	7.83492e-05	0.000416593		Phypa_149138
Phypa_132160	14.0194	14.2271	13.8651	13.8658	14.0943	13.5365	14.3745	14.57	13.6321	14.4338	15.0359	14.5301	15.1184	15.2599	15.1601	14.9517	15.2695	15.1678	7.85127e-05	0.000417167
Phypa_139487	13.1112	13.4605	13.3752	13.3095	13.2636	13.1987	13.2984	13.246	13.3087	13.3285	13.4203	13.4516	13.3066	13.6177	13.3752	13.9956	13.8627	14.1436	7.8862e-05	0.000418496
Phypa_194754	13.9875	13.5043	13.461	13.6649	13.3921	13.5199	14.0297	14.1437	13.8985	13.9532	14.4313	14.111	14.0769	14.2248	14.4136	14.9921	15.0338	14.6737	7.88746e-05	0.000418496
Phypa_161316	13.4186	14.8217	13.9835	13.275	13.2547	14.3993	15.1606	15.6341	16.4299	16.5225	15.9	16.0028	15.8353	16.3627	16.3096	15.6207	16.4116	15.7892	7.91715e-05	0.000419775	Trihelix
Phypa_45544	13.6009	13.3793	13.3101	13.7506	13.3923	13.5253	13.2293	13.4769	13.5608	13.7706	14.0673	13.8274	13.7991	14.0764	13.9364	14.1541	14.7621	14.4086	7.93855e-05	0.000420612
Phypa_234807	13.0643	13.5514	13.1785	13.3412	13.3192	13.4377	13.0593	13.4061	13.2868	13.1708	12.8691	12.7243	12.6836	12.6466	12.9219	12.4163	12.4356	12.5389	7.95296e-05	0.000421078
Phypa_205855	13.616	13.086	13.1744	13.2951	13.5509	13.0784	13.1576	13.3174	13.3123	13.4204	14.0215	13.8883	13.6545	13.8827	14.0077	14.3096	14.3538	14.5445	7.96917e-05	0.000421638
Phypa_206410	13.0264	13.071	13.0713	13.0843	13.104	13.0046	13.007	13.1323	13.1478	13.2907	13.0595	13.3217	13.3481	13.4071	13.391	12.8571	12.8306	12.8353	7.98996e-05	0.00042244		Phypa_206410
Phypa_171263	15.3329	17.6513	16.2145	16.3788	15.5959	14.904	17.6169	17.9047	19.4963	19.5018	19.2103	19.3362	19.3051	19.1958	19.6701	18.2899	20.0235	19.1477	8.0644e-05	0.000426075
Phypa_193010	13.3699	13.5186	13.3997	13.3176	13.4685	13.3365	13.6182	13.9127	14.0751	14.4385	14.8366	14.3728	14.89	14.7401	15.2773	14.8509	16.2492	14.7171	8.13795e-05	0.000429517
Phypa_167732	14.9308	14.588	15.456	14.5516	14.921	15.0062	15.7436	15.3473	15.1171	15.4504	15.7251	16.0333	15.9009	16.2282	16.3266	16.2629	17.0347	16.7948	8.14217e-05	0.000429517
Phypa_126748	13.9082	13.4605	13.3892	13.544	13.6536	13.7178	13.8303	13.74	13.8167	13.979	14.7207	14.4255	14.6764	14.5095	15.0691	14.6934	15.4469	14.6652	8.14674e-05	0.000429517
Phypa_230966	15.0575	14.0345	15.2669	14.601	14.9116	15.1991	14.3863	14.9661	14.9878	15.9154	16.3836	15.8289	16.0137	16.3294	16.7789	16.8513	17.1067	16.0587	8.15604e-05	0.000429706
Phypa_149666	13.4186	13.1659	13.2726	13.232	13.2085	13.1656	13.6471	13.9741	13.5608	13.6191	13.7305	13.9851	13.602	13.9872	13.9974	14.5246	14.5929	14.2139	8.16297e-05	0.000429769
Phypa_111827	13.7585	13.3432	13.6246	13.9149	13.2067	13.3319	14.6968	14.0528	14.505	14.5804	14.4161	13.8224	14.5463	14.5363	14.3448	13.0321	13.3387	12.899	8.1729e-05	0.00042999
Phypa_18452	13.8862	13.5932	14.0325	14.0927	13.7283	13.7089	13.6747	14.0381	13.8937	13.8558	14.2709	14.0312	14.0741	14.2425	14.0854	14.7797	14.9498	15.0205	8.23694e-05	0.000432849	SOH1
Phypa_168722	14.4172	13.9177	13.8963	13.8596	14.1218	14.2769	14.6193	14.739	14.8237	14.7701	14.775	14.8942	14.5155	14.5396	14.8512	14.0824	14.2151	14.1934	8.2437e-05	0.000432849
Phypa_170743	14.1975	14.0998	14.5036	14.2396	13.9848	14.0539	14.5385	14.8274	15.6058	16.0917	15.6298	15.587	15.0914	15.6949	15.685	15.1233	15.8868	15.3871	8.24458e-05	0.000432849
Phypa_192595	14.4318	14.4398	14.1529	14.0573	13.9529	14.1065	14.4695	14.5844	14.0197	14.0241	14.4197	14.5782	15.1378	14.9484	14.756	15.2045	15.1194	15.2296	8.27293e-05	0.000433879
Phypa_106107	16.4272	17.4319	17.1519	16.3276	16.7882	17.1521	17.8673	17.9939	18.2168	18.2649	18.2383	18.2456	18.1891	18.3706	18.339	18.2506	19.0748	18.361	8.27605e-05	0.000433879
Phypa_130092	13.6493	13.5985	13.714	13.5607	13.6974	13.6202	13.2218	13.298	13.0983	12.8082	13.0118	13.2585	13.6545	13.431	13.4273	13.843	13.7507	13.5537	8.28155e-05	0.000433879
Phypa_186615	14.1454	13.7939	13.7688	13.767	13.9577	14.0635	13.8241	13.6812	14.257	13.6608	13.7996	13.341	13.0878	13.3329	13.1415	12.4948	12.9145	13.0104	8.32605e-05	0.000435906
Phypa_51664	13.4052	13.2406	13.3466	13.2837	13.2745	13.3744	13.7205	14.0417	13.5424	13.732	13.7769	13.59	13.3647	13.5385	13.5165	13.1259	13.1577	12.9997	8.334e-05	0.000436018
Phypa_173284	13.1502	13.4018	12.9364	13.4173	13.1758	13.2802	12.8474	12.4155	13.1996	13.2273	13.1238	13.111	13.0584	13.0223	13.2952	14.4571	14.4941	13.9163	8.49033e-05	0.000443759
Phypa_198150	15.2877	15.4894	15.4358	15.1461	14.8521	14.6029	15.7898	16.0899	17.0772	16.0526	16.7452	15.7442	16.6416	17.0741	16.61	18.0006	19.017	17.7829	8.49381e-05	0.000443759
Phypa_98884	14.5676	14.6556	14.4775	14.6164	14.4603	14.6373	14.1159	14.1361	13.837	13.6191	13.9473	13.8954	13.9784	13.523	13.8926	14.2608	14.2655	13.8608	8.5162e-05	0.000444565
Phypa_158470	14.2928	14.8069	14.7922	15.1208	14.9614	14.9792	14.5004	14.6805	14.8357	13.7288	14.2491	13.906	14.1202	14.2234	14.08	14.4756	14.5278	14.6034	8.52109e-05	0.000444565
Phypa_179405	14.57	14.8984	14.4792	14.9135	15.1312	14.3789	15.4259	15.6475	15.7994	15.8231	16.3692	16.7166	16.4285	16.1782	16.1353	15.2321	16.3455	15.6114	8.57083e-05	0.000446849
Phypa_199981	13.4423	13.2501	13.5607	13.8032	13.4747	13.41	13.2404	13.8084	13.3087	13.7035	14.0199	13.6754	13.808	14.0627	14.2165	15.0417	15.2543	14.4684	8.6011e-05	0.000448116
Phypa_138082	12.964	13.1062	13.2745	13.1112	13.2185	12.9656	13.388	13.0088	13.3829	13.4978	13.5306	13.8859	13.5489	13.8116	14.1185	13.9604	14.4762	14.5314	8.63837e-05	0.000449745
Phypa_163593	13.8521	13.7312	13.5229	13.705	13.7517	13.8307	14.3762	14.298	14.1025	14.1546	13.9691	14.1592	14.6508	14.0097	14.5976	15.359	16.0361	15.2632	8.65021e-05	0.000450049
Phypa_173209	13.4025	13.3061	12.8827	13.4134	13.3534	13.2531	13.5249	13.5037	13.7083	13.1579	12.8108	12.6475	12.6643	12.6302	12.5356	12.2309	12.2018	12.8815	8.67549e-05	0.000451051
Phypa_127192	14.6785	14.4188	14.8963	14.6481	14.6864	14.8352	14.7205	15.0941	14.8754	14.5468	14.9749	14.9306	15.3572	15.0945	15.2016	15.9828	15.6913	16.0094	8.7784e-05	0.000456085
Phypa_80683	14.2523	15.7762	14.8087	16.3098	13.9838	14.4567	15.4852	16.6661	17.3658	16.472	18.785	18.9278	18.9484	19.2513	19.0067	18.8639	19.7034	18.3607	8.80374e-05	0.000457085
Phypa_190588	13.8561	14.2914	14.3138	13.9015	14.3716	14.0048	14.5549	14.7418	15.0504	14.8648	15.1446	14.45	15.2995	15.1395	15.2302	16.0244	16.5251	15.5828	8.81373e-05	0.000457176
Phypa_160377	13.2129	13.4979	13.5823	13.6908	13.451	13.2822	13.6359	14.0005	14.2438	13.5882	14.6866	13.6017	14.1483	14.3852	14.0647	15.7233	16.2814	15.6088	8.81807e-05	0.000457176
Phypa_113688	14.2701	13.736	14.2283	13.947	14.3567	13.9385	14.3469	14.1985	14.691	14.2593	14.7063	15.0132	15.1665	15.2719	15.2792	15.2216	15.9644	15.5421	8.82729e-05	0.000457176
Phypa_110926	13.7564	13.231	13.7902	14.4275	12.8873	13.3411	14.2496	14.5473	13.6219	14.2571	14.8991	15.4007	15.0686	15.2975	15.6685	15.9628	16.6038	16.07	8.82989e-05	0.000457176
Phypa_173134	14.2701	14.7189	15.1248	14.9177	15.1385	14.5048	13.8142	14.1304	14.7395	14.9799	14.9791	14.6104	13.4003	13.8306	13.8008	12.5147	12.6268	12.8216	8.85377e-05	0.000458096
Phypa_139334	14.2206	13.6303	14.1744	13.8869	14.1241	14.2077	14.2255	14.2327	13.9804	13.7364	14.7954	14.6629	14.5436	14.8892	14.9067	15.582	16.0042	16.0979	8.87647e-05	0.000458954
Phypa_206556	13.9585	13.5985	14.0337	14.0248	13.6918	13.9464	14.1349	14.1522	13.832	13.8123	14.3168	14.7481	14.4937	14.807	15.0213	15.5123	15.1317	15.5178	8.89012e-05	0.000459343
Phypa_79610	13.3671	13.5106	13.4136	13.4348	13.3916	13.4865	13.2496	13.2539	13.2813	13.2669	13.2689	13.0312	13.1378	13.1547	13.0493	13.0891	13.1229	13.13	8.94033e-05	0.000461619
Phypa_140448	13.155	13.5545	13.0603	13.2391	13.418	13.4222	13.5952	13.5199	13.4253	13.7112	13.9658	14.0094	13.9255	13.8661	13.8963	13.8477	14.2575	13.9786	9.02718e-05	0.000465782
Phypa_169857	13.5676	14.1639	14.0065	14.2881	13.7673	13.7631	14.1399	14.6942	14.9389	14.9735	15.2429	15.0039	15.3804	15.3543	15.5285	14.3468	15.2511	14.7758	9.1408e-05	0.000471321
Phypa_168518	13.0369	12.9296	13.85	12.6901	12.9119	13.3588	13.6637	13.8761	14.3087	14.4231	15.1549	13.5841	14.2296	14.6988	15.1068	17.0821	18.5222	16.323	9.20115e-05	0.000474107		Phypa_168518
Phypa_59769	13.858	13.8899	14.7293	14.8857	14.1708	14.3167	14.4946	15.0546	14.5424	14.8327	15.1312	15.3357	15.1878	15.4806	15.8051	16.2935	16.3931	15.942	9.20891e-05	0.00047418		Phypa_59769
Phypa_175806	13.2716	13.4069	13.4015	13.3261	13.3224	13.269	13.2624	13.0498	13.376	13.1962	13.6096	13.7363	13.7379	13.6507	13.9171	14.1535	14.3158	13.9177	9.2233e-05	0.000474595
Phypa_199383	14.4092	14.1939	14.047	14.2938	14.1164	14.3449	14.7311	14.503	14.4034	13.8205	14.8164	14.3617	14.8621	14.7539	14.9824	15.9942	16.6005	15.866	9.30007e-05	0.000478218
Phypa_232260	13.1709	13.0721	13.1457	13.0723	13.1967	13.1328	13.2386	13.0975	13.1539	13.1218	12.984	12.8883	12.8998	12.9628	12.9268	12.8398	12.7416	12.8549	9.32949e-05	0.00047939
Phypa_82453	13.804	13.9069	13.7056	13.8429	13.8392	13.7417	14.3187	14.4218	14.5081	14.5984	14.5044	14.9575	14.4471	14.6415	14.6194	14.396	15.0649	14.4353	9.33565e-05	0.00047939
Phypa_72187	12.8243	13.0818	12.7981	12.7679	13.0532	12.7495	13.0103	12.5855	12.9713	13.2936	13.1563	13.2268	13.0805	13.1079	13.2707	14.3518	14.1918	13.6246	9.34563e-05	0.000479573
Phypa_141723	16.2839	15.1679	14.7702	14.9779	15.2564	15.2699	15.0627	15.4142	15.1443	15.7482	16.5903	16.6838	16.3206	16.7559	17.0786	16.9956	17.3385	16.9533	9.38004e-05	0.000480804
Phypa_172876	14.1219	14.3441	13.7126	14.284	13.9319	14.7243	14.5671	14.6385	15.5058	14.232	14.3498	14.4181	13.9901	13.8853	14.1986	12.7315	13.2639	12.939	9.38741e-05	0.000480804		Phypa_172876
Phypa_5250	13.5748	13.2634	13.6599	13.3654	13.5816	13.411	13.233	13.5868	13.3691	13.3228	13.7845	14.0376	13.8428	13.911	14.1663	14.5068	15.0552	14.572	9.38885e-05	0.000480804
Phypa_110540	13.8363	13.9602	14.1744	14.0882	14.003	14.0194	14.0211	13.9099	14.2457	13.8488	14.1723	13.9329	14.3436	14.3252	14.265	14.8239	15.3065	14.8793	9.44449e-05	0.000483323
Phypa_204526	14.0779	14.8236	14.7876	15.1218	14.5263	14.7941	14.3559	14.395	15.1336	14.5206	15.0493	14.8557	15.6842	15.5385	15.4459	16.1819	16.4011	16.2707	9.46427e-05	0.000484005		Phypa_204526
Phypa_91828	13.3421	14.0339	13.9435	13.4812	13.1971	13.6572	14.7416	14.9374	14.5578	14.6991	14.3272	14.9398	14.275	14.2759	14.3962	13.8143	14.058	13.5221	9.48589e-05	0.00048478
Phypa_162685	13.4811	13.127	13.5607	13.2477	13.5738	13.3824	13.5355	13.4588	13.46	13.3343	13.2333	13.2173	12.9823	13.146	13.2105	12.5768	12.8393	12.7005	9.49974e-05	0.000485157
Phypa_150534	13.3998	13.8801	13.4509	14.1209	13.2689	13.4843	13.7803	14.193	14.4303	14.1383	15.2319	15.5589	15.096	14.9413	15.4857	15.5701	16.1816	15.4772	9.52585e-05	0.000486159
Phypa_223169	13.4318	13.5606	13.6364	13.6156	13.652	13.5256	13.8619	13.8485	13.9974	13.6167	13.7413	13.419	13.5209	13.5872	13.5004	12.8524	13.2381	13.2632	9.53297e-05	0.000486192
Phypa_151693	13.276	13.5459	13.4939	13.4888	13.6242	13.3691	13.1635	12.9276	13.219	13.5394	13.4777	13.3822	13.4633	13.7339	13.6141	14.3917	13.799	14.3478	9.5711e-05	0.000487681
Phypa_219493	13.2789	13.3776	13.6409	13.5028	13.6092	13.529	13.8315	13.8681	13.8631	14.2173	13.9243	14.1523	13.7969	14.119	13.9985	13.8618	14.1069	13.9127	9.57518e-05	0.000487681
Phypa_233475	13.2877	13.0764	13.2877	13.1788	13.3046	13.0462	13.1249	13.1437	13.4567	13.5566	14.2471	14.1028	13.5918	13.8731	13.8677	14.2477	14.5736	13.9418	9.65122e-05	0.00049122
Phypa_146167	13.6561	13.4963	13.8926	13.7573	13.7514	14.0846	13.7904	13.4919	13.6436	13.5067	13.6351	13.9604	13.9224	13.9929	13.8217	14.6882	14.6925	14.5472	9.72799e-05	0.000494792
Phypa_200499	14.5748	15.4531	13.9812	14.015	14.1026	14.8963	17.0533	16.921	18.2365	17.79	16.9414	16.9172	16.6673	16.4917	16.2905	14.9443	16.573	14.9902	9.75862e-05	0.000496013
Phypa_131965	12.9025	12.997	12.8827	12.8574	12.776	12.7951	13.4259	13.5952	13.7675	13.7621	13.6866	13.8249	13.7586	13.6343	14.0448	13.728	14.3968	13.5126	9.79271e-05	0.000497408
Phypa_163336	13.1788	13.9008	13.6599	14.201	13.4689	13.4026	14.0802	14.1597	14.576	14.7653	14.7808	15.1857	14.8674	14.6487	15.2535	15.2525	16.4561	15.6394	9.82551e-05	0.000498737
Phypa_233663	14.8333	14.2223	15.0202	14.5929	14.8258	14.5935	14.1429	14.3778	13.8395	13.4733	15.0556	15.5529	16.0285	15.7572	16.5199	17.4725	16.8776	16.722	9.8329e-05	0.000498774
Phypa_125638	14.4318	13.4654	13.6036	14.4804	13.6619	13.6594	13.6218	13.9054	13.7328	13.9344	14.6947	14.0094	14.8905	14.6899	14.4676	15.4938	16.2605	15.9362	9.8842e-05	0.000501037
Phypa_110204	13.6264	13.0591	13.7688	13.3533	13.34	13.3251	13.5294	13.4527	13.5999	13.955	14.4517	14.5604	14.1237	14.4812	14.7915	14.2225	14.6564	14.1387	9.90256e-05	0.000501629
Phypa_134693	14.733	14.2549	14.8727	14.7414	14.123	14.4565	15.3834	15.6114	15.8338	15.7167	15.8048	15.7014	15.7216	15.6517	15.2858	15.2755	15.8563	15.2788	9.9863e-05	0.000505529
Phypa_233927	14.9911	14.5436	15.4256	14.8246	14.3443	15.0578	14.6917	15.3073	15.947	13.5615	13.5881	13.0904	13.8557	13.2492	13.3681	13.843	14.2332	14.1039	0.000100296	0.000507377
Phypa_172186	14.5349	14.0482	13.6186	13.8758	14.5906	14.4144	14.1299	13.99	13.7014	14.6191	15.5657	15.1498	15.4242	15.4835	15.0838	15.2516	15.3342	15.2921	0.000100389	0.000507508		Phypa_172186
Phypa_164050	13.3308	13.0195	13.2496	13.0383	13.2696	13.2693	13.6118	13.6199	13.5669	13.8528	13.8182	13.8715	13.4882	13.514	13.6685	13.6598	14.0998	13.8277	0.000100504	0.000507748
Phypa_161444	13.4397	12.9764	13.5229	13.3217	13.473	13.6676	13.4307	13.5242	13.219	13.2639	13.9724	14.0398	13.3496	13.9579	14.2952	15.6422	15.1069	15.0856	0.000100655	0.000508164
Phypa_41868	13.6538	12.9787	13.1457	13.2704	13.2245	13.0714	13.1189	13.0559	13.0384	13.6424	14.0086	14.0505	13.698	14.2519	14.1866	13.9524	13.7067	13.9062	0.000100765	0.000508379		Phypa_41868
Phypa_104427	14.6629	13.8862	14.4576	14.1374	14.2192	14.5612	14.6575	15.2513	14.5238	14.4338	15.5519	15.0225	15.4119	15.4107	15.8468	16.533	17.4224	16.4969	0.000100845	0.000508442
Phypa_140739	14.3897	13.7589	14.2283	14.0536	13.5486	13.6787	14.2399	14.5566	14.0983	14.251	15.1497	14.8073	15.0108	14.943	15.1688	15.2109	15.614	15.1463	0.000100981	0.000508783
Phypa_168922	15.3449	14.8609	15.8882	14.8636	15.7327	15.3594	15.0499	15.4784	16.301	16.7798	16.9013	16.5786	16.4097	16.8279	17.0482	18.1106	19.1695	17.3634	0.000101185	0.00050947
Phypa_159961	13.5556	13.5421	13.2573	13.4929	13.405	13.4321	13.3422	13.2928	13.3794	13.4231	13.6266	13.4451	13.6147	13.4869	13.9268	14.3656	13.9803	14.361	0.000101443	0.000510425
Phypa_159424	14.8717	14.5713	15.8882	14.2177	14.1896	16.0388	15.5392	16.0503	16.0878	16.3731	17.6356	17.2606	16.076	18.1219	18.0975	19.3863	20.7059	19.0438	0.000101515	0.000510445
Phypa_115540	13.2236	12.7874	13.323	12.9094	13.0432	13.2256	13.1944	13.2175	13.0794	13.378	13.8511	13.9806	13.6752	13.9985	14.2165	13.8143	14.1273	13.953	0.000101898	0.000512026
Phypa_172683	12.7373	13.1435	13.1866	13.0539	13.1105	12.9958	13.5579	13.5169	13.6522	13.9287	13.7959	13.8835	13.5789	13.6968	13.8008	13.9451	14.7254	14.0579	0.000102048	0.000512437		Phypa_172683
Phypa_98200	13.2252	13.1497	13.1415	13.0258	13.1348	13.1511	13.4332	13.2988	13.2683	13.2533	13.5574	13.3889	13.1844	13.363	13.4273	14.0006	14.2414	13.8262	0.000102245	0.000513085
Phypa_36133	14.9848	14.8275	15.8423	15.173	14.8423	15.1451	16.0119	16.1048	16.1417	16.0312	16.3	16.2818	16.0796	16.1482	16.1856	16.8001	17.2691	16.6233	0.00010299	0.000516476
Phypa_142855	14.1975	15.2983	14.9171	15.0231	15.3329	15.5619	15.8413	16.4948	16.4403	16.0993	16.4191	16.111	16.4924	16.7399	16.4174	16.3526	16.6402	16.6682	0.0001032	0.00051704
Phypa_175384	14.2129	14.3565	13.7849	14.0566	13.8313	14.1361	15.0275	15.2954	15.7226	15.7546	15.1155	15.3889	14.9102	15.3742	15.1079	14.7643	15.2971	14.5665	0.00010324	0.00051704
[Phypa_117402;Phypa_176895]	13.7918	13.4979	13.7027	13.7883	13.3204	13.7494	13.5127	13.9942	13.8594	13.9039	14.3129	14.0904	14.5423	14.4227	14.4593	14.2877	14.7335	14.7179	0.000103477	0.000517713
Phypa_172615	13.5891	13.4898	13.9146	13.7709	13.8081	13.4201	13.2105	13.4092	13.837	13.6001	13.7731	13.4354	14.2541	13.9246	13.8975	14.6069	14.7346	14.9943	0.000103513	0.000517713
Phypa_9132	13.1243	13.1759	13.3321	13.214	13.1533	13.0966	13.4226	13.6495	13.5455	13.3513	13.1853	13.1982	13.0473	12.9775	13.0247	12.6363	13.0206	12.9474	0.000103745	0.000518466
Phypa_60371	13.3753	13.7702	13.3321	13.2909	13.4222	13.656	14.5851	14.2211	14.1376	13.7832	13.1853	13.6017	13.698	13.4569	13.5356	12.9018	13.0836	13.1484	0.000103802	0.000518466
Phypa_159403	14.6829	13.5421	14.154	12.5568	13.0203	13.9397	15.7059	15.7856	14.5081	15.1563	15.3682	14.7793	15.5725	15.6333	15.4425	16.615	16.8766	16.7257	0.000103953	0.000518876
Phypa_5909	13.4476	13.2577	13.3064	13.2025	13.2106	13.284	13.458	13.4045	13.3656	13.5219	13.7808	13.7189	13.6322	13.7223	13.7607	13.3776	13.4665	13.6669	0.000104622	0.00052187
Phypa_233239	13.6493	13.3116	13.3663	13.3542	13.4747	13.5353	13.3002	13.3612	13.5176	14.017	13.9791	14.0914	13.8493	13.6323	13.7471	13.4311	13.5397	13.4228	0.000105139	0.000524039
Phypa_128315	15.8368	14.9308	15.9554	16.044	15.5855	15.7621	16.6053	16.5587	16.0708	16.5972	17.1466	17.2154	16.6824	17.029	16.9598	17.4485	18.2898	17.4616	0.000105197	0.000524039
Phypa_172374	13.6918	13.388	13.3101	13.7651	13.4262	13.2663	13.3335	13.745	13.5363	13.8608	14.3556	14.36	14.2214	14.4215	14.4238	14.2042	14.3568	13.9502	0.000105407	0.000524735
Phypa_165557	13.9603	13.7729	13.5165	13.8923	13.7801	13.6544	13.7416	13.7437	13.5363	13.1449	13.1882	13.0946	13.1827	13.099	12.9648	12.5305	13.1334	13.2104	0.00010566	0.000525648
Phypa_134509	13.5114	13.9213	13.9951	13.9321	13.5913	14.1276	13.7468	13.7703	13.9918	13.2578	13.4373	12.9025	13.1725	13.1859	12.9928	13.1618	12.8263	13.076	0.000106815	0.000531041
Phypa_93518	13.6718	12.844	12.9789	12.9847	13.4932	13.3064	13.361	13.5841	13.0296	13.5761	14.0704	13.9329	13.9245	14.0317	14.2745	14.4867	15.069	14.6325	0.000106925	0.000531233
Phypa_131440	13.3166	13.4348	13.417	13.4547	13.4524	13.529	13.4259	13.7324	13.5301	14.0382	13.9783	13.5408	13.4951	13.6507	13.754	14.9842	15.0763	14.3091	0.000107019	0.000531348
Phypa_197860	13.7669	13.1558	13.8165	13.1999	13.389	13.8645	13.6938	14.2687	13.5363	13.1643	14.4683	14.341	14.5607	14.7492	15.0459	15.8279	15.8045	15.7798	0.000107955	0.000535644
Phypa_234689	15.0106	13.9625	15.461	15.2904	15.5202	14.4135	14.0446	14.8549	15.2683	14.6037	15.4992	15.1313	15.798	15.9563	16.11	17.4592	17.7271	17.6433	0.000108562	0.000538298
Phypa_16797	13.7093	13.4736	13.3927	13.1495	13.4632	13.5707	13.6359	13.6786	13.3863	13.6202	13.9354	13.8906	13.9071	14.3379	14.2726	14.2667	14.1167	14.2877	0.000109762	0.00054344	tify	Phypa_16797
Phypa_173509	15.8005	15.3583	15.4264	15.7945	15.6162	15.4258	14.7707	15.514	15.3855	14.88	15.2844	14.9218	14.3527	14.1978	14.3339	14.2947	14.9156	14.3436	0.000109813	0.00054344
Phypa_66959	13.1788	13.1537	13.3101	13.2126	13.2925	13.1681	13.1369	13.2048	13.2683	13.0574	12.9456	12.852	12.8385	13.0033	12.8113	12.6363	12.6368	12.9446	0.000109816	0.00054344
Phypa_17309	14.4052	13.4473	13.8423	14.0895	14.1469	13.5241	14.0966	14.5979	13.6321	14.7277	15.8228	15.9666	14.9547	16.0321	15.7049	15.8603	16.3953	15.6476	0.000110702	0.00054746
Phypa_135810	13.9946	12.8134	13.129	12.7772	12.9722	12.5636	13.6046	13.6062	13.0772	13.7832	13.8548	14.0695	14.1793	14.1489	14.08	14.2831	14.4941	14.5012	0.000110998	0.000548563
Phypa_17498	14.6322	14.6365	15.4118	14.6908	14.2464	14.9418	13.8595	15.2139	15.1814	15.4251	16.1503	15.4264	16.4708	16.3828	16.6904	16.2525	16.4008	16.2714	0.000111467	0.000550519
Phypa_171243	13.3108	13.2348	13.3064	13.2364	13.0341	13.2217	13.1129	13.0569	13.4714	13.2335	13.2756	13.3617	13.203	13.3962	13.1765	13.9318	13.9842	14.3318	0.000111896	0.000552137		Phypa_171243
Phypa_135465	15.308	14.113	14.3421	15.0546	15.1481	15.4406	15.5243	15.3669	14.6861	14.709	16.0735	15.3604	16.4021	16.4173	16.5926	17.2371	17.6885	17.1906	0.000111942	0.000552137
Phypa_173131	17.3858	18.5128	18.5167	18.2648	17.6921	17.4255	18.1329	19.0467	18.8172	19.3085	19.555	19.8779	19.3322	19.8893	19.8279	19.4606	19.9966	19.3728	0.000112704	0.000555529		Phypa_173131
Phypa_161460	14.4683	14.6911	14.9601	14.4035	15.1458	14.8189	14.7449	14.8251	15.5113	13.9316	13.8833	14.0094	14.1466	13.674	14.0636	13.2442	13.9607	13.5711	0.000113362	0.000558404	C2H2	Phypa_161460
Phypa_213315	13.5772	13.517	13.9974	13.9955	13.6842	14.0669	13.6637	13.6654	14.2683	14.3959	14.5892	14.3583	14.4604	14.4743	14.8739	14.8303	15.7439	15.2058	0.000113526	0.000558844
Phypa_204738	14.5361	14.2057	14.1374	14.5019	14.4182	14.1975	14.5586	14.5848	14.1478	14.0522	14.8886	14.8569	15.0304	15.0176	14.8087	15.7048	15.972	15.7059	0.000113715	0.000559411
Phypa_3938	14.3037	13.6237	13.7876	13.8505	13.9031	13.3975	13.955	13.6562	13.5669	12.9344	12.4106	12.787	13.113	13.0596	12.8926	13.8788	13.9626	14.0579	0.000113828	0.000559597
Phypa_203525	13.4657	14.3547	14.7876	13.9035	14.3322	14.4062	14.6161	14.745	15.0197	15.3039	15.281	15.3305	15.4206	15.6229	16.0437	15.4958	15.9725	15.6489	0.000114318	0.00056164		Phypa_203525
Phypa_81888	12.9875	13.0743	13.1206	12.9464	13.3029	13.1601	12.9505	12.6942	13.1478	13.1218	13.2249	13.1513	13.0842	13.1575	13.1622	14.243	13.7161	13.8124	0.00011467	0.000563
Phypa_206578	13.7856	13.7271	13.5793	13.6526	13.7795	13.6725	14.1149	14.0295	14.6175	13.8388	13.3657	13.4157	13.4827	13.4405	13.2496	13.1718	13.1816	13.3075	0.000115995	0.000569129
Phypa_227948	16.0737	16.6196	16.0696	16.4704	15.6708	16.0502	16.8853	16.8537	17.4541	17.7328	17.3116	18.1006	17.5025	17.8619	17.8898	17.3412	18.5593	17.6831	0.000116371	0.000570604
Phypa_158805	14.0446	14.1719	14.7948	13.7154	14.2636	14.1041	14.052	13.8186	14.2757	14.2118	15.0704	15.2001	14.6372	15.2516	15.369	15.5872	15.9773	15.8957	0.000116508	0.000570901
Phypa_217391	13.927	13.723	13.895	14.0784	13.6869	13.8205	14.2302	14.2363	14.6058	14.0721	14.7177	14.6545	14.5482	14.8458	14.9322	15.0317	15.6594	15.8336	0.000116752	0.000571723		Phypa_217391
Phypa_126969	13.2129	13.0515	13.0042	12.9636	13.2166	13.0659	13.1857	12.9154	12.9552	13.0044	13.0469	13.0268	13.0473	13.0442	12.9695	13.7349	13.6206	13.5107	0.000117351	0.000574281
Phypa_123753	14.7622	14.8471	14.6562	14.8139	14.6302	14.8361	15.5029	15.4239	15.3612	14.778	15.1705	15.2677	15.4913	15.4203	15.4779	14.3705	14.8056	14.9697	0.000117498	0.000574625
Phypa_199427	13.4862	13.2387	13.3101	13.2968	13.3348	13.291	13.2551	13.2389	13.2267	13.3738	13.5215	13.2913	13.4492	13.5904	13.4307	14.0348	13.7756	13.7055	0.000117854	0.000575993
Phypa_158606	13.5507	13.5621	13.5101	13.5616	13.562	13.5393	13.798	13.7648	13.6777	13.5786	14.2689	14.2474	14.1518	14.5418	14.3927	13.1465	13.2861	13.2359	0.000117939	0.000576032
Phypa_165348	13.8833	13.458	13.461	13.5193	13.6123	13.6437	14.0687	14.1077	14.422	13.7145	13.6846	14.2192	13.7494	13.9645	13.9171	13.0013	13.1629	13.2587	0.000118433	0.000578068
Phypa_65820	13.3944	13.2784	13.3101	13.4656	13.4611	13.4979	13.54	12.8368	13.4567	13.4311	13.6413	13.5841	13.788	13.3705	13.4375	14.9101	14.5264	14.3129	0.000118693	0.00057896		Phypa_65820
Phypa_222025	14.9214	14.5713	14.8727	14.509	14.4266	14.3873	14.9391	15.3697	15.8174	15.3414	16.1012	15.4692	15.39	16.0442	16.0772	16.1304	16.7658	16.3516	0.000119283	0.000581032
Phypa_124356	14.4912	14.7292	14.6829	14.447	14.3212	14.9322	14.4628	15.1465	15.0665	14.6493	14.9105	14.6432	14.9725	15.4476	15.5141	16.3485	16.3876	15.998	0.000119314	0.000581032
Phypa_172732	12.8872	12.9672	13.0292	13.0758	12.6502	13.1018	12.881	12.5813	13.0515	13.1643	12.9354	13.0695	13.0379	12.8922	13.1269	13.6767	13.9851	14.169	0.00011935	0.000581032		Phypa_172732
Phypa_129925	13.6973	13.3333	13.4476	13.5452	13.5184	13.4243	13.5294	13.7592	13.6028	13.8528	14.1012	14.2059	13.9417	14.1732	14.352	14.0459	14.385	13.9793	0.00011988	0.00058323
Phypa_111129	13.3998	13.6426	13.8474	13.6889	13.7094	13.6838	13.8204	13.9963	13.9247	13.7748	14.3142	14.1788	13.7632	14.1256	14.1724	15.428	14.7507	15.1356	0.000120637	0.000586536
Phypa_8796	13.2701	13.0372	13.129	13.0165	13.2598	13.2721	13.0488	12.901	13.003	13.1052	12.6621	12.7768	12.7632	12.6669	12.714	11.9842	12.1749	12.4781	0.000120951	0.000587681
Phypa_173575	13.3699	13.3351	13.3962	13.4167	13.1818	13.5423	13.2588	13.5545	13.6205	13.3931	13.293	13.0779	12.9306	13.0779	13.0691	12.8014	12.8263	12.756	0.000121149	0.000588261
Phypa_212421	13.4397	14.4035	13.9882	13.683	13.4844	13.891	14.8413	15.213	16.3213	16.0617	15.3733	15.7316	15.271	15.5967	15.5372	15.5509	15.6835	15.112	0.000121305	0.000588638
Phypa_160584	14.2448	14.2803	14.57	14.5127	14.6906	14.311	14.9075	15.3005	15.1599	14.5689	15.5968	14.372	15.3198	15.6281	15.1206	16.9027	17.2275	16.5608	0.000121741	0.000590368
[Phypa_76022;Phypa_163490]	12.7627	13.6383	13.0951	12.933	12.4448	12.3777	13.4469	13.6838	14.0558	13.9936	14.0564	14.2078	13.808	14.09	13.8525	13.2164	13.6564	13.2151	0.000122084	0.00059165
Phypa_189851	13.5507	13.4817	13.5229	13.4938	13.367	13.4098	13.6303	13.4124	13.585	13.3457	14.2193	13.4024	13.7379	13.6669	14.1946	14.8319	14.9308	14.83	0.000122347	0.000592541
Phypa_146815	16.2056	15.0066	15.264	15.5213	16.3207	15.8843	16.484	17.0221	15.3069	13.9419	15.2095	14.7349	14.1166	14.7155	14.0247	13.5538	13.6758	13.3673	0.00012278	0.000594256
Phypa_62219	14.7948	14.5728	15.5839	15.0945	16.0148	15.3472	15.1867	15.4569	16.7917	17.8949	17.0118	16.8054	17.4235	17.4726	17.7375	17.1668	18.3286	17.0084	0.000123002	0.000594948
Phypa_228060	14.0813	14.0262	14.0359	13.957	14.0422	14.0631	14.2487	14.3982	14.5999	14.76	15.2964	15.6816	14.7437	15.3367	15.3376	14.6217	15.4055	15.3537	0.000123188	0.000595459
Phypa_80537	13.4292	13.4239	13.7056	13.3806	13.3954	13.5827	13.6203	13.7673	13.9459	14.0505	14.1925	14.0558	14.2329	13.971	14.1601	14.0931	14.6727	14.1798	0.000123503	0.000596599	MYB-related
Phypa_134389	13.0541	13.2896	13.2184	12.9382	13.4284	13.1171	13.0884	12.4889	13.1233	13.1772	13.015	13.1473	13.1202	13.368	13.4972	14.3244	14.4469	13.9362	0.000124043	0.000598821
Phypa_169046	13.9214	13.6207	13.3822	13.6337	13.4261	13.3988	13.7429	13.7697	13.5969	13.5591	13.3479	13.6809	14.0113	14.0192	13.8626	14.4582	14.3688	14.5482	0.000124521	0.000600744
Phypa_171226	14.2373	13.7502	13.8269	13.7547	14.0009	13.286	14.9729	14.6321	14.3898	14.3228	14.8833	14.9398	15.2089	15.0787	14.8449	14.9878	15.3665	15.1058	0.000124854	0.000601715
Phypa_188712	13.1756	13.2728	13.2302	13.0164	13.2142	13.1299	13.3266	13.1699	13.4665	13.1018	13.0626	12.9604	12.7494	12.7568	12.9073	12.6758	12.5022	12.9191	0.000124883	0.000601715
[Phypa_99334;Phypa_99336]	14.6241	13.2615	13.5762	14.0315	14.481	13.3191	14.8498	14.5373	13.4135	14.389	15.6408	15.8048	15.4017	15.6354	16.1906	16.6256	17.7574	17.4223	0.000125474	0.000604096
Phypa_140315	13.2848	13.4222	13.2726	13.3179	13.3695	13.2793	13.388	13.4187	13.4	13.4863	14.015	14.2511	13.9386	14.0286	14.0734	13.7751	13.9822	14.1436	0.000125538	0.000604096
Phypa_151523	13.7938	13.1598	13.8113	14.0137	13.5913	13.6038	13.8547	14.3481	14.0857	14.1611	14.8816	14.3669	14.5982	14.5946	14.7279	15.6363	15.8478	14.9558	0.000126081	0.000606319		Phypa_151523
Phypa_65717	12.9946	13.0105	13.1906	13.0287	13.1885	13.2393	13.1088	13.298	13.0644	13.2995	13.2052	13.5841	13.6372	13.8502	13.9122	13.5577	13.6018	13.3861	0.000126436	0.000607633
Phypa_140180	13.0089	13.0284	12.8269	12.7696	13.0223	12.9832	13.0593	13.1399	12.9389	12.8327	12.6538	12.8323	12.6496	12.5754	12.6335	12.6794	12.5022	12.5088	0.000127431	0.000612024		Phypa_140180
Phypa_124457	13.7309	13.2577	13.2125	13.3025	13.08	13.0837	13.3729	13.26	13.115	13.1085	13.4106	13.5178	13.6247	13.8467	13.68	14.2572	14.0158	14.0811	0.00012796	0.000614174
Phypa_46777	14.0124	13.035	12.9554	12.8154	13.3217	13.4739	13.4242	13.3481	13.0983	13.1803	14.0951	13.852	14.1308	13.7568	14.0292	15.6463	15.1638	15.1026	0.000128183	0.000614563
Phypa_206770	12.8283	13.1839	13.2184	12.8287	12.9627	13.1901	13.8092	13.7636	13.8742	13.8825	13.7068	13.9581	13.8706	13.584	13.9974	13.7965	14.0872	13.5202	0.000128205	0.000614563		Phypa_206770
Phypa_212574	15.1768	15.423	15.4417	15.3614	15.3766	15.4871	16.0459	16.2703	16.3829	16.3781	16.3767	15.9714	16.0771	16.4575	16.0948	16.2031	16.7628	16.2135	0.000128959	0.00061778
Phypa_170208	14.0159	14.0015	13.934	13.8386	13.8029	14.0434	13.6884	14.0005	14.369	14.4068	14.4337	13.9025	14.0435	14.4071	14.384	15.4348	15.7946	15.0805	0.000129087	0.000617999
Phypa_55609	13.2493	13.2271	13.1457	13.3465	13.2528	13.3422	12.9906	12.8987	13.1719	13.0574	12.8511	12.7028	12.8727	12.8591	12.8008	12.9495	12.8816	12.8216	0.000129523	0.000619586
Phypa_165966	13.8202	13.8414	14.2184	13.4722	13.8867	14.1703	14.6971	15.2757	14.9985	13.8041	14.2662	13.6946	13.674	14.0349	14.0647	13.5266	13.5184	13.4248	0.000129584	0.000619586
Phypa_55615	13.1975	13.5498	12.8926	13.3448	13.399	13.3261	13.0719	12.6786	13.1878	13.2273	13.7501	13.5782	13.1963	13.6031	13.7769	14.55	14.4328	14.1905	0.000129918	0.000620786
Phypa_220535	14.4292	14.3758	13.9024	14.1281	13.8223	14.2223	15.6415	15.4096	16.1669	15.8144	15.587	15.2192	15.3436	15.5872	15.7553	14.313	15.5496	14.4645	0.000130076	0.000621146
Phypa_193902	13.7479	13.4687	13.4643	13.1783	13.3637	13.3228	13.8105	14.0295	14.4085	14.6823	14.285	14.4223	14.4119	14.1242	14.7499	14.1794	14.7598	14.1337	0.000130262	0.000621621
Phypa_126968	13.9438	14.0372	13.9719	14.0292	14.0269	13.9623	14.3447	14.2583	14.2035	14.3112	14.3129	14.0094	14.0473	14.1417	14.4187	13.7263	13.6515	13.6429	0.000130417	0.000621621
Phypa_55603	16.2782	15.9735	16.3866	15.694	15.7932	16.0931	15.8235	16.7129	16.6089	15.7474	16.9878	16.4815	16.5512	16.6141	16.5694	18.6745	18.8252	18.0214	0.000130505	0.000621621
Phypa_64318	13.0643	13.2539	13.2989	13.1557	13.1386	13.3217	13.2588	13.0857	13.2608	13.2758	12.6703	12.756	12.8385	12.7145	12.6569	12.3107	12.2543	12.5537	0.000130507	0.000621621
Phypa_229353	12.8987	12.8515	12.7471	12.8099	12.8246	12.6955	13.1991	13.0254	13.0384	13.4204	13.1475	13.59	13.2622	13.1431	13.3962	13.0649	13.2798	13.229	0.000130787	0.000622561
Phypa_226476	14.495	14.1699	14.2554	14.0604	14.281	14.2741	14.5324	14.4732	14.1917	14.8428	16.1316	16.2249	15.5995	15.6323	15.3734	14.745	15.0944	15.1026	0.000132046	0.000628151	C2C2_CO-like
Phypa_146744	15.1486	13.959	14.2302	14.2163	14.8603	13.5104	14.543	14.8664	14.2978	14.8164	15.9139	15.5309	15.7309	15.9595	16.2698	16.3793	16.5558	16.2541	0.000132457	0.000629366
Phypa_167969	13.5064	13.5789	13.9648	13.3064	13.391	13.4837	13.4817	13.911	14.5176	14.5118	14.8154	14.8073	14.4163	14.4215	14.8295	14.2005	14.3747	14.1387	0.000132469	0.000629366		Phypa_167969
Phypa_124552	13.0053	13.1415	12.714	13.4064	13.0179	13.014	13.0946	12.745	13.0983	13.1152	12.8869	12.7481	12.8998	12.9808	12.7796	14.163	13.8521	14.3151	0.000134019	0.000636327
Phypa_150451	15.1874	15.1724	15.5964	15.3894	14.9002	15.3335	14.5381	14.7819	14.8858	14.2157	14.8005	14.4819	14.5925	14.2916	14.57	14.1252	14.0431	14.1893	0.000134662	0.000638979
Phypa_124710	13.7752	13.1839	13.4341	13.5784	13.4065	13.5139	13.8254	13.6903	13.376	13.1449	12.7693	12.2324	12.6247	12.5925	12.4576	12.4582	12.3836	12.922	0.000134922	0.000639807
Phypa_5940	13.86	14.006	13.9974	13.8415	13.951	13.654	14.2105	14.7777	14.8864	14.6924	14.8637	14.9178	14.6247	14.7987	14.417	14.8587	15.4651	15.2899	0.000135167	0.000640561		Phypa_5940
Phypa_168115	12.9875	13.1104	13.3248	13.2619	13.5851	13.377	12.9414	12.9451	13.4632	12.968	12.7423	12.6919	12.4772	12.6669	12.5293	12.5844	12.6515	12.7655	0.00013529	0.000640741
Phypa_172918	13.7394	13.5545	13.7084	13.8616	13.6844	13.7002	13.3473	13.2407	13.2419	13.3199	13.3933	13.3305	13.3737	13.7027	13.2419	14.0891	13.7461	13.9446	0.000135451	0.000641096
Phypa_54095	13.1422	13.3006	13.3484	13.1609	13.3308	13.2631	12.9751	13.0397	13.296	13.76	14.2648	13.8361	13.5396	13.8617	14.037	14.4938	14.596	13.7647	0.000136529	0.000645791
Phypa_172600	13.276	13.2116	13.1744	13.1751	13.2664	13.3067	13.3846	13.4466	13.5238	13.193	13.1534	13.1393	13.213	13.0779	13.0111	12.9842	13.0356	13.163	0.00013665	0.000645957
Phypa_162298	13.3022	12.6556	12.8626	13.01	12.9679	13.1055	13.076	12.7198	12.8116	13.2335	13.2662	13.2732	13.6372	13.6052	13.7715	13.5344	13.5711	13.9614	0.000137009	0.000647026
Phypa_172401	13.2373	13.7203	13.6096	13.0141	13.2697	14.0123	13.8547	13.6864	14.3829	14.3513	14.7345	15.3948	15.1202	15.2398	15.4442	14.021	14.7575	14.1362	0.000137049	0.000647026
Phypa_159087	14.4265	13.2067	13.7307	13.5959	13.5525	13.7284	13.7139	13.8007	13.6565	14.2729	15.4286	14.899	14.869	15.1435	15.4105	15.0031	15.2168	14.6202	0.00013737	0.000648133
Phypa_118853	13.5652	13.3098	13.6096	13.4868	13.5895	13.6071	13.5594	13.6388	13.4954	13.4914	14.4553	14.6418	14.2845	14.569	14.832	14.5806	14.7846	14.7907	0.000137567	0.000648656
Phypa_98340	12.9082	12.9213	12.9507	12.9764	12.978	12.9213	12.8413	12.932	12.9529	12.9077	12.7959	12.7243	12.7835	12.8306	12.8626	12.3863	12.3598	12.6498	0.000137678	0.000648772
Phypa_159933	14.1013	14.3988	14.3752	13.8474	14.146	13.8871	13.7643	13.6341	14.1067	13.6308	13.6054	13.404	13.5529	13.5241	13.5293	13.7263	13.6231	13.7742	0.000138586	0.000652641
Phypa_174121	16.5796	16.2174	16.3734	16.4367	16.2988	16.4336	16.2171	16.2197	16.4978	16.0674	17.7895	17.3568	17.1444	17.442	17.3813	18.1958	18.3973	18.1429	0.000138855	0.000653494
Phypa_194836	13.8707	14.6372	14.1581	13.8216	14.4815	14.7364	13.8643	14.1318	14.8123	15.578	15.278	14.7857	15.504	15.4589	15.2229	15.9443	16.9575	16.0057	0.000139641	0.000656781
Phypa_144929	13.8442	13.36	13.5293	13.5472	13.5593	13.3351	13.6218	13.6812	13.3586	13.4068	13.8329	13.3822	13.8036	13.8555	13.9364	14.5529	14.893	14.4258	0.000140303	0.000659483		Phypa_144929
Phypa_170895	13.9911	13.6237	13.7417	13.6806	13.4004	13.9055	13.4242	13.8485	13.9342	13.9735	14.1342	13.9049	14.0171	13.9595	14.3248	14.8287	14.7507	14.6905	0.000141302	0.00066376	HB
Phypa_105287	13.4605	13.2348	13.5133	13.3932	13.4197	13.4526	13.4144	13.4373	13.3374	13.4177	13.7636	13.6475	13.5423	13.9447	13.8372	14.0237	14.5659	14.2755	0.000141503	0.00066429
Phypa_186948	13.3421	13.1062	13.1164	13.242	13.2639	13.3818	12.9231	12.7844	12.9482	13.0917	12.7578	12.8618	12.8471	12.827	12.7471	12.4827	12.5555	12.6939	0.000141628	0.000664462
Phypa_166416	15.6885	15.9547	16.3376	17.2102	16.2477	16.6379	15.51	15.5683	16.9946	17.3828	18.9186	18.8043	17.6341	18.9412	19.2603	18.6227	19.7809	18.2575	0.000141971	0.000665655
Phypa_226781	13.2373	13.1332	13.3681	13.1723	13.3091	13.3458	13.4112	13.4649	13.6263	13.4177	13.0564	13.1553	12.994	13.1373	13.1581	12.8303	12.6901	12.922	0.000143281	0.000671374
Phypa_173068	14.6218	14.2747	14.8397	14.5712	14.3973	14.5199	14.0005	14.1921	14.9895	13.5067	13.6413	13.4288	13.5101	13.6629	13.7796	13.2309	13.7277	13.636	0.000143503	0.000671997	C2H2
Phypa_165828	14.3931	14.8714	15.0918	14.6091	14.9159	15.0472	13.7624	14.2894	14.7988	13.9457	13.9456	13.5117	13.5633	13.6869	13.7307	13.1618	13.6564	13.3441	0.000143926	0.000673557		Phypa_165828
Phypa_201435	13.5386	13.6513	13.3138	13.7094	13.3489	13.3707	13.549	14.0689	14.1779	14.1318	14.2484	14.7136	14.6716	14.6198	14.9625	15.2219	16.3815	14.9551	0.000146087	0.000683245
Phypa_193240	14.7223	15.1849	15.2802	15.008	15.4688	14.4508	14.6387	15.4226	16.1739	16.694	16.3783	16.7034	16.4274	16.815	16.5352	16.3944	17.2747	16.5918	0.000146476	0.000684634
Phypa_162722	16.2512	17.5805	17.5576	17.7153	17.4203	17.4381	16.1843	16.8697	17.2257	16.0946	15.9217	15.8978	15.5969	15.9718	14.7796	15.5654	15.6631	15.556	0.000147477	0.000688883
Phypa_170484	13.891	14.0416	14.1015	13.9211	14.0138	14.1167	14.5638	14.2877	14.6721	13.6377	13.5418	13.2362	13.5789	13.4685	13.265	13.8014	14.168	13.7782	0.000147841	0.000690153
Phypa_234532	13.49	13.2988	13.6511	13.4346	13.5696	13.5785	13.9185	14.0897	14.1679	13.1498	13.1853	13.1553	12.8557	13.1417	13.0669	13.8046	13.7779	13.6507	0.000149805	0.00069889
Phypa_162216	13.2612	13.6426	13.6914	13.8043	13.4739	13.545	13.3126	13.6253	13.585	13.5493	14.0247	13.8763	14.1844	14.105	14.57	15.71	15.9783	14.5972	0.000150066	0.00069967
Phypa_187280	15.0044	14.2387	14.5669	14.3586	14.4942	14.6624	14.2688	15.0699	13.6551	14.174	15.7554	15.6118	16.1352	16.4708	16.1295	16.5456	16.3561	16.8706	0.000150191	0.000699818
Phypa_208578	13.0745	13.4979	13.6156	13.6714	12.9949	12.9986	13.1915	14.0649	13.8142	13.6834	13.8939	14.1651	14.2329	14.3392	14.1622	14.9956	15.9453	15.1738	0.000150369	0.00070021		Phypa_208578
Phypa_130646	13.7585	13.5483	13.2726	13.6004	13.6272	13.2376	14.6931	14.609	14.2495	13.8845	15.3023	14.9409	14.8342	15.2055	15.7154	16.68	17.1491	15.6057	0.000151406	0.000704601
Phypa_184973	15.602	14.5514	14.5545	13.9109	14.4292	14.4221	14.2805	15.2971	14.0601	16.1177	16.6421	16.4992	15.9295	15.9505	16.1966	14.1076	14.4098	14.2766	0.000151698	0.000705524		Phypa_184973
Phypa_97779	14.1112	13.6237	13.7471	13.9813	13.8803	13.8493	13.9527	13.9527	14.2457	13.5906	13.2553	12.9784	13.3034	13.1315	12.8525	13.2993	13.1404	13.4955	0.000152033	0.000706641
Phypa_170645	13.163	13.4947	13.1704	13.4723	13.0045	13.0025	13.6582	13.9065	14.3516	14.587	14.1342	14.7	14.2845	14.7568	14.973	13.2164	14.1612	13.9277	0.000152312	0.000707503
Phypa_114905	13.0779	13.0914	12.9695	13.0756	13.0819	12.6847	12.995	12.3216	13.0815	12.9606	13.9724	13.6333	13.8514	13.8125	13.9292	14.313	13.9267	14.384	0.000152615	0.000708086
Phypa_230367	13.216	13.3983	13.3962	13.4183	13.3654	13.3344	13.1169	13.2495	13.1639	13.0609	12.7883	13.0737	13.0171	12.9178	13.0865	12.868	12.6996	12.9669	0.000152627	0.000708086
Phypa_55364	15.8766	14.9379	16.0674	15.8461	16.0641	16.3211	15.6306	16.4599	16.8364	16.2126	17.0669	17.4065	17.351	17.0259	17.4668	18.3007	18.7407	18.0903	0.000152831	0.000708558		Phypa_55364
Phypa_113662	12.9712	12.9579	13.1206	12.9849	12.9566	12.9167	13.2966	13.4542	13.4746	13.7685	13.634	13.59	13.5236	13.5872	13.9	13.4806	14.1343	13.59	0.000152918	0.000708558
Phypa_154897	14.4239	13.997	14.6201	14.0701	14.675	14.3509	14.3516	14.7697	14.4859	14.3471	15.9456	15.6233	15.2622	15.3655	15.6772	16.3656	16.437	16.3425	0.000153303	0.000709904		Phypa_154897
Phypa_159035	15.2553	15.4599	16.6504	15.1763	17.0607	16.1748	14.9999	15.1718	15.6407	16.3665	17.4521	17.2691	16.5425	17.3842	17.2923	18.1539	18.6793	18.2554	0.00015346	0.000710196
Phypa_214225	14.0325	13.0977	13.1248	13.4821	13.4392	12.6981	13.6938	13.6226	13.1759	13.6823	13.8877	13.7082	14.0778	14.3974	14.1622	14.9734	14.8611	15.2572	0.000153607	0.000710434
Phypa_119605	13.694	13.3288	13.4442	13.5072	13.6717	13.4571	13.4707	13.4686	13.5113	13.455	13.7817	13.4419	13.529	13.5407	13.6335	14.5334	14.0998	14.4167	0.000154013	0.000711873
[Phypa_119147;Phypa_177951]	15.0728	16.3112	15.5945	14.8332	14.7801	14.6793	16.7649	16.8262	18.1415	17.2659	16.997	17.0135	17.2539	17.0973	17.2795	16.3939	17.6922	17.3297	0.000155297	0.00071724
Phypa_124139	15.8071	14.8502	15.6843	15.7455	15.8499	15.3053	15.5403	15.5394	15.6226	16.6676	17.2376	17.2409	16.466	17.3066	16.8739	15.8896	16.8769	16.4638	0.000155365	0.00071724
Phypa_165393	13.4862	13.7742	14.1663	13.6657	13.9928	13.7411	14.0625	14.8583	14.5176	14.5493	15.168	14.9049	15.0313	15.3392	15.1143	15.339	16.0817	15.0031	0.00015589	0.000718831
Phypa_79086	14.7876	14.9057	15.0111	14.8083	14.4474	14.3978	16.1194	15.9201	17.0504	16.0347	15.8886	16.2306	15.5725	15.48	15.9079	14.3107	15.509	14.8421	0.000155902	0.000718831
Phypa_232275	13.5915	13.0504	13.6036	13.1573	13.4656	13.9059	13.5844	14.3022	14.2438	13.3285	13.4445	12.756	12.8557	13.096	12.8975	12.1769	12.3658	12.55	0.000156837	0.000722265
Phypa_127149	13.891	13.5683	14.1311	14.4495	13.4576	14.1902	13.6802	14.2843	13.8619	14.0917	14.5706	14.8823	14.77	15.055	15.3211	15.4832	15.7923	15.3173	0.000156839	0.000722265
Phypa_135823	14.1013	15.4	14.4204	15.2675	13.7482	14.1644	15.7429	16.1301	16.2729	16.4904	16.2402	16.9775	16.5979	16.882	16.6573	16.0098	17.188	16.2145	0.000157189	0.000723434
Phypa_232161	13.1308	13.3171	13.3892	13.4614	13.217	13.4555	13.2441	13.6759	13.6608	13.8448	13.8108	13.8954	14.0547	13.8974	14.1269	13.6723	14.089	13.8109	0.000158168	0.000727491
Phypa_207333	14.2523	13.7078	13.7715	13.7651	13.8338	13.8986	14.0802	14.3039	14.0052	13.647	14.0564	13.8618	14.1184	14.1168	14.0493	15.428	14.9388	15.2023	0.000158673	0.000729285
Phypa_183728	13.6264	12.8887	13.4775	13.6953	13.1229	13.3846	13.7403	14.0916	13.6889	13.2639	13.2904	12.7136	12.6046	12.8484	12.9507	12.0891	11.9388	12.6463	0.000158752	0.000729285
Phypa_146540	14.502	14.1769	14.6678	14.4209	14.5341	14.4064	14.9763	15.0171	15.5328	14.9206	15.1655	15.2603	14.8795	15.3357	15.6126	15.9635	16.2697	16.0101	0.000159142	0.000730626
Phypa_61593	14.1518	13.6883	13.6006	13.875	13.6618	13.6702	13.8204	14.0975	13.9529	14.1449	14.4893	14.1944	14.2525	14.4892	14.5685	14.5344	14.9996	14.6601	0.000159321	0.000731001
Phypa_47163	15.3546	16.2146	15.3818	15.3819	15.4906	15.1229	16.7082	17.1311	17.6156	17.2471	17.1885	17.2492	17.2087	16.8811	17.6296	16.7466	17.7368	16.3363	0.000159548	0.000731563
Phypa_163087	13.0711	13.0128	13.265	13.2422	13.1683	13.251	13.0038	12.8897	13.272	13.2427	13.1298	12.9512	12.9224	12.6669	12.8626	12.382	12.4011	12.5088	0.000159639	0.000731563
Phypa_122967	15.276	15.0184	15.7307	15.5669	15.1255	14.9812	14.6699	14.7518	15.7041	15.5219	16.1505	16.4692	16.5825	16.1658	16.8014	16.731	18.1991	17.2987	0.00016055	0.000735291		Phypa_122967
Phypa_112999	14.335	13.9201	13.6914	14.0644	14.1713	14.1665	13.9527	13.8863	14.0449	14.0417	14.6351	14.8224	15.246	15.0642	15.0134	14.8964	15.9478	15.2273	0.000161699	0.000740099	ABI3/VP1
Phypa_29816	14.0089	13.4018	13.7796	13.7954	14.15	14.121	13.5549	13.4889	13.0941	13.7748	14.553	14.7	14.7239	15.3555	15.4792	14.5596	14.6043	14.8186	0.000161961	0.000740502	bZIP
Phypa_145080	13.0018	12.9509	13.1704	13.1012	13.0729	13.0241	13.1838	13.3481	13.3794	13.1383	13.0564	13.0138	12.8978	12.8905	13.0865	12.9018	12.7043	12.7072	0.000161984	0.000740502
Phypa_110366	13.6796	13.4834	13.6642	13.608	13.6097	13.6294	14.1703	14.2508	14.1719	13.9419	14.6361	14.404	14.4119	14.488	14.646	14.4623	15.2571	14.7301	0.000162301	0.000741496
Phypa_127755	13.964	13.6735	13.7955	13.7558	13.7316	13.9101	13.6118	13.7764	13.8594	13.9068	14.3581	13.8161	13.8769	14.2759	14.0247	14.6503	14.8821	14.6061	0.00016248	0.000741862
Phypa_169906	13.9438	13.449	13.5101	13.829	13.5952	13.1765	13.9288	14.0936	13.3794	13.4391	13.5989	13.1272	12.8124	12.7261	12.9554	12.2643	12.3296	12.7072	0.000163579	0.000746427
Phypa_31780	14.103	13.2859	13.3681	14.2558	13.3328	13.9468	14.0863	14.0857	13.5669	14.0609	14.66	15.1671	14.7677	15.3271	15.4084	15.2321	15.8499	15.6229	0.000165437	0.000754444
Phypa_154576	13.8756	13.5225	13.758	13.6233	13.7475	13.5945	13.5887	13.7623	13.527	13.5822	14.054	13.7429	13.7947	14.0982	14.1622	14.5276	14.5698	14.3553	0.000165861	0.000755663
Phypa_182167	14.1243	14.2032	14.9447	14.1327	14.9626	13.7858	13.9242	14.6328	14.7062	14.4959	15.5857	15.659	15.0027	15.9326	15.7437	16.7698	17.6079	16.6832	0.000165906	0.000755663
Phypa_29202	14.4397	14.4736	14.5854	14.6305	14.3687	14.5433	14.3838	14.806	14.6833	14.8205	15.6528	15.4835	15.1853	15.4971	15.6224	16.0355	17.0328	15.7212	0.000166275	0.000756832
Phypa_169975	14.0955	13.9485	13.8727	13.8309	14.1696	14.0545	13.9673	14.0412	14.1274	13.979	14.3902	14.4708	14.4999	14.5494	14.5877	14.5853	14.9217	14.6381	0.000166364	0.000756832
Phypa_131272	12.891	13.3315	12.8975	13.195	13.2566	13.7056	13.3678	12.6334	13.115	13.1018	13.0374	13.1632	13.1272	13.514	13.2496	14.3176	14.3508	14.7868	0.000166487	0.000756873
Phypa_231750	13.804	14.1618	14.2688	13.5748	14.1309	14.2363	14.2072	14.5441	14.608	13.8913	14.4753	13.7429	13.409	13.3877	13.3119	12.6847	13.2446	13.0592	0.000166575	0.000756873
Phypa_74374	12.9063	13.0977	13.0065	13.1117	12.9589	12.9595	12.9972	13.0458	13.0428	13.0643	12.9113	12.8471	12.8471	12.8905	13.0247	12.4163	12.4011	12.6429	0.000167218	0.000759335
Phypa_117008	13.1502	13.1229	13.0337	13.1741	13.1119	13.1434	13.233	13.1939	13.3794	13.5786	13.5816	13.7455	13.5607	13.4023	13.68	13.3468	13.8328	13.5683	0.000167526	0.000760272
Phypa_144264	13.9251	13.4154	13.8372	14.223	13.6659	13.4196	14.9895	15.3022	14.0836	14.2593	15.4753	14.9119	15.1308	15.3901	15.2952	16.3869	16.0111	16.4046	0.000169963	0.000770866
Phypa_114451	13.6629	12.9649	12.9695	12.8146	12.8942	13.5374	13.7072	13.4092	13.2941	13.6096	13.9824	13.6475	13.8364	13.7184	14.1457	15.1181	15.5788	14.6229	0.000170162	0.000771065
Phypa_187119	13.4345	13.1537	13.6453	13.4473	13.6401	13.5069	13.7442	13.8357	13.5969	13.7189	14.0889	14.2021	13.5686	14.0688	14.3822	14.8175	14.8753	14.7088	0.000170213	0.000771065
Phypa_170244	13.2129	13.4154	13.4307	13.4029	13.7253	13.3269	13.4388	13.286	13.6875	13.3513	13.0374	12.8883	12.8642	12.9212	12.8397	12.6526	12.8836	12.8032	0.000170467	0.00077175
Phypa_192599	14.6779	15.5364	16.0091	15.3858	15.1073	15.5203	15.5809	15.9547	16.0862	16.4341	16.2773	16.1237	16.1146	16.2849	16.5279	17.7104	17.9849	17.0504	0.00017123	0.000774737
Phypa_141412	15.5293	15.0427	14.754	15.5497	15.0609	15.2855	15.556	15.4327	15.3489	14.6073	14.8877	14.5054	14.674	14.5592	14.5069	13.9243	14.541	14.4368	0.000171708	0.000775995
Phypa_116602	13.308	12.9833	13.3248	12.998	12.9258	12.9061	13.3266	13.7475	13.5608	13.8428	13.6703	13.6305	13.4206	13.6425	13.8243	13.4269	13.4582	13.3568	0.000171715	0.000775995	GNAT
Phypa_132965	13.458	13.4817	13.3997	13.4194	13.5172	13.4479	13.955	13.7045	13.7622	13.5517	13.9061	13.6247	13.8998	13.8836	13.6569	14.2346	14.283	14.3632	0.000171979	0.000776719
Phypa_63679	12.8521	13.015	12.9695	12.8749	12.9495	12.9522	13.1249	13.015	13.2035	13.1899	12.9857	12.9189	12.9143	12.8801	13.0426	12.5068	12.4582	12.6939	0.000172375	0.000778038
Phypa_203372	14.6896	14.2765	14.6714	14.3263	14.5258	14.5353	14.8547	15.0503	14.8078	15.4116	15.1042	14.852	15.3841	15.3398	15.0493	15.2912	15.8138	15.731	0.000172579	0.000778489
Phypa_65650	12.9063	12.9695	12.9412	12.9344	12.93	12.951	13.1269	13.1265	13.1233	13.0643	12.8691	12.7243	12.7586	12.827	13.1704	12.3863	12.2861	12.5537	0.000172924	0.000779578
Phypa_133166	13.6482	13.2831	13.7981	13.4786	13.4419	13.3604	13.4412	13.2687	13.2514	13.1252	14.0021	13.8249	13.6222	14.0794	14.1143	15.1548	14.8133	14.5155	0.000173236	0.000780517
Phypa_153849	13.2731	12.9509	13.1374	12.9598	13.0944	13.1086	13.7232	13.6641	13.7701	13.5016	13.3808	13.3164	13.1963	13.2438	13.3962	12.7618	13.2767	12.9305	0.000174368	0.000785142
Phypa_234050	12.9063	12.981	12.9648	12.9496	12.9083	13.0287	13.3542	13.5228	13.5238	13.4068	13.5238	13.7296	13.0056	13.4381	13.6482	14.1194	13.9145	14.1557	0.000174613	0.000785774
Phypa_92591	14.0779	13.388	14.0179	13.8689	13.6759	13.9461	14.0232	13.9032	13.6205	13.6812	14.5032	14.2474	14.1725	14.6323	14.7084	15.2981	15.5555	15.1263	0.000174845	0.000786346
Phypa_88158	12.8756	13.3914	13.0337	13.3264	13.0597	13.0841	13.7152	13.8829	13.6945	13.4068	13.4203	13.6809	13.0547	13.1831	13.3248	12.9495	12.5397	12.953	0.000174985	0.000786504
Phypa_118031	13.6538	13.5475	13.1986	13.2669	13.635	13.3549	14.1958	14.3278	13.8582	14.2258	14.3194	13.9851	14.0969	14.1057	14.1259	14.1806	14.1282	14.2428	0.00017535	0.000787255
Phypa_16691	14.3037	13.1312	13.4543	13.2833	13.7095	13.9226	13.7152	13.5966	13.2267	13.7664	14.1208	14.7162	14.8895	15.1604	15.2292	14.7315	14.9537	15.0031	0.000175362	0.000787255
Phypa_171428	14.0177	14.3387	14.2516	14.2581	14.6629	14.3659	13.6665	14.0857	13.9529	13.4497	13.5124	13.8763	13.674	13.8234	13.8165	14.4014	14.2703	14.3162	0.000177025	0.000794248
Phypa_140431	13.631	13.006	13.7027	13.9051	13.2688	13.6334	14.349	14.2495	14.4534	13.6562	13.9044	13.4419	13.5633	13.8306	13.6511	12.9611	13.0763	13.0811	0.000178884	0.000802108
Phypa_197946	16.3863	16.7035	17.281	16.0383	16.7268	16.596	16.8922	16.9895	17.5282	17.0692	18.3609	17.5075	17.7127	18.1841	18.1974	18.5542	19.3429	18.6088	0.00018063	0.000809452
Phypa_173481	12.8283	12.8739	13.1581	13.4293	12.9262	12.8713	13.0509	12.4978	12.9009	13.1185	13.1057	12.9512	13.3034	13.2357	13.6305	15.1181	14.8252	13.9333	0.000181472	0.00081274		Phypa_173481
Phypa_17855	13.2373	12.9415	13.2341	13.0908	12.8318	13.0247	13.2715	13.387	13.4794	13.2639	13.0438	13.0821	12.6932	12.9347	13.0951	12.2501	12.513	12.6635	0.00018217	0.000815376
Phypa_166870	13.1112	13.297	13.3101	12.6648	13.9327	12.8324	13.218	13.8132	14.3725	14.9202	14.776	14.2097	14.5256	14.8001	14.384	14.8151	15.2209	15.0776	0.00018246	0.00081619
Phypa_187320	13.9658	14.1649	13.6423	14.3831	14.1233	13.8425	14.1586	14.774	14.9736	14.8347	15.0327	15.1151	14.9567	15.0504	15.3017	14.9033	15.3508	14.9362	0.000183207	0.00081904
Phypa_230471	13.8422	13.0807	13.4442	13.4937	13.5275	13.3479	13.233	13.3854	13.2495	13.4888	14.5158	15.0376	14.5686	15.1597	15.1405	14.5207	14.5814	14.6541	0.000183512	0.000819918
Phypa_117954	13.3336	13.1062	13.0515	13.2213	12.8383	12.6703	15.1684	15.1019	13.1519	15.1708	14.9507	15.4516	15.036	15.1271	15.3699	13.9814	14.9909	14.4298	0.000184314	0.000823008
Phypa_215235	13.8977	13.6448	14.2621	14.1427	14.2931	14.0545	14.6606	14.5019	14.8767	15.0031	15.6647	14.7176	15.4573	15.5883	15.7567	14.7718	15.7736	14.883	0.00018478	0.0008246		Phypa_215235
Phypa_68280	13.6629	13.015	13.4775	13.4431	13.8228	13.2217	13.0656	12.8784	13.115	13.9845	15.48	15.0987	14.0473	14.9093	14.8677	14.4237	14.4637	14.6855	0.000185073	0.000825415
Phypa_162914	13.1598	13.2549	13.0042	13.0966	13.1738	13.1966	13.0739	12.9666	13.0644	13.1978	13.4325	13.5271	13.3856	13.523	13.3538	13.4078	13.5331	13.5145	0.000186161	0.000828975
Phypa_166007	13.6673	13.5264	13.6628	13.7129	13.5416	13.7637	14.1977	14.3966	14.3195	14.3849	14.1651	14.5885	14.2197	14.237	14.5036	14.2394	14.6337	14.0436	0.000186172	0.000828975
Phypa_199394	13.8253	14.0372	13.6671	13.8	13.788	13.8416	14.191	14.3039	14.1719	14.1218	14.6	14.6118	14.793	14.5118	14.6714	14.4463	15.1972	14.9019	0.000186203	0.000828975		Phypa_199394
Phypa_171465	14.0089	13.4687	13.7279	13.1315	13.7331	13.1615	13.4275	13.838	14.0952	13.9754	14.0311	13.9739	14.0695	13.8413	14.1754	15.1887	15.223	14.7322	0.000186483	0.000829177
Phypa_120509	15.5832	14.1208	13.7362	13.1071	13.7485	13.5259	15.7929	16.0397	13.6636	16.0639	16.8164	16.4049	16.4421	16.6993	16.953	16.3141	17.292	16.6775	0.0001865	0.000829177
Phypa_140074	13.4836	12.8984	13.4907	12.7854	12.9737	12.9747	13.7285	13.8156	13.5729	13.8448	13.7187	13.6531	13.6172	13.9178	13.9554	13.8587	14.0616	13.7845	0.00018658	0.000829177
Phypa_180010	14.1112	14.046	14.4709	14.2525	15.0393	14.4391	13.7429	14.2021	13.9759	13.7189	14.4564	14.2732	14.4076	14.769	14.9243	15.6934	15.6949	15.4353	0.000187163	0.000830885		Phypa_180010
Phypa_34718	13.6584	13.085	13.6453	13.202	12.9733	13.3719	13.361	13.5516	13.7701	13.732	13.9724	13.5054	14.0842	14.1198	14.4808	14.0797	14.3806	14.3259	0.000187186	0.000830885
Phypa_173097	14.335	14.6581	14.855	14.8979	14.6602	14.5678	15.0387	14.9347	15.1371	14.2936	14.4606	14.4977	14.2581	14.4569	14.3814	14.073	14.1918	14.3989	0.000187304	0.000830914
Phypa_41855	13.1502	13.3243	13.2263	13.086	13.1637	13.2595	13.1149	13.0088	13.3551	13.2639	13.5101	13.4835	13.203	13.3201	13.3466	13.9611	14.0944	13.6737	0.000187547	0.000831501
Phypa_48641	13.5985	13.6074	13.806	13.6023	13.974	13.7247	13.8486	13.875	14.0815	13.5118	13.517	13.2877	13.4321	13.4915	13.343	13.269	13.2151	13.4665	0.00018791	0.00083262
Phypa_15129	14.6391	13.5296	14.5514	13.8199	14.3319	14.4135	14.477	14.6117	14.8985	14.9936	15.0882	14.9884	14.7122	15.1102	15.5181	16.031	16.4335	16.1582	0.000188145	0.000833166
Phypa_162827	13.3836	13.3025	13.2726	13.2871	13.2763	13.3578	13.2348	13.2282	13.3014	13.1546	13.3982	13.171	13.3737	13.8125	13.1374	14.0757	14.089	14.3292	0.000188774	0.00083517
Phypa_193515	13.891	13.3653	13.3321	13.4726	13.2622	13.48	13.9752	14.0047	14.115	14.3931	13.9524	14.7534	14.3206	14.1915	14.4408	13.1819	13.6901	13.4547	0.00018882	0.00083517
Phypa_172184	14.1882	13.8628	14.417	13.8511	13.9682	14.1817	14.1429	14.4769	14.3014	15.0591	16.108	14.9637	15.0805	15.5786	15.5261	14.8477	15.3997	14.7039	0.000189568	0.000837986
Phypa_17562	13.5089	12.9787	13.1785	12.594	13.1835	13.4326	14.1068	13.8298	13.3898	13.7101	14.2137	14.1069	14.1483	14.5163	14.361	14.6106	15.2201	14.5546	0.00018985	0.000838738
Phypa_55556	13.7384	13.1659	13.3321	13.4198	13.0661	13.0738	13.6373	13.2731	13.7382	13.8786	13.8745	13.4708	13.8525	14.1027	14.1227	14.2854	14.6949	14.37	0.000190621	0.000841163
Phypa_136723	13.0299	12.8287	13.2145	12.6419	13.1016	13.1344	13.1129	13.013	13.1233	13.1899	13.0996	13.0225	13.6172	13.8125	13.7634	13.843	13.513	13.5069	0.000190624	0.000841163
Phypa_161882	13.0018	13.6325	13.6216	13.3786	12.9153	12.7793	13.5096	13.8485	14.0794	14.419	14.2443	14.1473	14.1691	14.0581	14.1866	13.9495	14.3142	13.8874	0.000191015	0.000842396	FHA
Phypa_94212	14	14.0935	13.7027	13.8591	14.0177	14.0791	13.8619	13.553	13.5363	13.34	13.3194	13.5604	13.9901	13.9463	13.4375	14.4928	14.4651	14.6025	0.000191651	0.000844701
Phypa_234966	16.3924	16.4143	17.4036	16.6831	17.1283	15.8936	16.73	16.6841	17.4123	17.7057	18.0974	17.9548	17.9706	18.1159	18.3703	18.1282	19.435	18.7683	0.000191937	0.000845464
Phypa_201727	13.4862	13.3134	13.4775	13.3974	13.4327	13.3325	13.2769	13.1208	13.3932	13.0984	12.9183	12.9604	13.0473	12.8974	13.3752	13.8111	13.7689	13.7334	0.00019271	0.000848372
Phypa_130308	13.5938	13.7051	13.5356	13.448	13.5698	13.3823	13.6017	13.3998	13.947	13.5419	13.6393	13.493	13.7801	13.7643	13.5638	14.6705	15.3399	14.5587	0.000193135	0.000849743
Phypa_232286	16.3151	15.9625	16.5662	16.0832	16.3371	16.4264	15.7816	15.8072	16.0772	15.38	15.3908	15.6566	16.1908	15.8355	15.8249	15.0636	15.1816	15.3463	0.00019489	0.000856961
Phypa_164189	16.2022	16.4591	16.9882	16.7778	16.7941	16.099	15.9835	16.9478	17.1544	15.1946	16.705	15.5377	15.2853	15.4275	15.6865	14.4014	14.2348	14.4368	0.000195383	0.000858122
Phypa_167038	12.9911	12.8838	12.8008	12.8099	12.8473	12.762	13.18	13.013	12.9895	13.2818	13.0935	12.9873	13.0878	13.222	13.0337	12.5266	12.7231	12.6567	0.000195437	0.000858122
Phypa_120243	14.1638	13.8185	13.7293	13.7822	13.6215	13.7018	14.1463	13.9396	13.8116	13.8246	14.0215	14.4015	14.4985	14.3214	13.8677	15.1712	15.5496	14.9648	0.000195497	0.000858122
Phypa_193263	14.3265	13.5637	13.9882	14.0437	14.0137	13.5332	14.0467	14.0315	13.832	13.8608	14.0102	14.5271	14.1997	14.2666	14.2026	15.4248	15.1909	15.3292	0.000196205	0.000860685
Phypa_129273	13.8482	13.3207	13.417	13.3078	13.4297	13.9717	14.0016	14.1884	13.6494	13.7407	14.1223	14.4223	14.1272	14.1859	14.4841	15.4705	15.1934	15.0501	0.000196311	0.000860685
Phypa_170632	13.3532	13.1229	13.0994	12.8194	12.9295	13.4182	13.434	12.8462	13.1639	13.4497	13.7501	13.8124	13.8255	13.9347	14.0951	13.7784	14.3909	14.0064	0.000196745	0.000862087
Phypa_13714	14.2841	13.9793	13.7098	13.7579	13.1949	13.8186	13.7585	14.0911	13.473	13.5443	14.1483	13.6615	14.2606	14.2745	14.3285	15.1614	14.8774	15.1976	0.000196966	0.000862548
Phypa_22122	14.2906	13.8313	13.8087	13.8118	13.8454	14.1403	13.7777	13.8531	13.4336	13.7189	14.092	14.4484	14.4937	14.6528	14.85	15.073	14.6118	14.9319	0.000197563	0.000864659
Phypa_95615	13.5962	13.2859	13.417	13.4873	13.6626	13.3902	13.5504	13.8692	13.5699	13.4177	13.9624	13.4484	13.6422	13.8749	13.7849	14.4908	14.8467	14.6695	0.000198615	0.00086847
Phypa_220519	13.4836	13.3134	13.7607	13.5531	13.5763	13.1245	13.2515	13.3998	13.5969	13.5067	14.0905	13.3754	14.3885	13.9347	14.0515	14.8191	15.4568	14.5702	0.000198665	0.00086847
Phypa_165041	13.3504	12.8838	13.3466	13.4901	13.2205	13.0374	13.4548	13.3481	13.341	13.8468	14.1475	13.9512	13.6788	13.9872	14.0515	13.7751	14.2511	13.7907	0.000198849	0.000868712
[Phypa_91519;Phypa_91520]	12.9731	13.4103	12.9024	13.3172	13.1007	12.5704	13.0572	12.298	13.1639	12.8884	13.1767	13.0398	13.3252	13.8413	13.9171	14.41	14.3387	14.5069	0.000198952	0.000868712
Phypa_88254	14.1614	13.8935	14.1805	13.9431	14.0938	14.0692	14.0604	13.6212	13.8495	13.4258	13.6413	13.4223	13.5019	13.4662	13.5976	13.429	13.7461	13.6532	0.000200175	0.000873539
Phypa_1981	13.7373	13.4137	14.0156	13.8552	14.0556	13.6866	13.9696	14.2635	13.9827	14.3485	14.6096	15.1651	14.7437	15.0745	14.9637	14.5863	15.4156	14.7564	0.000200965	0.000876339
Phypa_169439	15.5238	15.8446	15.7485	15.7704	15.3584	15.0317	15.6182	15.9866	16.201	15.5219	17.656	16.6067	17.2099	17.3664	17.0751	17.6354	18.2946	17.7182	0.00020105	0.000876339
Phypa_120575	13.7876	13.6376	13.67	13.7423	13.7552	13.7729	13.5586	13.8108	13.6819	13.389	13.2052	13.4977	13.5249	13.2207	13.4084	13.0971	13.388	13.1362	0.000201169	0.000876348
Phypa_137922	13.5336	13.0416	12.9695	13.1201	13.2148	13.1772	13.4596	13.4504	13.3829	13.7024	13.7077	13.6615	13.808	13.8243	13.8777	13.8587	14.3651	13.7845	0.000202226	0.000880443
Phypa_66785	13.0541	13.6699	13.542	13.7137	13.7715	13.6176	13.4754	13.0936	14.0665	14.655	15.3581	14.3021	15.6385	15.0049	15.3663	14.0459	15.2971	14.7782	0.000202869	0.000882325
Phypa_160399	13.3998	12.7715	13.3997	12.8313	12.3751	13.0419	14.0915	14.0192	13.6175	13.6608	13.7883	13.893	13.7169	13.9144	13.9073	13.1362	13.5076	13.2034	0.000202894	0.000882325
Phypa_165141	12.9548	13.2252	13.417	13.4986	13.4434	13.0097	13.8266	14.1811	14.3159	14.4418	14.4155	14.4645	13.9725	14.363	14.4204	13.9698	14.8393	14.0657	0.000203723	0.000885417
Phypa_89263	13.3022	13.6685	13.2224	13.1302	13.1097	13.5629	13.2029	13.1208	13.3932	13.0435	12.8182	12.5663	12.8727	12.6988	12.6394	12.3689	12.3658	12.6498	0.000203847	0.000885441
Phypa_173681	14.8688	15.6939	15.6216	15.314	15.0094	15.0618	14.5317	15.2229	14.3829	14.0276	16.168	16.5117	16.5699	16.0627	16.6584	18.3011	18.0756	17.6605	0.000204152	0.000886256
Phypa_166102	13.2312	13.1343	13.3716	13.169	13.1675	13.3867	13.1819	13.3249	13.2941	13.1563	13.0642	12.8447	12.7356	12.8288	13.0065	12.6899	12.7734	12.8474	0.000204566	0.000887537
Phypa_139672	14.0369	14.035	14.08	14.0206	13.9998	13.9199	14.7624	14.4187	14.388	13.9918	15.5946	15.2135	14.5223	14.9743	15.429	16.6022	17.3127	16.1967	0.000205406	0.000890667
Phypa_165670	14.8248	15.3275	15.4593	15.2645	15.6624	15.8698	14.7166	15.1538	15.5714	13.8144	14.3883	14.043	14.5542	14.2593	14.3919	14.5118	14.9744	14.464	0.000207272	0.000898188	bHLH
Phypa_121387	14.0507	13.6685	14.333	13.7891	13.8001	13.0894	14.0141	14.0125	14.477	13.9981	14.5152	14.4198	14.5363	14.8805	14.8525	14.9864	15.325	15.1735	0.00020738	0.000898188		Phypa_121387
Phypa_49622	13.9937	13.7755	14.156	14.0275	14.0525	13.9691	14.4087	14.4389	14.4186	14.2624	15.0126	14.9778	14.8184	15.0881	15.047	14.7875	15.5124	14.9376	0.00020789	0.000899876
Phypa_66219	12.8	12.8652	12.8901	12.8378	12.8221	12.7604	13.1468	12.944	13.1719	13.1367	12.8619	12.9189	12.8428	12.8591	12.8449	12.4684	12.5788	12.6955	0.000209318	0.000905535
Phypa_105048	13.9082	13.1229	13.4375	13.5063	13.727	13.4686	13.6146	13.7752	13.3213	13.5713	14.0525	14.0779	14.1844	14.222	14.3266	14.6106	15.1448	14.6017	0.000210032	0.000908035
Phypa_169532	14.3223	13.7689	13.8727	14.2786	13.7813	14.3167	13.9391	14.3636	13.9505	13.7916	14.7217	14.5301	14.3375	14.4381	14.3927	16.1611	15.8435	15.4117	0.000210239	0.000908035
Phypa_171278	14.3364	13.3153	14.3574	13.3484	14.3842	13.5603	14.1517	14.3522	14.6565	14.5978	14.752	14.4898	14.7146	15.0231	15.0404	16.0541	16.4934	15.7455	0.000210259	0.000908035
Phypa_208394	13.3308	13.2076	13.6482	13.2558	13.2826	13.3246	13.2588	13.2877	13.1838	13.5067	13.5055	13.6161	13.4882	13.2916	13.6096	14.4437	14.1577	13.8549	0.000210988	0.000910655
Phypa_211424	14.6673	15.1187	15.265	15.4516	15.2237	15.0026	15.7005	16.278	16.4336	16.6823	16.6166	16.1842	15.259	15.4835	15.5125	14.452	15.5436	14.4993	0.000211244	0.000911238
Phypa_133156	13.3194	12.8338	13.3175	13.3065	13.0128	13.0559	13.803	13.9516	13.3267	13.9532	13.9131	14.1191	13.9666	14.1359	14.1765	13.8046	14.3806	13.8277	0.000211591	0.000912208		Phypa_133156
Phypa_183075	13.8948	13.485	13.3681	13.8714	13.454	13.2768	14.2265	14.0857	13.6664	14.317	14.1578	14.6446	14.6496	15.0176	14.7375	14.1643	14.8784	14.4025	0.000212641	0.000916211
Phypa_193394	14.8182	13.902	14.4923	14.7507	14.9459	14.975	14.6132	14.9953	14.8828	14.193	16.1946	15.4173	15.602	15.7983	15.6886	17.3292	17.4843	16.8627	0.000213051	0.000917218
Phypa_120050	14.2523	13.9827	14.8851	14.2944	14.3852	14.051	14.3963	14.5133	14.7556	14.421	14.9963	14.0225	14.9979	14.9929	15.0077	15.9906	16.0389	15.9444	0.00021312	0.000917218
Phypa_159948	12.8678	13.0678	13.0202	13.0481	13.0264	13.1288	12.7624	13.2911	13.2645	13.4497	13.4301	13.2399	13.4548	13.6629	13.4375	13.728	14.3142	13.9134	0.000213433	0.000918038
Phypa_75190	12.9731	13.0015	13.2458	12.936	13.1113	13.1399	13.3576	13.3998	13.1878	13.4759	13.6947	13.7349	13.6884	13.5819	13.9648	13.3645	13.8732	13.59	0.000213711	0.000918709
Phypa_170746	13.8833	13.8874	14.2573	14.0186	14.054	14.094	13.8105	13.4618	13.8594	13.2212	13.0626	13.4898	13.6147	13.3828	13.3752	13.6758	13.7277	13.4388	0.000214913	0.000923346
Phypa_19743	14.1308	14.0306	14.1498	14.192	14.0375	14.0126	13.7364	13.9494	14.3033	13.5713	14.0532	13.6809	14.0417	13.9775	13.8113	14.9857	15.0092	14.7568	0.000215602	0.000925775
Phypa_166855	13.5026	13.5075	13.8397	13.5236	13.6381	13.4555	13.7643	13.5437	14.0569	13.7189	14.2151	14.0006	13.8748	14.02	14.24	14.5678	14.8716	14.6145	0.000216238	0.000927973
Phypa_148264	14.3294	13.9177	14.6246	13.9236	13.4752	13.7803	14.1809	14.0243	13.4336	13.7145	14.0689	13.6754	13.294	13.5185	13.4204	12.3557	12.3894	12.7463	0.000216623	0.000929094		Phypa_148264
Phypa_159544	12.6402	12.9008	12.9024	13.0916	12.8017	12.9891	13.0884	12.5184	13.1067	13.2056	13.3194	13.0653	13.5555	13.9178	13.9459	13.6436	14.4913	13.8888	0.000217195	0.000931015	C2H2
Phypa_86427	14.1897	13.0807	13.6096	12.7523	13.2567	13.989	13.5504	14.0936	13.3231	14.0643	14.5519	14.5738	14.2313	14.7261	14.895	15.2655	16.3303	15.7568	0.000217396	0.000931343		Phypa_86427
Phypa_145059	13.2731	13.0328	13.2419	13.2177	13.2335	13.0873	13.0884	13.267	13.0983	13.2335	13.1853	13.0483	13.1553	13.4047	13.2802	13.6143	13.8306	13.9019	0.000218219	0.000934336
Phypa_167957	13.3998	13.3811	12.6156	13.0974	13.0851	13.1303	13.361	13.5329	13.5301	13.6096	13.7769	13.9096	13.8557	13.7941	14.3138	15.2947	15.5743	14.3356	0.00021906	0.000936602
Phypa_176912	14.308	13.9683	14.1488	14.2753	14.2515	14.4967	14.0557	14.2907	14.4939	14.1946	14.5112	14.4313	13.906	13.9422	14.0526	13.2334	13.6515	13.4878	0.000219103	0.000936602
Phypa_102008	13.7266	13.9362	13.7042	13.8804	13.7827	13.6037	13.8303	14.4814	14.046	14.567	14.4044	14.7149	14.6422	14.5462	14.7722	14.4766	14.7745	14.0951	0.000219123	0.000936602	C3H
Phypa_170614	13.5891	13.2368	13.4032	13.5504	13.5968	13.4572	13.7904	13.6864	13.3794	13.7874	14.281	14.3146	13.9019	14.343	14.2066	14.2453	15.1404	14.8631	0.000219321	0.000936914
Phypa_176315	13.7564	13.4196	13.5747	13.4201	13.823	13.4255	13.6568	13.8543	13.6175	14.0798	14.5429	14.6147	14.5957	14.6869	14.732	14.0513	15.2454	14.5629	0.000219596	0.000937168
Phypa_92442	14.0694	13.8082	14.2717	14.1031	14.2893	14.1721	14.475	14.7343	14.8123	14.7428	14.7902	14.8539	14.5815	14.8905	14.7889	14.6917	15.0417	14.6043	0.000219631	0.000937168
Phypa_74870	13.5973	13.5736	13.417	13.671	13.6541	13.6156	13.8352	13.8738	13.4714	13.3242	13.4167	13.3252	13.3572	13.368	13.3466	13.0126	13.1646	13.314	0.0002205	0.000940345
Phypa_115997	15.2723	14.5444	15.4417	15.2525	14.963	15.1798	15.2346	15.1085	15.3786	15.7965	16.1627	16.4947	16.3275	16.3022	16.5197	16.0821	17.3861	16.2935	0.000221001	0.000941945		Phypa_115997
Phypa_233887	14.4747	15.1114	15.9171	15.8602	13.4056	15.1012	15.2171	15.6485	16.7076	17.5597	17.5355	15.9524	17.5976	17.8084	17.5723	18.254	19.3462	18.4552	0.000221232	0.000941982		Phypa_233887
Phypa_199440	14.0481	13.6855	13.8047	13.9569	13.8791	13.7021	13.6856	13.6448	13.8167	13.3724	14.0501	13.8594	13.4003	13.73	13.5576	14.7793	14.7507	14.6198	0.000221261	0.000941982
Phypa_116394	13.0677	13.1558	13.0734	13.1751	13.041	13.2862	13.0059	13.0315	13.1539	13.3471	12.8939	13.1651	13.4937	13.5711	13.489	13.7195	13.8339	13.5221	0.000221459	0.000942287
Phypa_142074	13.5051	13.6082	13.806	13.5368	13.79	13.4065	13.7205	13.6568	13.4923	13.1835	13.2512	13.0695	13.198	13.1446	13.0581	13.0703	12.6318	13.1714	0.000221755	0.000943014
Phypa_121919	13.216	13.4154	13.1926	13.2539	13.8212	13.2901	13.1606	12.7249	13.2228	13.1481	12.9591	13.0674	13.2686	13.2982	13.0994	14.069	13.9861	14.4738	0.000222883	0.000947271
Phypa_122542	13.804	13.6	13.7084	13.5919	13.708	13.8298	13.3508	13.1073	13.4534	13.0435	12.8439	13.2021	13.4827	13.2193	13.3101	13.0944	13.2543	13.314	0.00022342	0.000948923
Phypa_222595	15.3518	15.2319	15.352	15.3896	15.1149	15.3008	15.5264	15.4948	15.9557	14.8558	16.3676	15.8061	15.9959	16.5207	16.5141	17.2213	18.1139	17.4023	0.000223524	0.000948923
Phypa_95560	13.6126	13.085	13.0559	13.3558	13.1263	13.5195	13.5309	13.155	13.0983	13.4759	13.6075	13.7768	13.566	13.6649	13.9742	14.1618	14.3538	14.5088	0.000224191	0.000951101
Phypa_117874	15.912	14.5925	15.1395	15.0901	14.6867	15.5962	15.6856	16.383	15.6565	15.5194	16.6059	16.7152	16.7963	16.9682	17.2221	17.3359	18.1152	17.3668	0.000224291	0.000951101
Phypa_132887	15.0089	14.9299	14.9352	15.3142	15.1865	15.027	15.0372	15.2813	14.7516	14.7822	15.9733	15.9778	15.6631	15.6757	15.9201	16.6372	16.7408	16.3684	0.000224677	0.000952199
Phypa_95178	13.3308	13.36	13.1374	13.3313	13.392	13.2711	12.9092	13.015	12.8014	12.8727	12.7187	12.7028	12.9183	12.671	12.68	13.1968	12.8393	12.7301	0.000224835	0.000952329
Phypa_160608	13.2964	13.0807	13.1121	13.1461	13.3517	13.0031	13.2805	12.9232	13.2495	13.3457	13.7027	13.3514	13.3915	13.6136	13.7444	13.785	13.9783	14.0423	0.000225474	0.000954498
Phypa_217532	15.1071	13.869	14.6066	14.2153	14.5868	14.351	14.938	15.0719	14.9736	15.1883	14.7977	14.8775	14.4003	14.7067	14.8282	13.5187	13.3953	13.4428	0.000225886	0.000955224
Phypa_178368	13.2701	13.2329	13.2419	13.2206	13.2181	13.1696	14.0168	13.9434	13.8445	13.4811	13.7038	13.7229	13.3587	13.673	13.8385	14.3044	14.3531	14.2209	0.000225901	0.000955224
Phypa_109429	14.2598	13.5186	14.1498	13.5831	13.336	13.5326	14.0946	14.3182	14.3794	14.3126	14.7305	15.0072	14.8233	15.0033	14.9159	14.618	15.4824	14.5918	0.000226239	0.000956117
Phypa_163410	13.3251	13.7861	13.1457	13.2159	13.4364	13.5799	13.5096	13.1699	13.4236	13.0984	12.932	12.8274	12.906	12.5494	12.7902	12.2923	12.545	12.7269	0.000226803	0.000957958	GARP_G2-like
Phypa_137887	12.9839	13.1517	12.9412	13.1528	13.0958	12.9359	13.3542	13.2774	13.5113	13.357	13.3908	13.4157	13.466	13.4499	13.5293	13.0348	13.2414	13.3484	0.000227074	0.000958565
Phypa_170692	13.445	13.1415	13.4238	13.3441	12.9124	13.4289	12.9818	13.298	13.5254	13.5603	13.775	13.6987	13.4548	13.73	13.7742	14.1414	14.1465	14.2733	0.000227451	0.000959616
Phypa_136797	12.9803	12.7715	13.154	12.9976	12.7286	13.0138	13.3863	13.2635	13.1799	13.2699	13.4373	13.3583	13.3973	13.5407	13.5356	13.0376	12.7779	13.0938	0.000227781	0.000960468
Phypa_161812	16.4209	15.409	16.3951	16.4674	15.4934	15.9111	15.5719	15.8598	16.9416	16.5418	17.8915	17.5184	17.7084	17.6976	18.0892	17.8426	18.8014	18.0279	0.000228003	0.000960862
Phypa_181789	13.0863	13.6	13.9882	13.571	13.7144	13.6556	13.9482	14.0366	14.5729	14.245	14.4564	14.6031	14.4604	14.7213	14.6497	14.7916	15.4665	14.9717	0.000228607	0.000962868
Phypa_176753	14.2486	15.2125	14.9412	14.4205	14.2132	14.0022	15.7736	15.595	16.4671	16.1221	15.8926	15.7422	16.006	15.914	16.2336	15.5558	16.7604	16.0721	0.000229462	0.000965926
Phypa_170768	12.8872	12.7874	12.8217	12.8889	12.7786	12.8963	13.1048	13.2103	13.0899	13.1052	13.1709	13.0483	13.0842	13.2055	13.1785	12.9168	12.7507	13.0631	0.000229921	0.000966808
Phypa_182513	13.356	14.0743	13.8901	13.5569	13.8521	14.021	13.9505	14.57	15.0052	15.5412	15.2457	14.8224	14.5633	15.1554	15.4684	15.4311	15.8414	15.2198	0.000229929	0.000966808		Phypa_182513
Phypa_9020	14.276	13.79	14.5808	14.186	14	13.9844	15.4416	15.5986	15.1397	13.9532	15.297	15.1876	15.2164	15.6364	15.5404	16.776	17.3349	16.7181	0.000230765	0.000969775
Phypa_163520	12.9363	13.0015	13.4101	13.2141	12.9953	13.2905	13.6775	13.628	13.6436	13.6191	13.4683	13.7082	13.4032	13.624	13.3321	13.0622	12.9861	13.1288	0.000233335	0.000979925
Phypa_65193	14.2478	14.2387	13.7742	13.8004	13.8233	14.0418	15.2823	14.5848	15.8269	15.3271	15.0943	15.59	14.9567	15.2452	15.3466	14.8873	15.3643	14.8961	0.000233441	0.000979925
Phypa_228967	17.8075	17.1495	17.2993	17.6933	17.1695	17.6293	17.3864	17.9089	17.8046	17.0196	17.6542	17.7738	17.0828	16.6436	16.9783	16.0241	16.315	15.4002	0.000234244	0.000982746
Phypa_168993	14.1534	13.79	14.0202	13.974	13.7746	13.9787	13.6132	13.6993	14.2608	14.3457	15.1723	14.6475	15.1378	15.0612	15.1581	14.2761	15.2043	14.8016	0.000234476	0.000983166
Phypa_26454	13.4938	13.0548	13.2802	13.1999	13.3465	13.3638	13.2441	13.4784	13.3794	13.6424	13.7539	13.6531	13.5607	13.7793	13.5976	13.7685	13.737	13.7813	0.000235753	0.000987971		Phypa_26454
Phypa_208608	14.4239	14.2037	13.654	13.8278	13.5911	14.0796	14.5157	14.6131	15.0983	14.8648	14.7127	15.2097	15.2238	15.3468	14.9765	15.1336	15.836	15.1139	0.000237728	0.000995688
Phypa_158548	13.5312	13.388	13.6999	13.4781	13.687	13.3586	13.4957	13.1323	13.7382	13.4418	13.9658	13.9444	13.8385	14.1803	14.002	14.6363	14.325	14.6114	0.00023808	0.000996609
Phypa_5170	13.0779	12.9741	13.0292	12.983	12.7215	12.958	13.8155	13.3966	13.6664	14.0747	13.8034	14.1788	14.1237	13.6466	14.1164	14.4237	15.4004	14.1014	0.000238555	0.00099804

## Sheet: all genes
ID	Ctl_30_1	Ctl_30_2	Ctl_30_3	Ctl_60_1	Ctl_60_2	Ctl_60_3	Ctl_180_1	Ctl_180_2	Ctl_180_3	ABA_30_1	ABA_30_2	ABA_30_3	ABA_60_1	ABA_60_2	ABA_60_3	ABA_180_1	ABA_180_2	ABA_180_3	anv	qval	tap
Phypa_75366	13.3944	13.4356	13.7209	13.5724	13.5987	13.1992	12.9807	12.9032	13.219	17.6411	18.6632	18.8064	19.4812	19.5128	19.6888	21.0069	21.2065	20.939	1.07835e-13	3.52127e-10
Phypa_211579	13.4159	13.2368	13.2046	13.3339	13.4069	13.278	13.1058	13.2911	13.1067	17.2088	18.3963	18.1487	19.2012	19.4926	19.4516	20.7003	21.2557	20.8137	1.32447e-13	3.52127e-10
Phypa_233250	13.4186	13.5264	13.5293	13.6096	13.3771	13.4579	13.5034	13.3677	13.585	19.0399	20.4769	19.8132	20.309	20.6236	20.7472	21.0069	21.4469	20.939	1.41383e-13	3.52127e-10
Phypa_141718	13.0745	13.125	13.2783	13.1748	13.1731	13.1791	13.1037	13.2486	13.113	13.1787	13.413	13.3856	13.6752	13.9554	14.0111	18.1344	18.5639	18.122	2.0943e-13	3.52127e-10
Phypa_164747	13.4528	13.6089	13.5731	13.6055	13.7475	13.3431	14.0698	13.9773	13.7701	18.1548	18.5616	19.0648	18.647	19.2836	19.1932	20.2155	20.2304	19.7875	2.3484e-13	3.52127e-10
Phypa_149226	13.2906	13.4289	13.4726	13.2651	13.331	13.4591	13.2283	13.0539	13.2151	17.3341	18.848	18.477	19.2745	19.7216	19.8088	21.0069	21.3146	20.928	8.8563e-13	1.04702e-09
Phypa_67971	13.3477	12.9787	12.9695	13.1674	13.0783	12.7498	13.0211	13.1323	13.0428	17.2907	18.2505	17.3728	17.772	18.0479	18.1893	18.5068	18.8212	18.3777	9.77591e-13	1.04702e-09
Phypa_166706	12.8243	13.0635	13.2438	13.2502	12.635	13.076	13.0275	12.8485	13.1719	18.7276	19.8327	20.2023	19.8346	20.501	20.3427	19.8267	20.458	20.2543	1.43405e-12	1.34391e-09
Phypa_166392	13.5628	14.0855	13.9916	13.9967	14.3292	14.2412	13.3601	13.991	13.3231	19.1224	20.3628	19.9933	20.2033	21.0979	20.7322	21.0069	21.4469	20.939	1.69803e-12	1.41449e-09
Phypa_116307	13.0643	13.006	13.3752	12.9694	12.9936	12.9967	13.1527	13.1053	13.0296	13.1318	13.4469	13.2399	13.5155	13.6052	13.5482	16.6147	16.5807	16.3912	1.92877e-12	1.44603e-09
Phypa_223859	13.1819	13.6383	13.417	13.0389	13.1355	13.2709	13.3542	13.0088	13.3516	13.3457	13.4517	13.3269	13.6836	13.5318	13.6971	17.208	17.2494	17.146	2.91733e-12	1.86215e-09
Phypa_212103	13.7049	13.8615	14.3211	13.9759	14.28	13.7554	13.8498	14.0639	14.4923	17.9501	18.7	18.67	19.0006	19.3482	19.6423	20.2339	20.7994	20.2358	2.98056e-12	1.86215e-09
Phypa_176862	13.0089	13.9602	13.7526	13.2432	13.4965	13.4099	13.813	14.0005	14.348	18.7337	19.9164	20.3206	20.4619	20.7322	20.8301	21.0055	21.4469	20.939	4.27838e-12	2.28766e-09
Phypa_233161	13.1194	13.1445	13.2858	13.0963	13.1648	13.2212	13.3257	13.387	13.4085	17.3689	18.5146	18.1841	17.959	18.0493	18.5601	18.1607	18.8957	18.4237	4.27955e-12	2.28766e-09
Phypa_223670	14.0089	14.4704	14.6357	14.1796	14.1892	14.1835	13.6075	13.698	14.0612	19.2978	20.6036	20.955	20.6179	21.0644	21.2332	21.0069	21.4469	20.939	4.57706e-12	2.28766e-09
Phypa_178765	13.0106	13.2262	12.9146	13.2191	13.1009	13.2863	13.007	12.7586	13.1088	13.4888	14.0851	14.0695	14.87	15.2176	15.6793	20.2877	19.6543	20.1558	5.19217e-12	2.31549e-09
Phypa_161210	13.216	13.6281	13.6126	13.5354	13.2805	13.4513	13.4817	13.3998	13.3516	17.9648	19.043	19.7571	19.6762	20.0592	20.4632	21.0069	20.6485	20.9376	5.25042e-12	2.31549e-09
Phypa_59800	13.5962	13.6528	13.895	13.1432	14.0232	13.8623	13.6464	14.2648	13.7988	18.6769	20.2139	19.9761	20.2731	20.6119	20.511	20.9762	21.4469	20.939	6.15984e-12	2.42115e-09
Phypa_176094	13.1944	13.3134	13.542	13.3038	13.4606	13.5728	13.1925	13.6117	13.5176	17.3842	17.9403	17.9328	18.1817	18.169	18.6508	18.4987	19.1728	18.0419	6.19633e-12	2.42115e-09
Phypa_168395	12.9176	13.0394	13.2026	13.0909	13.1488	13.2809	13.1468	12.9581	13.1599	18.3628	19.9627	20.0119	19.5739	20.6981	20.4428	21.0069	21.4469	20.939	6.45885e-12	2.42115e-09
Phypa_152915	13.1502	13.0526	12.9171	12.9721	12.6347	12.7893	12.9323	12.3448	13.0815	16.9245	18.3829	18.4987	18.7261	19.4475	18.7536	21.0069	21.1909	20.9302	7.17931e-12	2.56307e-09
Phypa_134377	13.2553	13.3441	13.7196	13.5339	13.4034	13.4258	13.4144	13.1053	13.7542	18.0811	19.9343	19.5964	20.1305	20.3599	20.3334	21.0069	21.4469	20.939	7.5415e-12	2.56999e-09
Phypa_113401	13.3616	13.3732	13.69	13.3872	13.6187	13.5138	13.2957	13.1494	13.3159	13.8628	14.5124	14.4898	15.4972	15.6057	15.4684	17.4643	17.4896	17.3927	7.91502e-12	2.58001e-09
Phypa_148670	13.9658	13.9438	14.129	14.203	13.7731	13.9947	13.7847	14.0926	13.842	18.422	20.295	19.6833	20.1241	20.5121	20.1997	21.0069	21.4469	20.939	9.05274e-12	2.82791e-09
Phypa_171291	12.9694	13.3494	13.3138	13.1987	13.2874	13.2524	13.0635	12.9494	13.0558	16.6904	17.6494	17.9937	17.7272	18.3573	18.4049	19.0384	19.6997	19.2705	9.82825e-12	2.94736e-09
Phypa_164637	13.3849	13.4137	13.2516	13.1993	13.2017	13.367	13.2404	12.8084	13.2362	16.6901	18.328	17.7203	18.0608	18.4655	18.6777	19.9721	19.8298	19.7541	1.27353e-11	3.63167e-09
Phypa_163519	13.6299	13.9189	13.8087	13.8306	13.5087	13.8691	13.6161	14.0392	13.7233	17.964	19.357	19.4969	20.0165	20.3174	20.0832	19.6435	20.4513	20.3924	1.3079e-11	3.63167e-09
Phypa_186437	14.2129	13.7596	14.0647	14.1047	13.7109	13.8592	14.1259	14.1475	13.9621	16.974	17.6421	17.2994	17.9246	18.0494	18.5616	18.6819	19.4585	18.6911	1.49007e-11	3.86727e-09
Phypa_144394	13.5263	13.1879	13.417	13.6701	13.4479	13.4944	13.54	13.253	13.4135	16.472	17.9882	17.6823	17.9901	18.3776	18.575	19.8862	19.9921	19.7769	1.49591e-11	3.86727e-09
Phypa_167270	13.4657	13.449	13.3138	13.0627	13.3039	13.4126	13.4533	13.7223	13.7055	15.8342	16.6634	16.1171	17.217	17.3417	17.5812	17.9133	18.8118	18.344	1.59108e-11	3.9762e-09
Phypa_95963	12.8619	12.8465	12.8876	12.8404	12.8736	12.5439	13.0905	12.5841	13.0983	13.0883	13.0311	13.2511	13.533	13.9505	13.7389	17.3663	17.1209	17.4671	1.74984e-11	4.23187e-09
Phypa_164229	13.2964	13.5819	13.3466	13.4169	13.2663	13.1662	13.3231	12.8965	13.4469	15.8458	17.1785	16.9725	17.3828	17.8796	17.6925	19.5106	19.9278	19.7776	1.82455e-11	4.27466e-09
Phypa_200090	13.3322	13.1415	13.3466	13.3098	13.2086	13.1442	13.2321	13.3157	13.3123	14.4642	15.1644	15.0722	15.8124	16.0604	16.2066	16.5655	16.8113	16.5439	2.03562e-11	4.52792e-09
[Phypa_149740;Phypa_197711]	13.2731	13.3845	13.4907	13.3318	13.3546	13.2569	13.2515	13.5924	13.3014	19.1075	20.8752	19.9625	19.0406	20.4635	20.2232	21.0069	20.9378	20.4456	2.12166e-11	4.52792e-09
Phypa_9545	15.4305	15.8609	15.6253	15.9652	15.8558	15.4116	15.2079	15.7484	15.7688	18.0411	18.7009	18.2026	18.9237	19.1709	18.8352	20.598	20.9242	20.3727	2.17243e-11	4.52792e-09
Phypa_126837	13.0575	12.9225	13.0886	12.8454	12.9962	13.0436	12.9707	12.8037	13.0493	13.2488	13.7384	13.8811	14.6397	14.9029	15.1457	17.5681	17.6374	17.2046	2.20572e-11	4.52792e-09
Phypa_169276	12.9139	13.1578	13.1966	12.7762	13.1316	12.7904	13.0286	12.7236	12.9736	13.0557	13.0548	12.8691	12.9626	13.087	13.0537	16.4319	16.1708	16.2972	2.23462e-11	4.52792e-09
Phypa_63834	12.9857	13.1229	12.9412	13.2729	13.0329	12.6531	13.1269	12.818	13.1898	17.0389	18.2267	18.3915	17.6599	18.4839	18.456	18.8385	19.033	18.885	2.35191e-11	4.64017e-09
Phypa_161955	13.4025	14.8357	13.9695	14.2546	13.9865	13.2081	13.1877	13.3693	13.8864	19.2074	20.2064	20.4989	20.4434	20.7863	20.8255	21.0069	21.4469	20.939	2.47e-11	4.6531e-09
Phypa_185771	13.1341	13.5637	13.2496	13.4024	13.2476	13.5749	13.1088	13.4739	13.4794	16.454	16.4618	16.3617	17.0805	17.1866	17.6162	16.8107	17.2501	16.3684	2.48259e-11	4.6531e-09
Phypa_98343	12.9839	13.2348	13.4118	13.1458	13.2001	13.0779	13.3404	13.2371	13.3231	13.4244	13.8655	13.8023	13.9969	14.3661	14.3511	17.4202	17.2038	17.6518	2.71988e-11	4.97351e-09
Phypa_143488	13.4605	13.449	13.2066	13.4517	13.4669	13.3192	13.5519	13.3081	13.46	15.9476	17.7815	17.0157	18.0594	18.1704	18.2645	20.1919	20.1775	20.2578	2.88846e-11	5.156e-09
Phypa_120202	13.7027	13.9485	13.6569	13.9616	13.3257	13.9502	13.4533	13.3249	14.1315	14.76	15.3695	14.9131	16.9076	17.1716	16.8275	19.2574	19.28	19.5666	3.1688e-11	5.52489e-09
Phypa_18404	13.5038	14.1353	13.6914	13.7486	13.822	13.505	13.3404	13.3216	13.4762	16.5394	18.218	17.93	18.7569	19.0508	19.2289	20.2334	20.6736	20.3651	3.31305e-11	5.6451e-09
Phypa_161099	12.8948	13.1332	12.9789	13.1639	12.9917	12.9051	13.1309	12.8612	13.0274	16.7576	18.1857	17.5355	17.491	17.9166	17.8496	17.5281	18.1519	17.4814	3.71775e-11	6.10185e-09
Phypa_171878	12.8122	13.3741	12.8827	13.2564	12.8934	13.1295	13.0361	12.7697	13.3339	16.8682	18.2855	18.6754	19.2532	19.9112	19.489	19.4856	19.8752	19.4974	3.74388e-11	6.10185e-09
Phypa_84744	13.3364	13.6813	13.5004	13.453	13.4184	13.4307	13.466	13.4618	13.4	16.0422	17.7137	17.246	18.5751	18.6664	18.7492	18.9306	19.4501	19.3408	3.86673e-11	6.16798e-09
Phypa_110733	13.1046	13.3243	13.7027	12.889	13.381	13.2203	13.537	13.3031	13.9389	17.0968	17.6184	18.2782	18.2124	18.3669	18.7416	18.7822	19.7831	19.4682	4.24593e-11	6.63175e-09
Phypa_173594	12.7711	13.046	12.8008	12.6241	12.8542	12.8441	13.0593	12.777	13.0644	13.3821	14.3181	14.3822	14.4177	14.9363	15.2016	19.3021	19.3345	19.1764	4.50843e-11	6.89804e-09
Phypa_126133	14.3491	13.4531	13.8814	14.0845	13.9232	14.0243	13.9884	14.295	14.241	17.4145	18.3228	18.058	18.489	18.626	18.825	18.9023	19.9963	19.2189	5.16568e-11	7.62888e-09
Phypa_187470	12.9251	13.2116	12.9171	13.0581	12.8869	13.0394	13.0038	13.2363	13.1799	14.8942	15.5192	15.7508	16.3763	16.2579	16.3927	15.6345	15.4596	15.809	5.18961e-11	7.62888e-09
Phypa_144692	13.2403	13.394	13.2726	13.2274	13.1905	13.5176	13.2769	13.0838	13.376	14.8737	15.7544	16.1453	16.319	16.2583	16.6231	18.495	18.5822	18.4772	5.29695e-11	7.63693e-09
Phypa_6064	13.0369	13.035	13.0865	13.0913	12.9614	13.2503	12.8999	12.6733	12.9759	15.4298	16.9787	16.896	17.0346	17.7179	17.692	19.7062	19.8648	19.6283	5.48991e-11	7.7658e-09
Phypa_233872	13.57	14.1517	14.4576	14.2027	13.615	13.7331	14.6499	14.9276	14.6335	17.985	18.5415	19.2937	18.9099	19.0992	19.4892	19.2083	19.4541	19.1316	5.9015e-11	8.04615e-09
Phypa_181889	12.9839	13.3423	13.2612	12.7675	13.4424	13.0523	13.0361	13.2954	13.5238	16.626	17.4859	17.1271	17.6257	17.5274	18.0141	18.1152	18.885	17.8021	5.90275e-11	8.04615e-09
Phypa_173297	13.3971	13.5201	13.5854	13.4061	13.4345	13.4775	13.6624	14.0151	14.0815	17.2747	18.6887	18.2672	18.6476	18.8649	19.0777	19.1665	20.3325	19.2904	6.05755e-11	8.10972e-09
Phypa_171965	13.7158	13.2877	13.3822	13.2042	13.6237	13.3117	14.1088	14.1976	13.9667	16.9618	18.6945	18.2728	18.853	19.2011	18.9819	19.1819	19.7106	19.4978	6.26298e-11	8.23765e-09
Phypa_168786	14.0334	13.8376	13.9364	13.8574	13.9007	13.8477	14.1279	14.387	14.0075	16.629	17.0632	17.2329	17.6682	17.6711	18.129	18.9292	18.7233	17.8296	6.48388e-11	8.38115e-09
Phypa_171483	14.8192	14.0482	14.361	14.0651	14.7443	14.2648	14.9034	15.1106	14.4253	18.2792	19.3646	19.5887	19.4387	19.9792	20.3939	21.0069	21.4469	20.939	6.61455e-11	8.40514e-09
Phypa_127465	12.9363	13.0217	13.0778	13.0856	13.0534	12.8543	12.9685	12.5616	12.9759	13.2518	13.4252	13.3548	13.8936	14.2838	15.047	18.8676	18.7776	18.468	6.91439e-11	8.53152e-09
Phypa_188431	13.1112	12.9625	13.3027	13.0198	13.1643	13.0981	13.1488	13.1361	13.2074	13.6608	13.9183	14.0779	14.3466	14.7086	14.9554	16.7013	16.6847	17.0274	6.9416e-11	8.53152e-09
Phypa_164290	14.1454	14.1779	14.1622	14.3859	14.2253	14.1082	14.1259	14.23	14.6379	15.5918	16.8168	16.4973	17.171	17.2613	17.38	19.4439	19.7597	19.8779	7.52723e-11	8.96818e-09
Phypa_174010	13.2493	13.1919	13.8423	13.1394	13.2989	13.4566	13.2143	13.3182	13.257	16.8317	18.8799	18.841	19.4064	19.6567	19.6232	21.0069	21.4469	20.939	7.53613e-11	8.96818e-09
Phypa_176979	13.8795	13.6354	13.9742	13.974	13.6892	14.0552	13.6017	13.892	13.9009	16.2177	16.6608	16.658	16.9143	16.7969	17.0924	15.8323	16.4958	16.2122	8.36654e-11	9.80083e-09
Phypa_193835	13.1882	13.2596	13.2165	13.0631	13.2721	13.2323	13.1751	12.8072	13.0097	13.2165	13.7731	13.414	14.1819	14.6929	15.0331	17.7651	17.6643	18.0097	8.91939e-11	1.02277e-08
Phypa_234154	13.1406	13.0195	13.5133	13.2676	13.2949	13.2304	13.2661	13.1531	13.1599	16.4675	17.9856	17.6543	18.225	18.499	18.2757	17.9902	18.8793	18.7858	9.00382e-11	1.02277e-08
Phypa_168734	12.8363	12.9485	12.9974	13.0225	13.1072	13.08	12.8474	12.4588	12.9804	13.8707	14.9294	14.9049	15.6128	15.9472	16.4585	18.8503	18.8321	18.5944	9.82588e-11	1.09331e-08
Phypa_111412	12.9803	13.2539	13.0778	12.9962	13.2336	12.9642	12.9751	12.4829	13.1478	14.371	15.3745	15.2268	16.0778	16.3332	16.4434	17.8742	18.3544	17.91	9.91645e-11	1.09331e-08
Phypa_115537	12.7458	13.127	12.9122	12.5074	12.3301	12.8818	13.0509	12.7868	13.0296	13.1481	13.0996	12.9739	13.2845	13.1943	13.3285	17.128	17.116	16.622	1.17397e-10	1.27557e-08
Phypa_227130	14.2426	13.8294	14.654	14.5416	14.5691	14.1856	13.9323	14.2193	13.9129	17.5932	18.6119	19.2897	19.1537	19.6092	19.8892	19.9917	20.6361	20.3542	1.33728e-10	1.43225e-08
Phypa_171274	12.8323	13.2018	12.9268	12.6781	13.1362	13.4889	13.0719	12.553	13.1559	15.0044	16.0564	15.9131	16.636	17.0828	16.9956	18.0124	18.3557	18.1814	1.42154e-10	1.50105e-08
Phypa_191289	13.2964	13.3279	13.2877	13.3805	13.4325	13.4126	13.2255	12.9407	13.5176	16.1667	17.8447	16.876	17.9022	17.6201	18.0794	18.6616	18.953	18.3954	1.47617e-10	1.53709e-08
Phypa_107294	13.1079	13.5178	13.832	13.2543	13.2584	13.649	13.4412	13.4389	13.8167	14.1803	15.6075	15.4984	16.3519	16.7753	16.7922	20.5941	20.6717	20.4948	1.59785e-10	1.64101e-08
Phypa_146491	13.088	12.9821	12.8727	13.2335	12.9573	13.0445	13.1058	12.831	13.1397	14.8297	16.4254	16.4021	17.0083	17.3938	17.3546	19.0939	19.0906	19.0716	1.68588e-10	1.70801e-08
Phypa_59475	12.891	12.7529	12.9507	12.8611	12.9389	12.5682	12.9185	12.5067	13.1639	15.6522	16.1324	15.9995	15.698	16.5199	16.756	17.9895	18.6925	17.7894	1.71947e-10	1.71882e-08
Phypa_104684	12.9214	12.9741	13.1704	12.8503	13.1277	12.9569	13.0572	12.707	13.0644	13.2335	12.8974	13.0695	13.1202	13.1887	13.3101	16.151	16.6721	16.3814	1.87916e-10	1.82326e-08
Phypa_132808	13.7244	13.7223	14.2361	13.7726	13.921	14.145	14.3296	14.2107	14.4178	16.3368	17.089	17.3858	17.5351	17.6983	18.1449	17.9765	18.4389	18.0008	1.89505e-10	1.82326e-08
Phypa_164448	13.0846	13.3723	13.154	12.8379	13.4066	13.222	13.2237	12.8987	13.6465	17.0682	17.3671	17.6757	17.0892	18.1186	18.3464	19.8346	20.7275	19.32	1.89691e-10	1.82326e-08
Phypa_70142	13.0745	13.27	13.4676	13.1549	13.2486	13.2348	13.1219	13.1653	13.0601	13.7439	14.4618	14.8286	14.6147	15.2377	15.2234	18.4175	18.2906	18.2264	1.93435e-10	1.82953e-08
Phypa_56756	13.8051	13.5003	13.154	13.3515	13.4567	13.7058	13.5233	13.5184	13.5939	14.9202	14.9157	15.0558	15.5519	15.6757	15.6526	16.0823	16.1	15.7348	1.95223e-10	1.82953e-08
Phypa_175024	12.9025	13.0262	13.2006	13.3554	13.2637	13.0674	13.1389	12.5979	13.2228	16.2308	17.3131	16.7633	16.9335	17.3751	17.5553	17.8293	18.7411	17.704	2.00712e-10	1.85774e-08
Phypa_147342	13.1178	12.6953	13.1825	12.9458	12.8575	12.8138	13.3779	12.9099	13.272	14.0539	14.3102	14.1533	14.3796	14.7261	14.7553	16.4827	16.8821	16.4537	2.12281e-10	1.94086e-08
Phypa_100318	12.9289	13.2018	12.7902	12.92	12.7039	13.0654	13.0275	12.4889	13.034	12.9569	13.4445	13.0355	14.0695	14.1831	14.5181	17.1744	17.0239	16.9779	2.18937e-10	1.97759e-08
Phypa_160688	13.0711	13.015	13.1785	13.0167	13.0668	12.8861	12.7904	12.3902	12.9667	13.0008	13.5009	13.6698	13.5209	13.6507	14.2184	18.6713	17.927	18.2281	2.28428e-10	2.03876e-08
Phypa_171387	13.2418	13.2672	13.4593	13.2891	13.2576	13.3232	13.178	12.9666	13.2286	13.2457	14.186	14.1171	14.1396	14.7276	15.0031	18.5145	18.7815	18.6827	2.3849e-10	2.10353e-08
Phypa_172635	12.9585	13.1435	13.1079	13.1816	13.1455	13.0327	12.9939	12.6654	13.1739	17.4777	19.9642	19.086	18.6637	19.8803	19.8525	21.0069	20.8511	20.6775	2.4497e-10	2.13556e-08
Phypa_189292	13.4912	13.269	13.5607	13.3532	13.2968	13.5159	13.33	13.3481	13.3267	16.3068	18.0477	18.2732	18.0166	18.6738	19.0011	20.2768	20.5595	20.0795	2.70349e-10	2.32971e-08
Phypa_172368	12.8462	12.9379	13.0381	12.5552	12.9955	13.0005	12.9138	12.6402	13.0772	15.638	17.7316	17.5879	18.2374	18.5602	18.7692	20.5521	21.1924	20.2453	2.84535e-10	2.4241e-08
Phypa_89948	13.3917	13.6571	13.4676	13.5105	13.5306	13.5819	13.518	13.6469	13.6408	14.2729	14.7157	14.8763	14.7004	15.291	15.0935	16.9579	17.3322	16.9793	2.87778e-10	2.42418e-08
Phypa_172450	13.5604	13.8465	13.5545	13.7173	13.7454	14.0097	13.2515	12.5813	13.0983	14.7277	15.6021	16.0758	16.9487	17.0045	17.2712	18.5826	18.4867	19.0838	3.00314e-10	2.50167e-08
Phypa_187922	13.2037	13.3671	13.3394	13.2812	13.3768	13.4526	13.3108	12.9963	13.6263	16.0183	16.7002	16.2107	16.7443	16.8279	16.7049	15.6758	16.6448	16.2783	3.06872e-10	2.52821e-08
[Phypa_91311;Phypa_102547]	13.9082	13.9839	14.1683	13.9701	14.0452	14.0423	13.6046	13.6422	13.6749	15.4271	15.5362	15.9072	16.1716	16.5501	16.677	16.7387	17.5543	16.901	3.16125e-10	2.57613e-08
Phypa_75593	12.9363	13.1729	13.0647	12.9816	13.4863	12.837	12.9718	12.4511	13.034	16.8937	18.7159	18.3215	17.7981	18.3901	18.1505	18.0247	17.7319	17.8287	3.32042e-10	2.64978e-08
Phypa_143046	13.2848	13.5075	13.1036	13.5476	13.3157	13.4193	12.9505	12.8415	13.1956	13.3285	13.3556	13.4612	13.8642	14.093	13.8474	16.1178	15.7329	15.8935	3.32232e-10	2.64978e-08
[Phypa_64053;Phypa_64056;Phypa_64058]	12.9251	12.8887	12.9171	13.219	13.0057	12.9896	12.8303	12.4435	12.9759	16.9292	19.6969	19.3751	20.0577	20.6575	21.0613	21.0069	21.4469	20.939	3.40972e-10	2.69086e-08
Phypa_167307	13.1566	13.2988	13.654	13.52	13.0306	13.221	13.434	13.0437	13.473	17.3633	17.145	16.7316	16.8466	17.7683	17.5384	16.844	17.9136	17.3171	3.49329e-10	2.70442e-08
Phypa_190133	13.0071	13.1558	13.1248	13.3149	13.0108	13.1584	13.1088	13.3081	13.1478	13.215	13.7452	14.0225	13.8331	13.9726	14.2026	17.1463	17.0181	16.8494	3.49905e-10	2.70442e-08
Phypa_201802	13.6264	13.2653	13.5036	13.5659	13.3694	13.4877	13.1349	13.0366	13.1679	13.8981	14.6429	14.3375	14.2378	14.6431	14.6822	16.888	17.2049	17.3848	3.68574e-10	2.78049e-08
Phypa_137956	13.0472	13.3565	13.3681	13.2633	13.096	13.2692	13.3678	13.203	13.2645	13.6354	13.954	13.8859	14.6691	14.6659	14.5529	15.2133	15.5839	15.5074	3.74646e-10	2.78049e-08
Phypa_161093	13.8756	13.844	13.6482	13.8301	13.9916	13.8104	13.8928	13.9591	13.9963	15.0071	15.8155	15.8311	16.2164	17.2333	16.2564	19.0525	19.6797	19.612	3.75102e-10	2.78049e-08
Phypa_199019	13.445	13.7023	13.7168	13.8268	13.3902	13.8206	13.7045	13.2928	13.9667	14.8347	15.4063	14.8883	15.8605	16.1234	16.2896	17.8148	17.9438	17.4231	3.75634e-10	2.78049e-08
Phypa_87341	13.2252	12.9462	13.2688	13.1657	13.2455	13.1717	12.9505	12.9054	13.0941	13.2518	13.5552	13.4255	13.6247	13.8974	14.1036	15.7272	15.9948	15.7208	3.7829e-10	2.78049e-08
Phypa_53626	13.3944	13.046	12.9789	13.1516	13.1912	13.0219	13.0698	13.0057	13.034	15.661	17.4899	17.5732	17.6519	18.2838	18.3858	20.2481	20.2295	19.56	4.13108e-10	2.99544e-08
Phypa_171446	15.8482	15.9123	16.613	16.7089	15.9635	15.7526	16.4541	16.5199	16.8123	19.4009	19.5536	20.0906	19.7663	20.1319	20.4131	20.3788	20.4956	20.1179	4.15525e-10	2.99544e-08
Phypa_161303	13.1944	13.2116	13.7196	13.4729	13.7656	13.4041	12.9751	13.4045	13.3303	16.3661	16.6016	16.3444	16.4435	16.9571	17.348	16.9029	17.9377	17.3655	4.33864e-10	3.09786e-08
Phypa_197372	12.8833	12.8838	13.1206	13.0221	12.7119	13.0425	13.0593	12.9276	13.1956	14.193	15.4963	15.4329	15.9071	16.1852	16.7948	20.5978	20.4918	19.4951	4.55957e-10	3.22489e-08
Phypa_106968	13.57	13.7662	13.9073	13.7999	13.8569	13.8542	13.3456	13.3709	14.0471	18.1282	17.4304	17.4728	18.0477	17.9551	18.1267	17.7912	18.9975	17.523	4.86737e-10	3.41041e-08
Phypa_164963	14.0044	14.1719	14.1488	14.2799	14.285	14.1375	13.9369	14.0594	14.2429	15.5921	16.6743	16.1247	16.6081	16.6151	16.7471	17.4262	17.7795	17.3348	4.92905e-10	3.41593e-08
Phypa_170304	13.2493	13.434	13.3699	13.2656	13.216	13.5214	13.2404	12.8612	13.1956	15.5622	17.5042	17.5395	17.7452	17.7253	18.2531	20.9541	20.3743	20.2208	4.96637e-10	3.41593e-08
Phypa_140531	12.9382	13.2877	12.8752	12.8961	12.838	13.1659	13.0499	12.6575	13.1004	14.9429	17.1864	16.7859	17.5048	17.9334	17.9258	20.317	20.5429	20.6242	5.10273e-10	3.47781e-08
Phypa_166566	14.6345	15.0195	14.7112	14.7943	14.2764	14.9115	14.6917	13.8829	14.0558	17.5468	19.7241	18.9418	20.0347	20.3547	19.8593	21.0069	21.4469	20.939	5.17061e-10	3.49233e-08
Phypa_161879	12.7028	12.8364	12.9024	12.9712	12.5746	12.6057	12.8643	12.6361	13.1067	14.1611	14.191	14.4255	14.5633	14.6889	15.1886	17.0498	16.5117	16.3526	5.26768e-10	3.52613e-08
Phypa_112391	13.0677	13.0228	13.0224	13.019	12.9768	13.0679	13.0966	12.8795	13.0601	15.9209	16.9623	18.126	18.3118	18.0689	18.6249	18.8559	19.4378	18.7008	5.33238e-10	3.53785e-08
Phypa_173331	13.6379	13.3098	14.1248	13.1712	13.9105	13.9137	13.1209	13.4527	13.3829	17.6718	19.7165	19.011	18.3542	19.422	19.8808	21.0069	21.0254	20.6886	5.50898e-10	3.59343e-08
Phypa_25919	12.9382	12.7394	13.0247	13.007	12.7949	12.8108	12.8535	12.5601	13.0296	15.378	16.6975	16.2102	16.2505	17.0737	17.6106	18.9663	19.1504	18.3835	5.51606e-10	3.59343e-08
Phypa_167699	14.3364	13.6897	13.6971	13.8542	14.188	13.9612	13.3863	13.9984	14.1192	17.1615	17.3745	16.5178	17.6036	17.8459	18.0819	18.7222	19.8471	18.8122	5.57651e-10	3.59343e-08
Phypa_166082	14.7223	13.4323	14.806	14.41	14.4067	14.3566	13.5974	13.707	13.579	17.9726	19.2158	19.9103	19.3164	20.1378	20.585	21.0069	21.3632	20.939	5.6329e-10	3.59343e-08
Phypa_180370	13.5263	13.539	13.6335	13.5876	13.7139	13.5564	14.0038	13.8942	14.3966	16.6369	18.5024	18.285	18.6225	18.9227	19.0943	19.2558	20.2896	19.8783	5.66563e-10	3.59343e-08
Phypa_108889	13.0194	13.2252	12.9507	12.8359	13.5007	13.1894	12.808	12.4092	13.0983	13.1708	13.2877	13.0946	13.294	13.6343	13.3997	16.9219	17.0154	16.7082	5.78041e-10	3.59343e-08
Phypa_108815	13.5748	13.4654	13.5731	13.4387	13.6536	13.4305	13.6747	13.5155	13.2267	15.2258	17.2341	17.2176	17.4061	18.0777	18.0321	21.0069	20.8509	20.939	5.7884e-10	3.59343e-08
Phypa_153020	12.8283	13.2765	13.1206	13.4912	13.4119	12.94	13.2404	12.9232	13.0815	15.564	17.5208	17.6075	17.9332	18.2381	18.5068	20.8228	20.4023	20.061	5.79959e-10	3.59343e-08
Phypa_124664	13.2373	13.3171	13.5793	13.2361	13.5185	13.5996	13.3439	13.267	13.2074	13.2669	14.072	14.171	14.203	14.5819	15.0088	18.7174	18.2416	18.6081	6.00219e-10	3.68848e-08
Phypa_184913	13.6962	13.2501	12.8727	13.1681	13.5205	13.3791	13.4112	13.2877	13.5969	17.1235	18.3017	17.2425	18.5852	18.4954	18.2743	17.4324	18.9723	18.2088	6.30576e-10	3.82383e-08
Phypa_178800	13.0913	13.2886	13.0292	12.9203	12.8117	13.2501	13.0822	12.553	13.1917	13.3945	14.2763	13.7755	15.4569	15.3424	15.5522	16.791	17.1665	16.9596	6.34994e-10	3.82383e-08
Phypa_107034	16.1178	16.2577	16.2707	16.4765	16.2574	16.2204	15.8595	16.1053	16.1674	18.7996	19.5366	19.2532	18.8201	20.1202	19.9903	20.3217	20.442	20.7491	6.37547e-10	3.82383e-08
Phypa_159190	12.9585	13.0998	13.1332	13.1243	12.969	12.9745	12.9994	12.8647	13.0471	13.8164	15.3568	14.5438	15.4855	16.1894	16.2448	18.7841	18.8961	18.5124	6.51628e-10	3.87727e-08
Phypa_212057	14.5263	14.451	14.4067	14.4765	14.4537	14.3588	14.1027	14.4948	14.2655	13.0626	13.2984	12.9467	12.819	12.5625	12.4709	12.7652	12.9803	13.0449	6.59444e-10	3.89267e-08
Phypa_218300	12.7543	12.8838	12.7688	12.9479	12.6941	13.0547	13.0467	12.3612	12.9621	16.3619	18.6323	17.5998	18.2024	18.4575	19.2112	19.9867	20.2006	19.2614	6.6611e-10	3.89267e-08
Phypa_151423	13.928	13.8127	13.9684	13.6306	13.8319	14.034	13.8739	14.2988	13.6161	15.2005	16.3579	15.8557	16.9835	17.2729	16.9651	17.685	17.9614	17.7402	6.72453e-10	3.89267e-08
Phypa_27775	12.7918	12.9415	13.0381	12.7743	12.7419	12.7806	12.7675	13.0659	13.1878	13.4231	13.8108	13.9375	13.6147	13.827	14.0778	16.0971	16.5833	16.4278	6.74985e-10	3.89267e-08
Phypa_65603	13.6032	13.0892	13.1415	13.4367	13.3546	13.4203	13.2441	13.3283	13.2868	14.9569	15.9583	15.4867	15.9749	16.0612	16.0482	16.3678	16.0044	16.0271	6.84533e-10	3.90235e-08
Phypa_18145	13.6195	13.3333	13.7607	13.7065	13.3007	13.7839	13.4112	13.8108	13.5363	16.6693	17.9931	18.5848	18.3432	18.5146	19.2536	19.1188	19.6757	19.1097	6.87074e-10	3.90235e-08
Phypa_104795	13.6032	13.7622	13.8975	13.759	13.4195	13.8441	13.2715	13.9624	13.6028	17.0384	18.9579	18.6738	18.7014	18.8323	19.3454	18.6892	19.1053	18.6186	7.37624e-10	4.15796e-08
Phypa_161913	13.2892	13.368	13.6886	13.1937	13.2058	12.9472	13.2787	13.4404	13.884	16.8713	17.8454	16.9816	17.2783	17.5592	17.4144	16.629	17.8611	16.8802	7.73674e-10	4.32863e-08
Phypa_118647	14.4785	13.9992	14.3962	14.1209	14.4481	14.2684	14.1857	14.4664	14.3777	15.1603	16.1012	15.5604	16.086	16.1042	16.1886	18.2471	18.1764	17.8784	7.89633e-10	4.3704e-08
Phypa_197917	12.6673	12.8764	12.7362	12.2021	12.471	12.7631	13.0614	12.6007	13.113	14.5906	16.2267	15.8502	16.3279	16.8236	17.0881	18.812	19.0427	18.3591	7.95914e-10	4.3704e-08
Phypa_113212	12.8717	13.1819	13.2105	13.0855	13.3377	13.1401	13.0254	12.9342	12.8913	13.1772	13.293	13.6671	13.4235	13.6198	14.0821	16.5073	16.4178	16.7181	8.03075e-10	4.3704e-08
Phypa_127570	13.6718	13.4963	13.9171	13.7195	14.0475	13.5722	13.8547	14.1121	13.9271	15.881	16.5396	16.3217	16.6052	16.6528	16.616	15.9447	16.6913	16.1029	8.04458e-10	4.3704e-08
Phypa_69119	13.1063	13.3369	13.2745	13.4542	12.8669	13.1836	13.1219	12.8239	13.1739	13.1724	13.3037	13.0863	13.4924	13.5095	13.4792	15.8645	15.7381	15.9175	8.28267e-10	4.46738e-08
Phypa_163052	13.6032	13.7271	13.5793	13.6166	13.6654	13.5913	14.2859	14.6746	14.1025	16.17	17.8572	17.9173	18.1888	18.3996	18.4806	18.9065	18.7313	18.7751	8.60936e-10	4.61041e-08
Phypa_221321	12.9803	13.3225	12.9789	13.0279	12.81	13.0446	13.3745	12.9451	13.1639	15.4014	17.7556	17.5278	17.7315	18.5748	18.8505	21.0069	21.0848	20.939	9.51181e-10	5.05756e-08
Phypa_118024	13.0913	13.36	12.7955	13.7573	12.8142	12.9528	13.1566	12.8647	13.1233	15.9476	17.4029	16.8277	17.2397	17.4415	18.0639	18.2957	18.9707	18.1739	1.00734e-09	5.31843e-08
Phypa_158653	13.3477	13.2756	13.4808	13.2067	13.5258	13.5026	13.779	13.7934	13.969	16.454	16.8928	17.2927	16.1018	16.374	16.2332	15.5128	15.9897	15.035	1.06425e-09	5.5796e-08
Phypa_161636	13.2433	13.4456	13.4907	13.4292	13.2585	13.1557	12.8999	12.74	13.073	15.9638	16.848	17.0001	16.1622	18.4565	18.1248	21.0069	21.3682	20.8772	1.08319e-09	5.63949e-08
Phypa_221481	12.8678	13.1799	12.5607	13.2225	13.3284	12.8399	12.984	12.1625	13.003	13.2877	13.5552	13.2805	14.0285	14.1633	14.5529	17.7366	17.9941	17.4862	1.11175e-09	5.74827e-08
Phypa_114373	13.3022	13.5583	13.4032	13.371	13.4201	13.2846	13.3143	13.3081	13.348	13.6935	15.1057	15.334	15.6172	16.0266	16.2583	19.7157	19.2417	19.8379	1.26261e-09	6.46366e-08
Phypa_152573	12.8833	13.1578	13.2802	13.1778	13.0623	13.3788	13.2551	12.9276	13.2941	13.7621	15.8696	15.0483	16.1206	16.714	16.4243	20.1541	20.7387	20.3901	1.26997e-09	6.46366e-08
Phypa_66163	13.1944	12.8134	13.5482	13.6277	12.857	13.2004	12.946	13.1475	13.0384	16.6974	16.4415	16.2092	16.8469	17.2934	16.7024	17.7704	18.1513	16.7727	1.27598e-09	6.46366e-08
Phypa_65356	13.2006	13.7715	13.0603	13.1653	13.5133	13.5372	13.3126	13.0579	13.4034	13.34	14.0374	13.8124	14.4633	14.5925	14.6886	17.4001	17.4133	17.8658	1.29171e-09	6.47864e-08
Phypa_183027	13.1661	13.2057	13.2877	13.2317	13.1682	13.1763	13.2067	13.1921	13.2739	14.2025	14.4445	13.9096	14.4285	14.4909	14.4425	15.0747	15.4934	15.0734	1.30064e-09	6.47864e-08
Phypa_123168	14.0677	13.9432	14.3448	14.2287	14.1152	14.6101	13.9127	14.0579	14.1254	16.2927	16.6395	17.3405	17.259	17.5158	17.5684	16.1336	15.9749	16.2319	1.30486e-09	6.47864e-08
Phypa_90186	13.0159	12.9008	12.9219	13.005	12.8287	12.8598	13.1209	12.9837	12.9153	13.317	13.9923	14.016	13.9306	14.7242	14.4759	16.9691	16.6417	16.8874	1.3245e-09	6.53291e-08
Phypa_164795	13.1243	13.5652	13.2688	13.18	13.7745	13.3366	13.2697	13.628	13.4203	16.4471	17.9468	18.3934	17.7457	18.7658	18.0904	18.8652	19.4306	19.5024	1.3374e-09	6.55342e-08
Phypa_229196	12.8442	13.4239	12.9789	13.2219	12.8392	12.4299	13.0986	12.6307	13.0558	13.1579	14.0069	13.3957	13.6691	14.5329	14.3138	18.4664	18.929	18.7941	1.35152e-09	6.5796e-08
Phypa_168907	15.9608	15.2454	15.6201	15.8823	15.6699	15.714	15.4218	15.6773	15.7048	14.4991	15.0037	14.3181	13.5316	13.4777	13.4067	12.5147	12.6466	12.8277	1.36974e-09	6.62525e-08
Phypa_50856	13.1406	13.0656	12.9648	13.0479	13.1661	12.9086	13.2143	12.7499	12.9575	14.0695	15.7883	15.4484	16.0501	16.2411	16.6401	18.9367	18.831	18.5148	1.40425e-09	6.74866e-08
Phypa_61991	13.3223	13.2577	13.3448	13.2858	13.3424	13.286	13.2274	13.2327	13.2419	13.5344	13.5673	13.7162	13.6716	13.7737	13.911	14.19	14.1976	14.2058	1.41768e-09	6.7698e-08
Phypa_202843	13.8122	13.7353	14.3138	14.0844	14.4311	13.8388	13.5172	13.7019	13.8619	15.803	17.2614	16.949	16.8493	17.7054	17.6093	19.2895	19.983	20.0347	1.4786e-09	7.01601e-08
Phypa_223189	12.6584	12.7952	12.7902	12.6856	12.8515	12.8025	13.1566	13.414	13.4236	14.3112	14.8005	14.7	14.9019	15.038	15.157	14.5796	15.1968	14.6438	1.52009e-09	7.16754e-08
Phypa_104648	12.7501	12.6029	12.7307	12.8482	12.8501	12.2384	12.7598	12.4769	13.1067	13.9363	14.6309	14.7883	14.6058	14.8905	15.5229	17.8869	18.2033	17.5411	1.59808e-09	7.48817e-08
Phypa_64066	13.4265	13.4514	13.8626	13.759	13.6853	13.3581	13.3178	13.5351	13.7675	15.2995	16.6298	16.7333	17.0736	17.5448	17.4182	18.4	19.2932	18.6176	1.62156e-09	7.55097e-08
Phypa_168594	13.5556	13.844	13.6886	13.5876	13.4501	13.6379	13.3661	13.7844	13.6608	14.2396	14.277	14.3234	15.1553	14.9422	15.3321	15.1856	15.3296	15.1976	1.64679e-09	7.62115e-08
Phypa_160934	13.0711	13.4035	13.0865	13.0973	13.4613	12.6855	13.2931	13.3415	14.0579	16.2366	17.1982	16.4082	16.8868	17.1498	16.73	16.3554	17.0262	17.0337	1.72498e-09	7.90575e-08
Phypa_171344	14.356	14.2232	14.3574	14.2104	14.677	14.0632	14.2478	14.7685	14.2608	16.941	18.5804	18.9562	18.5069	18.9791	19.223	20.2828	20.9567	20.2727	1.72938e-09	7.90575e-08
Phypa_172642	12.9363	13.1669	13.1164	12.9438	12.8127	12.755	13.1409	12.8096	13.219	16.59	19.4342	18.5307	18.485	19.3345	19.4187	20.8488	21.1185	20.0323	1.77653e-09	8.0661e-08
Phypa_27629	12.86	12.9008	12.9789	12.7264	12.973	13.0106	13.1169	12.794	13.3087	13.5542	13.6351	13.619	13.6496	13.9025	13.7955	15.3221	15.1176	15.1014	1.78597e-09	8.0661e-08
Phypa_110047	14.6379	14.723	14.6364	14.4193	14.8496	14.7517	15.3984	15.6294	16.5486	18.3445	18.7749	17.4227	19.1763	19.4255	18.9882	19.6765	20.4797	19.8387	1.81904e-09	8.16625e-08
Phypa_110912	12.9803	13.0416	13.2066	13.0921	12.8663	12.8093	12.8691	12.6199	13.1109	16.1144	18.6058	19.3497	19.2086	19.8728	19.8931	21.0069	20.8429	20.939	2.10261e-09	9.3831e-08
Phypa_173340	13.0229	12.9391	12.9316	12.8401	12.8516	13.0303	13.1566	12.7499	12.9667	16.8712	19.2699	18.4554	17.3859	18.9819	19.1829	21.0069	21.318	20.2249	2.19713e-09	9.70275e-08
Phypa_165874	13.6516	13.7367	13.6335	13.6654	13.6731	13.7209	13.6401	13.8914	14.0719	14.9611	15.7072	14.9224	15.4534	15.5776	15.7638	16.492	16.6273	16.2998	2.20012e-09	9.70275e-08
Phypa_233229	12.9585	12.9532	13.1622	13.006	13.359	12.858	13.2913	12.4218	13.4	15.6085	16.7281	15.852	16.1413	16.6436	17.03	20.2665	21.0059	19.23	2.31179e-09	1.01356e-07
Phypa_165292	13.7928	13.8528	14.0994	14.0683	14.179	13.8915	13.8733	13.6753	14.2476	15.0811	16.1873	15.6681	16.4791	16.6931	16.5961	17.2003	17.5917	17.7304	2.33984e-09	1.01989e-07
Phypa_15892	15.2782	15.4822	15.0099	15.2095	15.3142	15.2706	15.7879	15.7381	15.5902	17.9888	19.0303	19.0731	19.092	19.3038	19.3465	18.379	19.6888	18.8044	2.45942e-09	1.06086e-07
Phypa_193235	13.8639	13.6841	14.1206	13.721	13.7505	14.1369	14.0103	13.9287	14.5394	15.3738	15.7559	15.7651	16.3583	16.9563	16.8391	16.6602	17.2575	17.1111	2.46214e-09	1.06086e-07
Phypa_220481	12.7752	12.5819	13.0337	13.1767	12.7407	12.7475	13.0254	12.7147	12.9342	14.1085	15.9187	16.3164	16.6071	17.4653	17.797	20.6686	21.3859	20.4492	2.52634e-09	1.08078e-07
Phypa_170119	13.363	13.569	13.6438	13.471	13.4133	13.3545	13.2597	12.9973	13.3568	14.7423	16.7017	16.669	16.8	17.0612	17.6066	20.1185	20.2316	19.6288	2.53718e-09	1.08078e-07
Phypa_194508	14.733	14.409	15.1137	15.0545	14.6153	15.2053	13.772	14.5686	14.7294	17.2258	18.6758	17.8708	18.2823	18.7967	18.6504	19.4021	19.1389	19.0311	2.56025e-09	1.08444e-07
Phypa_25822	14.8492	14.1307	13.9601	14.2434	14.3007	14.1747	13.8278	14.4889	13.9793	16.5958	18.4872	17.6683	18.3221	18.6423	18.5539	18.949	19.1888	19.0263	2.63659e-09	1.1105e-07
Phypa_178222	13.1046	13.1187	13.4709	13.1469	13.2382	13.6658	13.4501	13.0719	13.4875	14.4041	15.4349	15.3973	15.7694	16.2521	16.2731	17.2609	17.9163	17.5801	2.71459e-09	1.13697e-07
Phypa_142607	13.4631	13.3297	13.3769	13.4825	13.3549	13.4667	13.5534	13.3926	13.4386	13.5554	14.0239	13.6319	14.1184	14.343	14.577	16.0239	16.509	16.0607	2.75577e-09	1.1478e-07
Phypa_233276	13.4239	13.3897	13.3119	13.4095	13.3787	13.4633	13.6288	13.6178	13.5363	14.3904	14.9633	14.1393	15.1716	15.3754	15.3529	15.8139	15.8769	15.5454	2.78563e-09	1.14964e-07
Phypa_198227	13.1693	13.4736	13.0929	13.2466	13.2519	13.3987	13.3248	12.74	13.3123	13.9344	14.5187	14.2437	15.2638	15.9225	15.6613	17.8825	19.182	18.1305	2.79086e-09	1.14964e-07
Phypa_206618	12.8223	13.0924	12.5607	12.8009	13.0051	12.5746	12.9369	12.3216	13.0962	13.6319	13.7187	14.1876	15.2018	15.068	15.2792	16.6379	17.3986	16.638	2.88204e-09	1.17485e-07
Phypa_77030	12.8561	12.9129	12.832	12.9312	12.8728	12.2689	12.9774	12.2282	12.7648	13.0712	13.322	13.3128	13.6594	13.4777	13.9171	17.8697	17.2967	16.9464	2.8834e-09	1.17485e-07
Phypa_170009	12.804	13.2057	13.2341	13.1141	13.1967	12.8832	13.0382	12.6601	13.1519	14.4681	15.9239	16.6042	16.361	16.79	17.3958	20.1589	19.8407	19.6064	2.91216e-09	1.18016e-07
Phypa_79620	13.2252	13.5514	13.0156	13.1597	13.4164	13.3605	12.9862	12.6522	13.1519	15.2862	16.4013	17.1871	17.7184	17.953	17.0767	17.9197	18.0156	18.3654	2.93389e-09	1.18257e-07
Phypa_133413	13.6504	13.4728	13.7688	13.6085	13.8025	13.3473	13.4144	14.0437	14.0973	15.1803	15.4564	14.7566	15.6397	15.7819	15.8021	16.8982	16.8157	16.5747	3.00401e-09	1.20436e-07
Phypa_183678	13.2964	13.7742	13.8269	13.8772	14.108	13.5654	13.4848	14.0305	13.9804	15.52	16.4857	17.0669	16.798	17.1257	17.472	18.5766	19.3028	19.0147	3.17263e-09	1.25209e-07
Phypa_213846	14.4618	14.1239	14.9116	14.5935	14.4662	14.0144	14.4797	15.0551	15.3472	16.5042	17.1588	16.8032	17.2211	17.8323	17.8848	18.7534	19.3688	18.8005	3.17765e-09	1.25209e-07
Phypa_168506	12.8987	12.7795	12.9024	12.7928	13.135	12.8441	12.7992	12.5938	13.1599	14.6249	15.9551	15.7349	15.701	16.3273	16.2891	17.7171	18.3974	17.3518	3.2073e-09	1.25209e-07
Phypa_128011	13.4292	13.0635	13.3502	13.1582	13.2753	13.3315	13.2124	13.1092	13.2035	15.2594	16.1749	16.6369	16.6863	16.6125	17.2419	16.8684	17.8574	17.0875	3.2134e-09	1.25209e-07
Phypa_154012	13.0762	13.1578	12.9268	13.0808	13.0085	12.8863	13.0329	12.9602	13.1956	13.8687	14.7664	14.863	15.0928	15.0877	14.9554	16.3104	16.1319	15.8906	3.21342e-09	1.25209e-07
Phypa_118250	13.2731	13.412	13.0691	13.1033	13.273	13.4787	13.4926	13.818	13.4203	14.8874	16.4998	15.9352	16.8597	16.9818	17.0465	16.9785	17.0359	17.1918	3.22327e-09	1.25209e-07
Phypa_210293	13.5013	13.6266	14.0493	13.6092	13.7113	13.6682	13.5727	13.6993	13.7435	15.0321	15.4806	15.8918	16.018	16.2458	16.1906	16.1949	16.1343	15.6897	3.31487e-09	1.28104e-07
Phypa_163845	12.8833	12.9625	13.0625	12.7237	12.635	12.846	13.075	12.5785	13.0899	13.7035	14.3908	13.7027	14.1139	14.6604	14.4526	16.2819	16.1244	16.0163	3.37103e-09	1.29606e-07
Phypa_90223	12.8122	12.8338	12.9219	12.9576	12.951	12.8892	13.0382	12.9451	13.0208	15.0798	16.0626	16.3366	15.9577	16.1417	16.5077	15.2572	16.03	15.6955	3.48999e-09	1.33495e-07
Phypa_164024	13.0541	13.1759	13.2302	13.0154	13.2634	13.0923	13.3439	13.3612	13.8269	15.0815	15.9749	15.5194	16.3557	16.6141	17.1164	17.4147	18.5139	17.2558	3.55451e-09	1.35017e-07
Phypa_158682	13.3917	13.1998	13.2496	13.1475	13.3488	13.0973	13.2423	13.4679	13.2683	15.0522	17.4969	17.4902	17.86	18.4228	18.1105	20.0784	20.4266	20.388	3.5658e-09	1.35017e-07
Phypa_142485	13.8948	13.388	13.8727	14.1277	13.4595	13.3913	13.7675	13.9143	14.2645	17.0789	17.419	16.9578	16.9306	17.056	17.4777	16.795	17.8853	16.7479	3.63977e-09	1.37125e-07
Phypa_168679	14.3364	14.489	14.1785	14.2387	14.6444	14.3347	14.4895	14.2851	14.6013	15.9048	16.5973	16.4937	16.7187	17.2962	17.0348	17.4203	18.1553	17.2908	3.84075e-09	1.43974e-07
Phypa_112446	12.7458	13.0924	13.0224	12.8936	12.8419	12.9153	12.9851	12.8647	13.115	13.5882	14.277	14.6864	15.129	15.3819	15.4062	16.7462	17.5881	16.7606	3.99805e-09	1.49125e-07
Phypa_68926	14.1211	14.2914	13.9695	13.7161	13.6244	13.7799	13.9045	14.707	14.2813	15.7364	17.0477	16.5715	16.9974	17.4812	17.5453	17.3799	17.516	17.3146	4.07135e-09	1.51107e-07
Phypa_131083	13.9803	14.7742	14.8474	15.396	13.8896	14.2212	14.0729	14.8942	14.4502	16.7471	18.4613	17.856	18.7918	19.225	19.5408	21.0069	20.9426	20.939	4.10308e-09	1.51534e-07
Phypa_187336	12.9025	13.3134	13.1036	13.0645	13.0298	12.8586	12.813	12.6838	13.0644	14.0661	14.0704	13.5604	14.2972	14.8351	14.9858	16.3844	17.1791	16.5642	4.22095e-09	1.55123e-07
Phypa_167599	12.9658	13.1353	12.8926	13.1246	12.8704	12.8977	13.0843	12.6469	12.9759	15.9096	18.8481	18.9307	18.4326	19.2992	19.3884	21.0069	21.1199	20.9302	4.38056e-09	1.59868e-07
Phypa_127945	12.8122	12.8862	12.8217	12.6813	12.8523	12.9459	12.9346	12.3047	12.9412	13.0695	12.7187	12.6017	13.203	13.3367	13.0647	16.5675	16.5894	15.9707	4.39272e-09	1.59868e-07
Phypa_66463	12.6493	13.006	12.9412	12.8157	12.7521	12.7584	12.7929	13.013	12.9057	13.2396	13.4301	13.4354	13.754	13.677	13.7634	14.3579	14.1194	14.2987	4.56173e-09	1.65217e-07
Phypa_182440	13.1693	12.9879	13.154	13.0602	13.1742	13.076	13.8547	13.7586	13.8718	14.6957	14.66	14.6726	14.5581	14.8818	15.2802	15.3634	15.9666	15.6281	4.59971e-09	1.65792e-07
Phypa_159758	12.8561	13.0721	12.68	12.7911	12.7801	12.5924	12.8229	12.253	12.9482	15.1068	16.206	16.4688	15.7379	16.7218	16.9382	18.4734	18.7986	17.6578	4.63876e-09	1.664e-07
Phypa_136829	14.8872	14.4801	14.24	14.2994	14.5199	14.3401	14.8383	15.6714	14.3983	17.3795	18.4053	17.426	18.3604	18.7598	18.2966	18.864	19.2047	18.3664	4.80947e-09	1.70943e-07
Phypa_181637	13.7458	13.3653	13.7307	13.6776	13.5603	13.4096	13.3729	13.973	13.4152	14.8879	15.9195	16.0584	16.0855	16.4003	16.6066	17.3871	17.857	17.3428	4.82667e-09	1.70943e-07
Phypa_58125	12.9044	13.103	13.2263	13.0992	13.3661	13.0301	12.8881	12.7019	13.0857	13.2714	13.3415	13.3146	13.409	13.6364	13.8702	16.0767	16.2844	15.6193	4.83381e-09	1.70943e-07
Phypa_16888	13.103	13.1187	13.1906	13.1672	13.1044	13.1214	13.2823	13.3005	13.3568	13.7759	13.8256	13.6932	14.1059	14.1618	14.1966	14.0541	14.5036	14.384	4.8889e-09	1.7138e-07
Phypa_86211	13.1406	13.1919	12.832	13.1083	13.1927	12.8298	13.442	12.9407	13.3863	14.7514	15.7048	16.2668	15.861	15.9669	15.9495	17.1022	17.8179	17.6792	4.89188e-09	1.7138e-07	HD-Zip
Phypa_159520	13.9289	13.6614	14.3857	14.1626	13.7946	14.2592	13.5279	14.3182	13.5939	16.3435	18.5808	18.4001	18.0167	18.8236	19.182	21.0069	21.3368	20.8076	4.92042e-09	1.71578e-07
Phypa_164533	14.0524	13.8095	14.1457	13.7253	13.7686	13.7821	13.8068	13.626	14.0515	15.1052	15.917	15.3146	16.4886	16.4449	16.3725	15.5933	16.2495	15.8775	5.05374e-09	1.75411e-07
Phypa_217333	14.6907	13.8665	15.0723	14.5025	14.444	14.7912	14.5142	14.3604	14.7	16.7266	18.4394	18.9419	19.4984	19.5309	19.7276	20.099	20.3528	20.8859	5.33595e-09	1.83967e-07
Phypa_129080	13.2993	13.4687	13.6305	13.5646	13.2566	13.649	13.4388	13.9559	13.7027	15.1627	15.5009	15.3703	15.6266	15.1817	15.4585	16.2331	15.9292	15.5583	5.36402e-09	1.83967e-07
Phypa_177197	13.3998	13.5106	13.3248	13.3826	13.5855	13.7076	13.2237	12.9254	13.473	14.6214	15.8062	15.727	15.562	15.8431	16.5708	18.2627	18.8145	18.0052	5.37388e-09	1.83967e-07
Phypa_95830	12.8872	13.0977	13.1206	13.0631	12.9012	13.1145	12.9231	12.9232	13.1559	15.4714	17.4627	16.8255	17.2774	17.8485	18.0655	17.2136	18.3658	17.991	5.4216e-09	1.84757e-07
Phypa_28204	15.0871	15.2854	15.8001	15.9476	14.6575	15.6777	15.2606	15.5337	15.954	17.9977	19.6756	19.0914	19.991	20.1921	20.3248	20.416	21.4469	20.939	5.49413e-09	1.86382e-07
Phypa_136592	13.4862	13.2425	13.4643	13.1793	13.3578	13.3137	13.4942	13.3709	13.6889	13.9569	14.344	13.7768	14.5555	14.3828	14.9835	16.7063	17.1729	16.4888	5.5267e-09	1.86642e-07
Phypa_160699	13.2068	13.1739	13.1866	13.2747	13.3587	13.4661	13.3064	13.0233	13.4939	14.3485	15.8005	15.5047	15.5148	16.4229	16.3303	18.1426	19.0219	18.7977	5.65117e-09	1.8999e-07
Phypa_173118	13.1944	13.0977	13.2419	13.3742	13.325	13.2452	12.9231	12.8965	13.1478	15.5954	16.6481	16.8447	16.2602	16.3092	15.9812	15.5606	16.3902	15.5792	5.94627e-09	1.99019e-07
Phypa_167646	13.4515	13.4129	13.6628	13.5921	13.636	13.6039	13.4707	13.4874	13.5699	14.5725	15.8064	15.0695	15.3722	15.7877	15.9459	16.9865	16.8952	16.7146	6.31692e-09	2.10484e-07
Phypa_72129	14.147	14.2281	14.3285	14.008	13.9847	14.5212	14.6387	14.7286	15.0274	15.1803	15.6631	15.6953	15.7947	16.0855	15.9928	17.6237	18.4625	17.945	6.44844e-09	2.13916e-07
Phypa_114869	13.0643	13.0753	12.8113	12.858	12.847	13.0025	13.233	13.0171	13.2495	13.6191	13.9243	14.0387	14.3542	14.2234	14.7389	15.1468	15.6253	15.3159	6.56115e-09	2.16141e-07
Phypa_163620	13.5013	12.8887	13.5793	13.4633	13.7375	13.3844	13.2255	13.1976	13.1519	16.0143	18.2359	18.3112	17.7637	18.8647	18.7705	20.1867	19.3851	19.7999	6.57318e-09	2.16141e-07
Phypa_149124	13.4709	13.5452	13.6246	13.8527	13.6237	13.6362	13.7258	14.0857	13.6721	14.6447	15.2319	15.2492	15.387	15.7086	16.0054	15.9985	15.9053	15.7958	6.6611e-09	2.18076e-07
Phypa_69345	12.9139	13.046	13.0426	12.9463	12.954	12.9341	12.9972	12.7746	13.0558	13.1993	12.8584	13.0904	13.1553	13.09	12.8525	15.4353	15.9227	16.2227	6.70506e-09	2.1856e-07
Phypa_169039	14.1709	13.4906	13.8397	14.0364	14.0781	13.9793	13.894	14.2618	14.2552	16.0596	17.2758	17.4862	17.0163	17.7921	17.5575	17.4176	17.5617	17.7545	6.77084e-09	2.19749e-07
Phypa_118932	12.8833	13.2116	12.8727	13.1012	13.4232	12.9019	12.8522	12.4889	13.0471	13.0152	13.2333	13.2841	13.9745	14.1124	13.8372	16.2343	15.6931	16.2376	7.03674e-09	2.27395e-07	C2C2_CO-like
Phypa_112685	14.2091	13.9919	14.0325	14.363	14.511	14.3008	13.9237	14.1592	13.7569	14.8849	15.4176	15.5727	15.7201	15.8484	15.8272	16.4235	16.0039	16.1836	7.18248e-09	2.31108e-07
Phypa_213529	13.3406	13.6354	13.3769	13.4304	13.5448	13.5286	13.5475	13.1746	13.7137	14.7669	15.455	14.5109	15.8244	15.8301	15.5846	16.1968	16.8665	16.6221	7.24328e-09	2.32069e-07
Phypa_153617	14.2804	13.7808	13.6511	13.7166	14.2131	13.6583	14.6182	14.7271	14.2429	15.8197	15.8566	16.2902	16.2066	16.6996	16.9723	16.9589	17.0201	16.7328	7.58257e-09	2.41905e-07
Phypa_35017	13.4025	12.8043	13.4049	13.1131	12.6673	13.4208	13.3542	13.2687	13.115	15.126	16.0146	15.852	15.6938	16.3446	16.2361	16.2019	16.8513	16.318	7.89265e-09	2.50731e-07
Phypa_2476	14.0438	14.1998	13.5669	14.1081	14.1603	13.8826	14.0038	13.4435	14.1376	16.4772	16.861	16.1759	17.0171	17.0434	16.6224	16.3526	17.156	17.3169	8.03871e-09	2.54293e-07
Phypa_182799	13.1614	13.2997	13.1704	13.0895	13.2029	13.2179	13.0467	13.2121	13.1315	13.1135	13.8886	13.9862	13.8504	14.6004	14.323	16.8493	17.2572	17.6188	8.36633e-09	2.61757e-07
Phypa_105451	15.4146	15.035	15.0636	15.5705	15.3461	15.4476	15.0393	15.1634	15.3516	15.9927	17.1214	17.1176	17.8342	17.5797	18.1378	18.5921	18.6844	18.5527	8.43622e-09	2.61757e-07
Phypa_233882	13.2672	13.2155	13.6246	13.5254	13.1862	13.4847	13.2218	12.8274	13.0644	15.3141	17.9779	18.0075	17.794	19.0617	19.1369	21.0069	21.4383	20.939	8.45482e-09	2.61757e-07
Phypa_234033	12.7876	13.0449	12.9122	13.2679	12.9631	12.9449	12.9972	12.7324	13.1779	13.1252	13.2024	13.3686	14.4068	14.4772	14.8582	14.8528	15.063	14.9073	8.47679e-09	2.61757e-07
Phypa_65255	12.7876	12.6728	12.8525	12.7863	12.6809	12.762	13.0168	12.5242	13.0558	13.0917	13.2526	13.5663	13.3856	13.6528	14.0337	16.9602	18.1604	17.2463	8.48021e-09	2.61757e-07
Phypa_194396	13.6696	13.4035	13.8423	13.5993	13.7989	13.7684	13.3813	13.5111	13.9105	15.3682	15.9346	15.8017	16.0677	16.1275	16.5277	16.5246	17.4221	16.37	8.48413e-09	2.61757e-07
Phypa_168535	13.476	13.588	13.9328	13.9897	13.8091	13.4346	13.6246	13.4859	13.7502	15.1404	16.168	16.0285	15.7796	16.0077	16.2172	16.5904	16.9219	16.5222	8.54341e-09	2.62505e-07
Phypa_160827	12.9511	12.6784	13.3285	12.6484	13.1376	12.9525	12.881	12.6993	13.0644	14.5468	15.1268	14.8211	14.1895	15.4949	16.002	18.5998	18.919	18.3482	8.88926e-09	2.71928e-07
Phypa_169946	13.6852	13.1435	13.9024	13.798	13.4645	13.5958	13.1409	13.4904	13.3656	13.4863	14.8886	14.5544	16.2822	16.7305	16.9765	18.279	18.7994	17.9859	8.92262e-09	2.71928e-07
Phypa_122476	15.163	14.7795	15.1206	14.802	14.9281	15.3149	14.9505	15.6883	15.2476	17.5925	19.933	19.9104	19.6748	20.3796	19.9671	21.0069	21.4469	20.939	8.96069e-09	2.71983e-07
Phypa_174716	13.1502	12.9695	12.9024	12.7804	13.0111	12.6003	13.1448	12.7121	13.1878	13.317	13.7902	14.2381	13.6836	14.2193	14.5356	17.1382	17.1002	16.8174	9.6237e-09	2.89984e-07
Phypa_128193	13.458	13.6614	13.3502	13.4649	13.4865	13.6386	13.8204	13.8462	13.6579	13.8628	14.2689	14.3444	14.4827	14.5797	14.7822	15.9063	16.012	15.6105	9.66575e-09	2.89984e-07
Phypa_106599	13.4476	13.7092	13.5823	13.4425	13.4663	13.8709	14.0038	14.5855	14.2267	14.4965	15.5827	14.994	15.6273	16.2495	16.2506	18.1027	18.0706	17.6487	9.66979e-09	2.89984e-07
Phypa_142323	13.5263	13.6354	13.7526	13.3692	13.4842	13.5369	13.3576	13.4978	14.0471	14.2669	14.9733	14.3199	14.8288	14.8853	14.7098	16.4035	16.5594	16.4378	1.00664e-08	3.00675e-07
Phypa_161658	13.647	13.8414	13.8087	13.817	13.8812	13.9623	13.7974	13.7586	14.0208	15.3835	16.3437	15.6219	15.8412	15.7863	15.9468	15.5806	15.9074	15.4917	1.01219e-08	3.01132e-07
Phypa_215308	13.4025	13.2076	13.2496	13.5034	13.1685	13.1927	13.2293	13.0659	13.6087	13.174	13.4106	13.2622	13.4548	13.5668	13.3248	15.5644	15.5063	15.5347	1.0178e-08	3.01605e-07
Phypa_57200	12.891	12.9177	12.9789	12.8318	12.898	12.8737	13.0254	13.2211	13.3863	13.9457	14.168	14.4255	14.5223	14.5625	14.6066	14.7932	15.5237	14.9502	1.02959e-08	3.03899e-07
[Phypa_129414;Phypa_184687]	13.2433	13.1919	13.154	13.2044	13.1383	13.1438	13.2769	12.8761	13.3087	13.2518	13.4824	13.4288	13.3647	13.6177	13.8269	15.6553	15.7968	15.3205	1.06645e-08	3.1279e-07
Phypa_42715	13.2979	13.6685	13.384	13.3868	13.6965	13.1798	13.3542	13.2583	13.427	14.1787	15.1027	14.428	15.211	15.5329	15.5669	16.1084	16.5989	16.3334	1.06806e-08	3.1279e-07
Phypa_131577	14.4079	13.6148	13.9974	13.9753	14.6141	13.9666	13.5203	14.0579	14.1799	16.3139	17.4067	17.7024	17.8063	17.6216	18.4263	18.8219	19.851	18.624	1.08286e-08	3.15889e-07
Phypa_217084	13.4212	13.6678	13.5181	13.5384	13.1437	13.3817	13.5437	13.716	13.8594	14.9249	15.207	14.4206	15.4184	15.4263	15.9131	17.0893	17.8883	16.8754	1.11754e-08	3.24743e-07
Phypa_122471	13.7648	13.932	13.9	13.7379	13.9551	13.7423	14.0656	14.6415	14.527	15.2958	16.0191	15.5008	16.2147	16.2391	15.987	16.4771	17.3152	16.8382	1.1262e-08	3.25997e-07
Phypa_167647	13.3876	13.5075	13.6914	13.5334	13.4711	13.0025	13.393	13.99	13.6465	14.9763	15.4276	15.5596	15.4456	15.9129	15.6522	15.2596	15.479	15.3639	1.13922e-08	3.28497e-07
Phypa_158892	12.7959	12.9368	12.9507	13.1742	12.5773	12.7004	12.7337	12.4829	12.8619	13.2025	14.4069	14.7716	13.8936	14.7756	15.2026	19.5637	18.7917	18.9653	1.14609e-08	3.29211e-07
Phypa_166179	13.3194	13.5201	13.7307	14.0144	13.5684	13.5889	13.1838	13.4435	13.9895	16.1843	17.637	16.3265	16.9964	17.1494	17.0185	17.0619	17.5538	16.8078	1.1559e-08	3.30763e-07
Phypa_206734	13.6493	13.3116	13.5545	13.5558	13.4286	13.4622	13.7364	13.9688	13.9667	13.5566	14.2689	13.6781	14.1448	14.3999	14.4273	16.4142	16.5762	16.3959	1.17001e-08	3.33527e-07
Phypa_179168	13.4912	13.4035	13.6743	13.5797	13.5306	13.8592	13.3073	13.0659	13.3159	15.2714	17.3917	17.1876	17.3292	17.7405	17.855	18.2802	19.2146	18.6344	1.1964e-08	3.39759e-07
Phypa_73228	13.2312	13.1394	13.3211	13.425	13.1535	13.172	13.1048	13.23	12.9389	13.3256	13.4824	13.6643	13.3436	13.9872	13.5731	15.4715	15.7745	15.6997	1.23084e-08	3.48219e-07
Phypa_116036	13.6852	13.932	13.7362	13.7498	13.8166	13.7544	13.6843	13.689	13.6833	15.7685	17.608	17.8728	17.458	17.9085	17.654	18.9733	18.2668	18.2393	1.26484e-08	3.56494e-07
Phypa_169488	13.6218	13.8095	13.6394	13.5175	13.5156	13.4675	14.337	14.0478	14.3374	15.2929	16.335	16.566	16.9828	16.5017	16.8054	17.6685	18.9019	17.8599	1.28332e-08	3.60348e-07
Phypa_36865	13.103	13.2728	13.3997	13.414	13.3519	13.1747	13.2904	13.4618	13.4923	14.7853	16.2312	16.1143	16.2732	16.4454	16.5704	16.1643	16.7065	16.4208	1.316e-08	3.68145e-07
Phypa_223634	13.2848	13.2037	13.456	13.3442	13.282	13.3709	14.5763	14.3798	14.3445	13.3285	13.2207	13.2529	13.3826	13.3692	13.3285	15.5924	15.8333	15.7802	1.32772e-08	3.70042e-07
Phypa_38595	13.2583	13.1435	13.6423	13.4791	13.6673	13.3594	13.5188	13.7964	13.857	15.7769	15.9749	15.3856	15.3966	15.7802	15.9607	15.6934	16.1901	15.3757	1.34086e-08	3.71732e-07
Phypa_114514	12.9289	13.3369	12.6914	12.9794	13.3805	12.6791	12.9323	12.6144	13.003	13.0188	12.8548	12.9694	14.0914	14.1402	14.4204	15.6996	16.0403	15.9411	1.34466e-08	3.71732e-07
Phypa_98284	12.8122	13.1899	12.9316	13.0549	12.8555	13.2462	13.18	12.8013	13.1719	15.0984	16.6128	15.7677	15.7304	17.2404	16.2896	17.5406	17.8913	17.6605	1.34866e-08	3.71732e-07
Phypa_77036	13.0159	13.4052	13.2496	13.0989	13.3433	13.1914	13.3678	13.4404	13.1478	14.1416	14.8529	14.3305	14.7379	15.0097	15.1765	15.1943	15.2126	15.2023	1.38455e-08	3.80228e-07
Phypa_60178	14.8929	13.3845	13.8034	13.9837	13.9808	13.9484	14.2931	14.4358	13.9365	16.7217	18.3274	18.7096	18.0948	18.883	19.0419	19.7256	19.3462	19.286	1.47534e-08	4.03681e-07
Phypa_134271	14.0035	13.6953	13.7902	13.9423	13.8408	13.5846	14.3196	14.5714	14.5081	16.2925	18.0388	19.1708	18.8379	18.8858	19.1572	19.713	19.4328	20.0066	1.49439e-08	4.07407e-07
Phypa_161425	13.0711	13.2728	12.9974	13.4365	13.1724	13.485	12.8834	12.1361	12.985	13.1708	13.9824	14.437	14.0584	14.505	14.6423	17.4082	17.4531	17.9173	1.54182e-08	4.18814e-07
Phypa_196641	13.3753	13.3966	13.6511	13.4763	13.5661	13.5466	13.7139	13.4799	13.7754	13.9882	14.8869	15.1808	15.2924	15.2673	15.8633	17.6223	17.1693	17.194	1.56144e-08	4.22613e-07
Phypa_170187	13.3194	13.4406	13.3101	13.5318	13.4172	13.2917	13.2218	12.6548	12.9759	13.2877	13.2109	13.3375	13.7448	13.4892	13.5854	14.9318	15.2679	15.2976	1.57278e-08	4.2415e-07
Phypa_127281	12.8833	13.2765	13.1206	13.0452	13.2101	13.1694	12.9928	12.9429	13.1956	13.5443	14.5147	14.6219	15.3512	15.0794	15.4375	16.6008	16.68	16.0383	1.59713e-08	4.29174e-07
Phypa_208270	15.0229	15.6	16.0603	15.7284	15.5411	15.9649	14.9277	14.9077	15.778	17.8208	18.9713	19.3878	19.0134	19.3188	19.8557	19.7021	20.4992	20.0976	1.61463e-08	4.32327e-07
Phypa_112228	13.3308	13.0699	13.3045	13.3485	13.3395	13.162	13.1527	13.0026	13.3105	14.7007	16.7125	16.5837	16.4618	17.1023	17.1743	18.094	18.1199	17.9542	1.65171e-08	4.4068e-07
Phypa_155865	13.2221	12.9833	12.9928	12.9388	12.9123	12.9084	13.1369	13.0857	13.3087	14.5369	15.7305	15.5093	15.086	15.8939	16.1815	16.6535	17.2859	16.6957	1.76173e-08	4.68367e-07
Phypa_172624	14.2649	13.5003	14.1956	14.011	13.939	13.9558	14.1463	14.6906	14.4336	15.6536	15.8511	16.1051	16.2662	16.614	16.3471	16.5412	16.8608	16.1494	1.77132e-08	4.69254e-07
Phypa_27510	13.2612	13.0071	13.6772	13.5075	13.6095	13.284	13.1557	14.0887	13.7328	14.7178	16.5104	16.5151	16.7997	17.1737	17.4346	18.634	18.8908	19.151	1.83458e-08	4.843e-07
Phypa_123327	13.2403	13.2812	13.1704	13.16	13.1045	13.2496	13.3037	13.0549	13.2035	13.3285	13.5396	13.409	13.6691	13.6425	13.6453	14.7631	15.2357	14.7608	1.84993e-08	4.8664e-07
Phypa_141045	13.6673	13.1929	13.593	13.6072	13.5417	13.3503	13.2931	13.3958	13.437	13.7958	14.234	13.9224	14.5436	14.683	14.68	15.4473	15.6049	15.1771	1.87861e-08	4.92455e-07	Argonaute
Phypa_9313	14.759	13.8966	14.6224	13.9684	14.4113	13.6809	14.2418	14.4915	14.2542	16.0446	17.556	17.3925	17.2553	17.7731	18.1246	18.3811	18.3082	18.5156	1.97429e-08	5.15735e-07
Phypa_149776	13.1866	13.2339	13.2341	13.1995	13.2131	13.2032	13.6359	13.5979	13.6479	13.9391	15.539	15.4532	15.5876	16.0227	16.2714	17.7642	18.0269	17.648	2.02928e-08	5.26576e-07
Phypa_8213	12.9585	12.8236	12.8975	12.8517	12.9322	12.8721	13.2293	13.3064	13.2035	13.5269	13.8727	13.7402	13.8514	14.0255	14.1498	13.8926	14.0394	13.7639	2.02984e-08	5.26576e-07
Phypa_197679	12.8948	12.9177	13.0778	13.0462	12.6662	12.7571	12.9369	12.6388	13.0772	13.1268	13.3657	12.9558	13.3375	13.4662	13.8087	16.6727	16.3204	15.7667	2.06219e-08	5.33123e-07
Phypa_48701	12.9251	13.1145	13.0778	12.6549	12.8719	12.903	13.0103	12.5329	13.1878	13.2273	13.5283	13.5483	13.602	14.0001	14.1436	15.4185	15.7632	15.4738	2.0865e-08	5.37554e-07
Phypa_213747	13.8659	14.5804	14.9625	14.4335	14.1871	13.7446	14.1269	14.222	14.9212	16.3249	16.9992	17.6319	17.8041	17.7007	18.4866	18.8037	19.7063	18.8196	2.09725e-08	5.38474e-07
Phypa_14485	12.7794	12.591	12.8827	12.892	12.4479	12.6243	12.818	12.5067	12.8913	13.3821	13.5662	13.6017	13.9467	14.0065	14.5762	14.7817	15.045	15.0331	2.12439e-08	5.43581e-07
Phypa_175220	13.445	13.517	13.5036	13.2927	13.9157	13.2224	13.4699	13.7025	14.0794	13.8796	14.7276	13.8373	14.9882	15.2121	15.1426	17.3493	17.5478	17.1146	2.14211e-08	5.4625e-07
Phypa_163517	15.0524	15.046	15.2915	15.1688	15.6398	14.9885	14.7265	15.5512	16.2757	18.0134	19.2508	19.3347	19.1648	19.5222	19.7144	19.3911	20.6152	19.698	2.15479e-08	5.4762e-07
Phypa_112861	13.3022	13.2539	13.5545	12.7596	13.1527	13.2058	13.3231	13.9963	13.6721	13.6789	14.4986	14.5944	14.9547	15.0192	15.1754	17.1862	18.2426	17.752	2.21688e-08	5.61497e-07
Phypa_187822	15.5309	15.0043	15.1042	15.7043	15.2647	15.3108	14.8774	15.1177	15.2238	15.6982	17.0274	16.8227	17.0292	17.1942	17.287	19.0595	19.3029	18.9364	2.23777e-08	5.63155e-07
Phypa_117910	12.9511	13.2577	13.2026	12.8187	13.1138	13.0158	13.2715	12.818	13.0983	13.3371	13.8511	14.458	13.6884	14.1431	14.5149	17.1535	16.8435	17.1501	2.23845e-08	5.63155e-07
Phypa_126860	14.0472	13.6207	14.1164	14.4109	13.7045	13.7971	14.5042	14.9396	15.0208	15.0755	16.5164	16.0863	16.6322	17.6366	16.8777	19.2228	19.0601	19.369	2.246e-08	5.63164e-07
Phypa_113859	14.5844	14.8813	15.0179	14.6525	14.7724	14.9404	13.8786	14.1285	13.9342	15.6527	16.1832	16.4476	16.4235	16.5797	15.8876	16.6908	17.1989	17.0223	2.27711e-08	5.69063e-07
Phypa_198648	13.7532	13.8831	14.2145	13.8137	13.965	14.1695	14.0446	14.2242	14.6608	15.7688	16.2282	15.5581	16.4181	16.448	16.5283	16.9252	17.9008	16.8732	2.32911e-08	5.80124e-07
Phypa_84328	12.8323	12.9683	12.8601	12.7725	12.6389	12.9949	12.9584	12.8049	13.1639	13.8102	15.0789	14.6369	15.1	15.5824	15.6736	16.3457	16.0389	15.7407	2.34453e-08	5.82031e-07
Phypa_160556	14.6091	14.5917	13.6511	13.0526	13.9893	14.0139	14.6408	14.9489	14.034	16.4933	17.6446	17.4484	17.2286	17.7168	17.7533	18.1717	18.0825	18.109	2.38781e-08	5.90819e-07
Phypa_140938	13.3904	13.4154	13.265	13.4423	13.3638	13.4806	13.7045	13.8066	13.6664	15.2056	16.7843	16.6797	15.9631	16.4797	16.5812	16.6272	16.8888	16.8561	2.4292e-08	5.99083e-07
Phypa_186747	15.8627	16.6408	17.1396	16.1898	15.9158	16.3302	15.6299	15.6052	15.8997	16.7748	17.419	17.2949	18.2339	18.4369	18.4832	19.1166	19.3878	19.2404	2.50681e-08	6.16195e-07
Phypa_99058	13.4567	13.6699	13.6126	13.6181	13.5949	13.6529	13.4144	13.5545	13.3708	13.2907	13.4457	13.5393	13.6496	13.5904	13.4493	14.6059	14.6162	14.7179	2.53822e-08	6.21876e-07
Phypa_145457	14.1325	13.9379	13.7688	14.0875	14.1073	13.8249	13.9895	13.8438	13.9105	14.4378	14.494	14.3269	15.1387	15.3027	14.9695	15.0265	15.0196	15.0501	2.57612e-08	6.29106e-07
Phypa_144002	13.1975	13.4052	12.9122	12.9807	13.3839	13.1974	13.1547	12.8485	13.1478	13.174	13.0183	12.9467	13.1997	13.2275	13.0065	15.2923	15.1158	15.2405	2.58813e-08	6.29987e-07
Phypa_165686	12.8	12.8108	13.1946	13.0441	12.8675	13.1397	12.8999	12.6522	13.2267	14.008	14.6245	14.8918	15.2702	15.5494	16.0348	17.2855	18.2788	16.8115	2.60265e-08	6.31471e-07
Phypa_151722	13.6032	13.5529	13.1946	13.886	13.3981	13.342	13.2086	12.6707	13.1025	13.9419	14.1357	14.1393	15.4235	15.1873	15.2764	15.1516	15.7501	15.6914	2.64498e-08	6.37348e-07
Phypa_166085	13.6079	13.1435	13.2026	13.3171	13.3119	13.1397	13.3542	13.1437	13.0857	15.0426	16.8448	17.4951	17.1507	17.4146	17.9055	17.9958	18.5865	18.3607	2.64783e-08	6.37348e-07
Phypa_49632	12.891	13.015	13.1946	13.2994	12.7856	13.0263	13.0509	12.6575	13.1233	14.5954	16.36	16.9072	16.5647	16.6482	17.032	18.628	19.1011	18.0492	2.65237e-08	6.37348e-07
Phypa_172508	13.3699	12.8714	13.3787	13.2253	13.166	13.3151	13.4177	13.1399	13.1067	15.389	18.2503	18.0743	17.5555	18.7387	18.9926	20.2175	19.9996	20.2559	2.69962e-08	6.45247e-07
Phypa_163518	13.4039	13.5683	13.5245	13.3617	13.4781	13.4016	13.8364	13.6535	13.8001	14.4304	15.8762	15.0961	16.3093	16.3502	16.3802	16.3365	17.1981	16.7373	2.70246e-08	6.45247e-07
Phypa_55357	13.0677	13.284	13.1946	13.0014	13.0709	13.4362	13.6161	14.3349	13.2381	13.7664	15.1118	15.7109	16.0649	16.4131	16.6014	19.2969	19.1359	20.0281	2.72013e-08	6.47405e-07
Phypa_8789	13.4186	13.2425	12.9974	13.4012	13.0443	13.2891	13.4275	13.4557	13.2683	13.7978	15.5003	15.6017	15.9925	16.2485	16.3457	18.0184	17.9693	17.7459	2.76636e-08	6.5425e-07	CCAAT_HAP5
Phypa_177939	15.2493	14.5514	15.8601	14.7732	14.3466	14.6405	14.803	15.9658	15.8116	17.4925	17.8809	17.0674	18.0419	18.5614	18.5875	19.1057	18.8614	19.1514	2.7775e-08	6.5425e-07
Phypa_196034	13.0507	13.4373	13.0202	13.3599	13.2454	13.167	13.1048	13.2067	13.257	15.3542	16.9087	16.8781	16.3549	16.9055	17.2482	16.686	17.3964	16.4119	2.78344e-08	6.5425e-07
Phypa_224996	13.8833	14.3279	14.9483	14.3363	14.67	14.7756	15.1329	15.7883	16.0714	16.6138	16.9074	16.3181	16.9952	16.9102	16.8771	19.4761	19.517	18.7557	2.7838e-08	6.5425e-07
Phypa_126550	14.5772	14.9225	14.7196	14.6025	14.8922	14.7092	14.9437	15.2265	15.285	15.9555	17.5266	17.5797	17.6456	17.7482	18.0434	18.8111	19.3671	18.8439	2.84291e-08	6.66055e-07
Phypa_115880	13.9391	13.9718	14.265	14.189	13.9753	14.4983	13.8407	13.9199	14.3846	14.9024	15.7789	15.4688	15.7187	15.9397	15.8113	17.0505	17.7717	17.1433	2.94825e-08	6.88583e-07
Phypa_202276	13.9475	13.9237	13.7196	13.7355	14.1636	13.5081	15.1169	15.8069	14.7301	15.933	16.6575	16.6024	16.5226	17.0061	17.2209	18.925	19.041	18.0195	2.97231e-08	6.92046e-07
Phypa_168818	13.0779	13.1998	13.1704	13.0868	13.0048	12.6004	13.1566	12.7697	13.3231	15.3046	15.9392	15.6643	15.5777	15.8582	16.7077	17.0646	17.0713	15.8738	3.15705e-08	7.32784e-07
Phypa_231533	12.8678	12.854	13.0111	12.7826	12.9462	12.8509	12.9685	12.9752	13.1315	13.5319	14.2347	13.9421	13.9366	13.984	14.3857	15.3373	15.8209	15.2046	3.20032e-08	7.3955e-07
Phypa_130725	15.1227	14.8978	15.2165	15.234	15.0167	15.0968	14.9774	15.0099	14.8742	15.4824	16.48	16.4003	17.0801	17.3458	17.1483	17.7009	18.6066	18.4581	3.20593e-08	7.3955e-07
Phypa_110083	13.1438	13.2387	13.4742	13.2625	13.3272	13.3377	13.4062	13.3998	13.6551	14.6214	15.126	14.4676	15.1095	15.289	15.1311	15.4468	16.4512	15.8895	3.34141e-08	7.68437e-07
Phypa_107232	13.0053	12.9462	12.8525	12.7868	12.812	13.1484	12.9685	12.8601	13.1397	13.6676	14.615	14.6219	14.4534	15.0017	15.3971	16.0386	16.1395	16.1768	3.51853e-08	8.06697e-07
Phypa_47846	13.927	13.5311	14.1436	13.9093	14.0577	13.7713	14.0087	14.1332	13.977	15.6117	17.0153	16.5723	16.4056	17.0279	16.972	16.3131	16.6949	16.6333	3.59539e-08	8.21805e-07
Phypa_200827	13.4963	13.3351	13.7056	13.747	13.61	13.6894	13.6884	13.6226	13.7701	15.1643	16.3767	16.8478	16.7154	16.8409	17.5685	17.4745	18.3658	17.355	3.72826e-08	8.48276e-07
Phypa_173712	15.5956	15.4035	16.0619	16.7281	15.86	15.833	15.4037	16.0432	16.539	18.4133	18.4548	18.5253	18.6536	19.0068	19.4281	18.6894	18.8171	18.459	3.73383e-08	8.48276e-07
Phypa_168697	14.1772	13.5819	14.0156	13.6686	13.9942	13.9442	13.6829	13.716	14.2739	16.4914	18.0402	18.0304	18.0103	17.5852	18.2802	18.1572	19.7617	18.144	3.79078e-08	8.58613e-07
Phypa_129209	13.2433	13.2037	13.3822	13.3033	13.1772	13.2317	13.9707	14.2407	14.4986	14.5294	14.8851	14.1749	15.0237	15.3999	15.0504	15.7693	16.2043	15.8032	3.80827e-08	8.59975e-07
Phypa_55628	13.4811	13.7542	14.2458	13.8764	14.4864	13.6246	14.1409	14.0478	14.4891	15.2624	16.9281	15.9773	16.6845	17.0049	17.0434	18.3742	18.5251	18.1526	3.87959e-08	8.7345e-07
Phypa_81792	13.2583	13.4736	13.3321	12.9775	13.3341	13.3181	13.1088	13.5552	13.2438	14.6377	15.8722	15.6125	15.1976	15.4325	15.3619	15.6276	15.6987	15.6524	3.90308e-08	8.76109e-07
Phypa_106167	14.4371	14.9856	14.6394	14.6721	14.9245	14.4842	15.6394	15.4029	15.5394	15.6296	16.1271	15.8775	16.4155	16.7358	16.3975	17.6203	18.4973	18.2564	3.94033e-08	8.81829e-07
Phypa_132331	13.7648	13.6463	13.6569	13.7579	13.7025	13.6439	13.6734	13.4573	13.6117	13.8164	13.907	14.2994	14.3112	14.4053	14.283	14.904	15.0758	15.0595	4.049e-08	9.01404e-07
Phypa_134720	12.9621	13.1517	13.3681	13.2757	12.9884	13.2265	13.1329	13.0047	13.4891	15.7482	16.3148	15.7703	16.3283	16.1975	17.1754	17.5903	19.0642	17.0459	4.05184e-08	9.01404e-07
Phypa_195387	14.1063	13.8095	14.3787	13.8978	13.8335	13.6902	14.9629	15.1903	14.5144	15.3591	16.8302	17.232	17.0805	17.3877	17.85	19.1134	19.1409	18.7193	4.14462e-08	9.19316e-07
Phypa_226280	13.3863	13.8515	14.0972	13.73	14.5184	13.4437	13.3996	13.2945	14.1109	14.3256	15.4038	14.6089	16.0969	16.1525	16.4123	18.1341	19.0771	18.4626	4.17816e-08	9.24021e-07
Phypa_170139	13.0963	13.394	13.0381	13.3567	13.0655	13.2059	13.1289	13.0233	13.2054	13.4338	14.4203	14.4107	14.4618	14.9401	14.8689	16.3204	16.4026	15.9774	4.21632e-08	9.29719e-07
Phypa_150356	12.8122	12.8911	12.9858	12.7431	12.7776	12.8626	12.8691	12.4709	13.023	14.2995	14.7398	14.1944	14.6084	14.7605	14.9824	14.2883	14.8553	14.1539	4.245e-08	9.33298e-07
Phypa_170221	12.6172	12.6499	12.8008	12.4767	12.5374	12.5678	12.6161	12.6307	12.985	13.5978	15.0295	15.0312	14.1483	14.5494	14.7334	18.0185	18.121	16.9518	4.33556e-08	9.50421e-07
Phypa_159434	14.2403	13.3776	13.3357	14.2692	13.0958	13.2111	14.7911	14.7734	14.1233	15.6562	16.9515	17.2983	18.5438	17.8234	18.904	19.6046	20.0916	18.8609	4.38833e-08	9.58209e-07
Phypa_33429	13.2819	13.1124	13.2224	13.2326	13.1855	13.3198	13.8881	13.7375	13.8167	14.2442	14.9213	15.2755	15.3632	15.8288	16.0924	16.5704	17.6412	16.7848	4.39665e-08	9.58209e-07
Phypa_163285	13.6241	13.1547	14.0258	13.6615	13.3218	13.52	13.5504	14.0295	13.778	15.8553	17.1784	16.8686	16.6269	17.3533	17.6303	18.6906	19.0196	17.4217	4.47879e-08	9.7328e-07
Phypa_230338	12.9839	13.2194	13.1248	13.2733	13.2271	12.9841	12.9774	12.74	13.0208	13.1899	12.9791	13.0653	13.3221	13.2599	13.154	15.0069	14.988	14.5445	4.49363e-08	9.73684e-07
Phypa_88846	13.5163	13.5249	13.5165	13.6714	13.581	13.683	13.3508	13.0838	13.4	14.0417	15.4499	15.2622	15.7379	15.9649	16.0219	17.039	17.8745	16.9134	4.54025e-08	9.78188e-07
Phypa_202254	15.0716	14.7903	14.7634	15.0824	14.6709	14.8797	14.4903	14.6338	14.7747	14.2227	13.8502	14.0017	13.4978	13.4592	13.4593	12.8727	13.3953	13.1362	4.54051e-08	9.78188e-07
Phypa_38771	13.4186	13.3423	13.0778	13.6027	13.4174	13.1553	14.7045	15.0473	14.2905	15.5664	15.9066	16.4337	15.3885	15.6609	15.8047	15.2213	15.598	15.2699	4.70369e-08	1.01044e-06
Phypa_130192	13.7969	13.7367	13.9997	13.7101	13.8239	13.836	14.2157	14.5089	14.5692	15.3793	15.9849	15.5174	15.6691	16.2133	16.1316	16.8847	17.116	16.1039	4.73759e-08	1.01481e-06
Phypa_133855	14.143	13.8017	13.6216	13.4087	13.9828	13.5476	13.9623	13.9149	13.7502	14.8593	16.3662	16.0716	16.5985	16.7469	16.6476	17.1165	17.9882	17.3069	4.79677e-08	1.02456e-06
Phypa_159676	16.1936	16.3166	16.4349	16.4387	16.0775	16.3533	16.0157	16.6681	16.2103	15.0382	15.0564	14.7845	13.4321	14.0001	14.1353	13.4705	14.2446	14.2473	4.89377e-08	1.04231e-06
Phypa_47218	13.9233	13.4882	14.0337	13.4317	13.6498	13.7216	14.1088	13.8203	13.4794	13.5615	14.4007	14.0006	14.5155	14.7549	14.7458	16.9553	16.7558	16.7564	4.9151e-08	1.04389e-06
Phypa_168737	13.3166	13.0753	13.4032	13.2359	13.0949	13.3023	13.1179	12.9666	13.1996	13.7621	14.6123	14.6905	14.0351	14.8648	15.3578	17.611	17.854	17.0591	5.14824e-08	1.09031e-06
Phypa_234372	13.7115	13.7649	13.4972	13.7713	13.6826	13.7254	13.7152	14.3669	13.5909	14.8568	15.9662	16.059	16.4664	16.1395	16.4849	16.5172	17.2099	17.0288	5.18528e-08	1.09507e-06
Phypa_131664	13.2731	13.1332	13.6685	12.9802	12.9623	12.9929	13.233	12.8531	13.2794	13.6096	14.2607	13.7109	14.3915	14.5711	14.754	15.7417	16.002	15.3783	5.33738e-08	1.12402e-06
Phypa_206280	13.0124	13.1558	13.1886	13.1895	13.2349	13.0879	12.8241	12.5882	13.0515	12.9918	13.353	12.8978	13.1622	13.4743	13.343	15.1109	15.3927	14.8749	5.38396e-08	1.13066e-06
Phypa_175070	13.6009	13.3494	13.265	13.328	13.6972	13.5259	14.6161	14.238	14.5865	15.357	17.1817	17.2423	17.38	17.4307	17.3092	17.4261	18.4446	18.0164	5.52563e-08	1.15717e-06
Phypa_146439	13.0438	13.2728	13.6066	13.3182	12.7963	12.9504	13.1645	13.5373	13.3231	13.6879	14.0874	13.7972	14.2047	13.8922	13.9459	15.9362	16.2027	15.6669	5.62955e-08	1.17564e-06
Phypa_63906	12.7711	13.0083	12.7417	12.9398	13.1184	13.0109	12.9906	12.8227	13.0644	13.0223	12.9354	12.8954	12.8299	12.938	13.0559	14.6829	14.2987	14.6043	5.95054e-08	1.23923e-06
Phypa_172194	13.9391	13.6185	14.0247	14.2543	14.3252	13.9756	13.9818	13.4641	13.8167	14.3002	16.28	15.8205	16.298	17.1353	17.3806	18.9213	19.5414	19.062	6.17431e-08	1.28226e-06
Phypa_173172	12.9176	12.9225	13.0778	12.8668	13.1632	12.9379	12.6829	13.2843	12.9804	13.7189	14.8052	15.8835	15.3929	15.8288	16.2204	17.7522	18.3934	18.1555	6.24907e-08	1.29421e-06
Phypa_181133	13.0438	13.6119	13.3538	12.9834	13.012	13.3979	13.2218	13.1588	13.3725	13.357	14.0118	14.5483	15.3375	15.5241	15.7098	15.766	15.9033	15.9738	6.40045e-08	1.32089e-06
Phypa_107287	13.0018	13.3845	13.1206	13.2026	13.3073	13.1223	13.2067	13.4029	13.3794	13.9135	14.9251	14.2603	14.7263	14.7681	14.9951	17.7914	17.7976	16.5495	6.42063e-08	1.32089e-06
Phypa_147916	13.0575	13.6368	13.1079	13.6115	13.2516	13.4775	13.2441	13.6172	13.4469	13.4759	13.7845	13.9329	13.6247	13.9937	14.2952	16.3535	16.1774	16.163	6.43079e-08	1.32089e-06
Phypa_187151	13.7835	13.5233	13.3787	13.7718	13.4921	13.7582	13.7992	13.6307	13.8803	14.9339	15.4136	15.468	15.0631	15.188	15.183	14.7323	15.3997	15.1001	6.48126e-08	1.32507e-06
Phypa_7269	14.0247	13.7203	13.9268	14.0014	13.561	13.7846	14.0791	14.4542	14.2868	14.5093	15.1953	14.8954	15.4061	15.4754	15.2341	15.776	15.8606	16.0091	6.48647e-08	1.32507e-06
Phypa_188929	13.1063	13.2116	13.1311	13.1917	13.1738	13.119	13.1972	12.57	13.1233	13.2803	14.0343	14.4906	14.4716	14.8489	15.2016	17.0229	16.7578	16.3645	6.52618e-08	1.32861e-06
Phypa_181142	16.4709	17.1054	16.9666	16.5744	17.1133	16.6764	16.944	17.3066	17.8961	18.2883	19.3467	18.7986	19.7599	19.5008	19.1724	20.3376	21.1272	20.939	6.53924e-08	1.32861e-06
Phypa_210697	14.8	14.3441	15.1642	15.1626	15.0423	14.9756	15.062	14.9537	15.4518	15.9396	16.6813	16.468	16.4961	16.4743	17.0537	17.901	18.3991	17.9312	6.59888e-08	1.3371e-06
Phypa_153635	13.2568	13.1051	12.9268	12.9523	13.256	12.91	13.2404	12.8496	13.1417	13.6504	14.5238	13.8224	14.7057	15.0306	14.7655	15.4003	15.8374	15.314	7.03042e-08	1.42071e-06
Phypa_161289	13.4172	13.4955	13.6141	13.5818	13.6292	13.522	13.4754	13.5495	13.6608	13.593	13.7636	13.5782	13.7344	13.8555	14.0636	16.1733	16.1098	15.4117	7.06889e-08	1.42464e-06
Phypa_147237	13.0018	12.981	13.1036	13.0089	13.0157	13.2312	13.1915	12.9921	13.1397	13.3626	13.6118	13.3822	13.6956	13.9246	13.9507	14.7867	15.3688	14.7845	7.11015e-08	1.42674e-06
Phypa_172410	13.0947	13.0482	12.758	12.9604	12.8778	12.9625	13.0254	12.8624	13.1956	13.4231	13.5101	13.4288	13.4378	13.8591	13.5036	14.9914	15.1361	14.6377	7.12376e-08	1.42674e-06
Phypa_168038	12.9731	13.1679	12.8876	12.9138	13.1108	12.6937	12.808	12.3966	13.034	13.3626	13.7616	13.4354	13.8957	14.3072	14.7876	16.3606	16.2168	15.6145	7.1364e-08	1.42674e-06
Phypa_232091	12.8521	13.353	12.9601	13.2821	12.9167	12.9961	13.2733	12.3382	13.1519	13.9039	15.5158	16.3724	17.4618	17.2699	17.2492	17.96	17.8195	17.5324	7.17724e-08	1.43109e-06
Phypa_229491	13.1373	13.1332	13.4509	13.1683	13.3676	13.2333	13.4046	13.5096	13.4534	13.6879	15.1541	15.2976	15.8536	15.9212	16.2679	16.6908	16.8111	16.8778	7.23735e-08	1.43925e-06
Phypa_3322	12.8987	13.0482	13.1395	13.0226	13.1372	12.9183	12.8364	12.5445	12.8718	13.1268	13.1072	13.1272	12.9784	13.3392	13.4808	14.5558	14.8611	14.5408	7.44329e-08	1.47562e-06
Phypa_121883	13.0913	13.252	12.9507	13.0819	13.2541	13.2304	13.1249	13.2877	13.1233	13.1546	13.2416	13.2913	13.4688	13.395	13.6335	14.3039	14.3049	14.3205	7.45964e-08	1.47562e-06
Phypa_172775	12.694	12.6671	12.7251	12.6247	12.7107	12.9764	12.7828	12.5502	13.0208	13.0365	13.2388	13.1313	13.1553	13.233	13.3538	15.2213	14.6984	14.6745	7.56695e-08	1.49291e-06
Phypa_39336	13.733	13.2096	13.2419	12.9469	13.8002	13.6777	14.1309	13.8251	13.4469	15.2366	16.8987	16.9253	16.3826	16.9977	16.7762	17.5529	17.7439	17.5279	7.59873e-08	1.49525e-06
Phypa_163223	13.0541	12.9081	13.1121	13.0867	13.0733	13.1244	13.0997	12.5644	13.0252	13.8041	15.1563	14.8086	15.1272	15.6219	15.6335	15.5789	15.9866	16.0076	7.73107e-08	1.51731e-06
Phypa_169303	12.8283	12.723	12.9219	12.8602	13.0868	12.8998	12.964	12.553	13.0471	13.4231	14.2443	14.6418	13.7193	14.3329	14.8901	17.1317	17.001	16.6815	7.76861e-08	1.51802e-06
[Phypa_64060;Phypa_64055]	13.0159	12.7768	13.154	12.8853	12.9333	12.9234	12.9471	13.2407	13.1171	13.8766	14.3989	14.1691	14.2893	14.9025	15.0918	15.6395	15.8368	15.0715	7.77519e-08	1.51802e-06
Phypa_164266	12.7201	12.7861	13.0359	12.938	12.9839	12.4221	12.8798	12.6172	13.073	14.4007	15.3701	15.7189	15.1853	15.7067	15.7519	14.7912	14.8763	14.9077	8.14345e-08	1.58578e-06
Phypa_93341	14.4331	14.1466	14.417	14.3792	14.2808	14.3323	14.3796	14.4233	14.4551	14.6401	15.5317	15.5086	15.7075	16.0665	16.2745	16.9767	17.4617	16.8489	8.23833e-08	1.60011e-06
Phypa_173572	17.499	17.0342	18.1804	16.9808	17.9149	17.7351	17.235	17.3363	17.552	16.5778	16.9948	16.9145	15.417	15.4092	15.2145	13.639	14.1603	14.1089	8.42636e-08	1.6324e-06
Phypa_121779	13.0913	13.2252	13.4939	13.0678	13.2021	13.1282	13.2067	13.5502	13.2645	14.1643	15.1519	15.6496	15.4978	15.8974	16.1457	15.9985	16.5919	16.3778	8.48996e-08	1.64048e-06
Phypa_175287	13.6829	13.2803	13.6511	13.5745	13.5822	13.4994	13.6161	13.6681	13.6263	14.4681	15.3896	14.5332	15.2164	15.3944	15.3303	15.7255	16.2324	15.6429	8.54804e-08	1.64745e-06
Phypa_161071	14.0229	14.0818	14.1976	14.2571	14.1126	14.0396	13.7192	13.8462	13.8193	13.9662	14.564	14.4065	14.4017	14.7895	14.8795	16.0041	15.7859	15.7536	8.95875e-08	1.72218e-06
Phypa_24242	13.308	13.1124	13.3357	13.2147	13.2163	13.153	13.3576	13.3934	13.1719	13.4231	14.5283	15.0094	15.714	15.5851	15.7902	16.2737	16.2535	16.6758	9.11636e-08	1.748e-06
[truncated: 27,321 more rows]
