# Supplementary material for: ABA-Induced Vegetative Diaspore Formation in Physcomitrella patens
Source: Front Plant Sci. 2019 Mar 19;10:315. doi: 10.3389/fpls.2019.00315 (PMC6433873; doi:10.3389/fpls.2019.00315)
Supplement: TABLE S8 — Conservation/non-conservation analysis of ABA regulated genes between P. patens and A. thaliana. [file Table_8.XLSX]

## Sheet: Sheet1
	Table S8: Conservation/non-conservation analysis of ABA regulated genes between P. patens and A. thaliana.
All DEGs v1.2	v1.6 gene ID	description v1.2	Conserved between P. patens and A. thaliana	Not ABA regulated in A. thaliana
Phypa_119780	Pp1s30_213V6.2,Pp1s30_213V6.1	3-oxo-5-alpha-steroid 4-dehydrogenase family protein steroid 5-alpha-reductase family protein	Yes	Yes
Phypa_114336	Pp1s9_435V6.1	50S ribosomal protein L15, chloroplast precursor (CL15) [Pisum sativum]	Yes	Yes
Phypa_128193	Pp1s69_13V6.1	6-phosphofructokinase 2	Yes	Yes
Phypa_180730	Pp1s44_263V6.1,Pp1s44_263V6.2,Pp1s44_263V6.3,Pp1s44_263V6.4,Pp1s44_263V6.5	abc transporter related	Yes	Yes
Phypa_176979	Pp1s20_347V6.1	ab-hydrolase associated lipase region containing protein	Yes	Yes
Phypa_224996	Pp1s306_72V6.1	abscisic acid-induced	Yes	Yes
Phypa_187417	Pp1s105_45V6.1,Pp1s105_45V6.2	ac073556_6 sugar transport protein	Yes	Yes
Phypa_3322	Pp1s431_8V6.1	af361591_1 at5g06230 mbl20_11	Yes	Yes
Phypa_86211	Pp1s143_73V6.1	af402605_1homeodomain leucine zipper protein hdz2	Yes	Yes
Phypa_110926	Pp1s1_337V6.2,Pp1s1_337V6.1,Pp1s1_337V6.3	aig1-like protein	Yes	Yes
Phypa_135465	Pp1s120_131V6.3,Pp1s120_131V6.2,Pp1s120_131V6.1,Pp1s120_131V6.4	alanine aminotransferase	Yes	Yes
Phypa_92627	Pp1s228_14V6.1	aldo keto reductase	Yes	Yes
Phypa_205052	Pp1s24_247V6.2,Pp1s24_247V6.1	aldo keto reductase	Yes	Yes
Phypa_214778	Pp1s105_151V6.1,Pp1s105_151V6.2,Pp1s105_151V6.3	allantoinase	Yes	Yes
Phypa_206446	Pp1s34_7V6.1	alpha-expansin 8	Yes	Yes
Phypa_111937	Pp1s3_17V6.1	amino acid transporter	Yes	Yes
Phypa_121779	Pp1s37_276V6.1	annexin a4	Yes	Yes
Phypa_112860	Pp1s5_24V6.1	AP22.66; RNA recognition motif (RRM)-containing protein [Arabidopsis thaliana] : "AP22.66; RNA recognition motif (RRM)-containing protein [Arabidopsis thaliana]"	Yes	Yes
Phypa_141045	Pp1s173_134V6.1	argonaute protein group	Yes	Yes
Phypa_24068	Pp1s8_130V6.1	arogenate dehydrogenase	Yes	Yes
Phypa_150545	Pp1s318_5V6.2,Pp1s318_5V6.1,Pp1s318_5V6.3	aspartyl protease family protein	Yes	Yes
Phypa_157274	Pp1s814_3V6.1	at3g45010 f14d17_80	Yes	Yes
Phypa_215308	Pp1s114_70V6.1	at4g37300 c7a10_60	Yes	Yes
Phypa_227130	Pp1s398_23V6.1	at5g52420 k24m7_17	Yes	Yes
Phypa_122696	Pp1s41_242V6.1	atapy2 (arabidopsis thaliana apyrase 2) atpase nucleotide diphosphatase	Yes	Yes
Phypa_137193	Pp1s135_35V6.1	atp-dependent rna helicase dbp5	Yes	Yes
Phypa_140938	Pp1s172_75V6.1	augmenter of liver regeneration	Yes	Yes
Phypa_234515	Pp1s137_291V6.1	autoinhibited h+ atpase	Yes	Yes
Phypa_8878	Pp1s209_118V6.1	autophagy-related protein 8 precursor	Yes	Yes
Phypa_120821	Pp1s34_154V6.1	beta- -galactosyltransferase sqv-	Yes	Yes
Phypa_107034	Pp1s121_168V6.1,Pp1s121_168V6.2	beta-amylase	Yes	Yes
Phypa_136592	Pp1s130_43V6.1	beta-galactosidase	Yes	Yes
Phypa_217079	Pp1s137_144V6.1	beta-hydroxyacyl-acp dehydratase	Yes	Yes
Phypa_222215	Pp1s227_93V6.2,Pp1s227_93V6.1	C17L7.240; polyubiquitin (UBQ10) (SEN3) [Arabidopsis thaliana]	Yes	Yes
Phypa_113401	Pp1s6_337V6.1	calcium ion binding	Yes	Yes
Phypa_144002	Pp1s210_68V6.1	caleosin clo1-7	Yes	Yes
Phypa_200090	Pp1s403_40V6.1	calmodulin binding	Yes	Yes
Phypa_124664	Pp1s51_28V6.1	carboxylic ester	Yes	Yes
Phypa_145621	Pp1s230_93V6.1	casein kinase ii alpha subunit	Yes	Yes
Phypa_146713	Pp1s247_38V6.1	catalytic hydrolase	Yes	Yes
Phypa_90222	Pp1s194_122V6.3,Pp1s194_122V6.2,Pp1s194_122V6.1,Pp1s194_122V6.4	cbs domain-containing	Yes	Yes
Phypa_90223	Pp1s194_122V6.3,Pp1s194_122V6.2,Pp1s194_122V6.1,Pp1s194_122V6.4	cbs domain-containing	Yes	Yes
Phypa_27666	Pp1s25_89V6.1,Pp1s25_89V6.2	ccaat-box binding factor hap3-like protein	Yes	Yes
Phypa_210777	Pp1s65_185V6.1,Pp1s65_185V6.2	chaperone protein	Yes	Yes
Phypa_134271	Pp1s110_50V6.1	chaperone protein dnaj chloroplast	Yes	Yes
Phypa_167873	Pp1s159_108V6.1	chaperone protein dnaj chloroplast	Yes	Yes
Phypa_187336	Pp1s104_29V6.1	charged multivesicular body protein 3	Yes	Yes
Phypa_46450	Pp1s40_24V6.1,Pp1s40_24V6.2	chloroplast -like protein	Yes	Yes
Phypa_223634	Pp1s266_2V6.1	chloroplast post-illumination chlorophyll fluorescence increase protein	Yes	Yes
Phypa_227141	Pp1s399_20V6.1	cleavage and polyadenylation specificity	Yes	Yes
Phypa_6306	Pp1s42_258V6.1	contains ESTs D15893(C1477),C72138(E1066),AU101125(E1066) similar to Arabidopsis thaliana chromosome 4, F7J7_90 unknown protein [Oryza sativa (japonica cultivar-group)]	Yes	Yes
Phypa_154396	Pp1s423_29V6.1	copine family protein	Yes	Yes
Phypa_133413	Pp1s103_92V6.1	crumpled leaf	Yes	Yes
Phypa_7269	Pp1s195_69V6.1	cyclase dehydrase	Yes	Yes
Phypa_38844	Pp1s267_24V6.1,Pp1s267_24V6.2	cycling dof factor 2	Yes	Yes
Phypa_168907	Pp1s194_4V6.3,Pp1s194_4V6.2,Pp1s194_4V6.1,Pp1s194_4V6.4	cyclin-like f-box	Yes	Yes
Phypa_88116	Pp1s165_66V6.1	cysteine desulfurase	Yes	Yes
Phypa_22659	Pp1s31_164V6.3,Pp1s31_164V6.2,Pp1s31_164V6.1	cysteine protease	Yes	Yes
Phypa_195117	Pp1s231_7V6.3,Pp1s231_7V6.2,Pp1s231_7V6.1	dehydrogenase reductase (sdr family) member 7	Yes	Yes
Phypa_62585	Pp1s47_18V6.2,Pp1s47_18V6.1	dehydroquinate dehydratase shikimate dehydrogenase	Yes	Yes
Phypa_49171	Pp1s185_120V6.1	dna binding	Yes	Yes
Phypa_24243	Pp1s4_93V6.2,Pp1s4_93V6.1,Pp1s4_93V6.3	dna repair atpase-related	Yes	Yes
Phypa_142485	Pp1s192_66V6.3,Pp1s192_66V6.2,Pp1s192_66V6.1,Pp1s192_66V6.4	dual specificity phosphatase 12	Yes	Yes
Phypa_144692	Pp1s218_100V6.1,Pp1s218_100V6.2	ef-hand containing	Yes	Yes
Phypa_114373	Pp1s10_179V6.1	elip2.1.1 gene for putative early light-induced protein ELIP2.1.1	Yes	Yes
Phypa_95538	Pp1s282_31V6.1	embr-h2 protein expressed	Yes	Yes
Phypa_130224	Pp1s81_169V6.1	embr-h2 protein expressed	Yes	Yes
Phypa_23278	Pp1s15_112V6.1	endoplasmic oxidoreductin-1	Yes	Yes
Phypa_208270	Pp1s45_145V6.1	erwinia induced protein 2	Yes	Yes
Phypa_176660	Pp1s18_283V6.2,Pp1s18_283V6.1,Pp1s18_283V6.3	ethanolamine kinase a	Yes	Yes
Phypa_234062	Pp1s115_106V6.1	ethylene receptor	Yes	Yes
Phypa_192265	Pp1s176_126V6.1	ethylene receptor	Yes	Yes
Phypa_58108	Pp1s90_78V6.1	eukaryotic peptide chain release factor subunit 1-1	Yes	Yes
Phypa_119866	Pp1s30_306V6.1	eyes absent protein	Yes	Yes
Phypa_182440	Pp1s57_92V6.1	F10M10.190; expressed protein [Arabidopsis thaliana]	Yes	Yes
Phypa_193010	Pp1s191_130V6.1,Pp1s191_130V6.2,Pp1s191_130V6.3	F10M23.360; expressed protein [Arabidopsis thaliana] : "F10M23.360; expressed protein [Arabidopsis thaliana]"	Yes	Yes
Phypa_20805	Pp1s2_777V6.1,Pp1s2_777V6.2	F11F19.29; mitochondrial substrate carrier family protein [Arabidopsis thaliana] : "F11F19.29; mitochondrial substrate carrier family protein [Arabidopsis thaliana]"	Yes	Yes
Phypa_164794	Pp1s77_48V6.1	F13A10.8; expressed protein [Arabidopsis thaliana]	Yes	Yes
Phypa_148335	Pp1s276_11V6.2,Pp1s276_11V6.1	F13C5.100; cyclic phosphodiesterase [Arabidopsis thaliana]	Yes	Yes
Phypa_28204	Pp1s2_226V6.1	F15D2.42; stress-responsive protein, putative [Arabidopsis thaliana]	Yes	Yes
Phypa_177866	Pp1s26_247V6.1	F15K9.2; C2 domain-containing protein / GRAM domain-containing protein [Arabidopsis thaliana]	Yes	Yes
Phypa_130828	Pp1s84_246V6.1	F16J13.200; glycine cleavage T family protein / aminomethyl transferase family protein [Arabidopsis thaliana]	Yes	Yes
Phypa_171249	Pp1s282_30V6.2,Pp1s282_30V6.1,Pp1s282_30V6.3	F17M5.110; chloroplast inner membrane import protein Tic22, putative [Arabidopsis thaliana] : "F17M5.110; chloroplast inner membrane import protein Tic22, putative [Arabidopsis thaliana]"	Yes	Yes
Phypa_159417	Pp1s12_357V6.1	F18O21.150; alpha-soluble NSF attachment protein 2 / alpha-SNAP2 / ASNAP2 [Arabidopsis thaliana] : "F18O21.150; alpha-soluble NSF attachment protein 2 / alpha-SNAP2 / ASNAP2 [Arabidopsis thaliana]"	Yes	Yes
Phypa_169662	Pp1s215_63V6.1	F20O9.200; prohibitin, putative [Arabidopsis thaliana] : "F20O9.200; prohibitin, putative [Arabidopsis thaliana]"	Yes	Yes
Phypa_114654	Pp1s10_185V6.1	F21O3.11; lipase class 3 family protein [Arabidopsis thaliana] : "F21O3.11; lipase class 3 family protein [Arabidopsis thaliana]"	Yes	Yes
Phypa_137975	Pp1s142_10V6.1	F22I13.130; expressed protein [Arabidopsis thaliana]	Yes	Yes
Phypa_201802	Pp1s6_50V6.1	F24J5.20; alpha-xylosidase (XYL1) [Arabidopsis thaliana]	Yes	Yes
Phypa_185771	Pp1s86_178V6.1,Pp1s86_179V6.1	F24J5.20; alpha-xylosidase (XYL1) [Arabidopsis thaliana]	Yes	Yes
Phypa_221150	Pp1s207_68V6.1	F24J8.4; 2-oxoisovalerate dehydrogenase, putative / 3-methyl-2-oxobutanoate dehydrogenase, putative / branched-chain alpha-keto acid dehydrogenase E1 alpha subunit, putative [EC:1.2.4.4] [KO:K00166] [Arabidopsis thaliana]	Yes	Yes
Phypa_170958	Pp1s269_55V6.1,Pp1s269_55V6.2,Pp1s269_55V6.3	F24L7.10; expressed protein [Arabidopsis thaliana]	Yes	Yes
Phypa_100005	Pp1s406_11V6.1	F25A4.25; nodulin family protein [Arabidopsis thaliana] : "F25A4.25; nodulin family protein [Arabidopsis thaliana]"	Yes	Yes
Phypa_188929	Pp1s126_80V6.1	F25E4.180; bromo-adjacent homology (BAH) domain-containing protein [Arabidopsis thaliana]	Yes	Yes
Phypa_130192	Pp1s80_179V6.5,Pp1s80_179V6.2,Pp1s80_179V6.3,Pp1s80_179V6.4,Pp1s80_179V6.1	F25E4.190; haloacid dehalogenase-like hydrolase family protein [Arabidopsis thaliana]	Yes	Yes
Phypa_144039	Pp1s211_92V6.1,Pp1s211_92V6.2,Pp1s211_92V6.3	F26K24.19; amino acid transporter family protein [Arabidopsis thaliana] : "F26K24.19; amino acid transporter family protein [Arabidopsis thaliana]"	Yes	Yes
Phypa_70836	Pp1s29_335V6.1	F27G19.2; prenylated rab acceptor (PRA1) protein-related [Arabidopsis thaliana] : "F27G19.2; prenylated rab acceptor (PRA1) protein-related [Arabidopsis thaliana]"	Yes	Yes
Phypa_70467	Pp1s28_124V6.1	F27K7.6; nucleolin, putative [Arabidopsis thaliana]	Yes	Yes
Phypa_132749	Pp1s98_77V6.1	F3I6.27; armadillo/beta-catenin repeat family protein / U-box domain-containing family protein [Arabidopsis thaliana]	Yes	Yes
Phypa_113110	Pp1s6_436V6.1	F3L17.110; exocyst subunit EXO70 family protein (EXO70-G1) [KO:K07195] [Arabidopsis thaliana]	Yes	Yes
Phypa_120256	Pp1s32_144V6.1	F4P9.34; expressed protein [Arabidopsis thaliana]	Yes	Yes
Phypa_99786	Pp1s398_15V6.1,Pp1s398_15V6.2	F5H8.15; acetyl-CoA synthetase (acetate-CoA ligase), putative [EC:6.2.1.1] [KO:K01895] [Arabidopsis thaliana] : "F5H8.15; acetyl-CoA synthetase (acetate-CoA ligase), putative [EC:6.2.1.1] [KO:K01895] [Arabidopsis thaliana]"	Yes	Yes
Phypa_191752	Pp1s167_100V6.1	F6A4.180; expressed protein [Arabidopsis thaliana] : "F6A4.180; expressed protein [Arabidopsis thaliana]"	Yes	Yes
Phypa_137063	Pp1s134_28V6.1	F6E13.34; expressed protein [Arabidopsis thaliana]	Yes	Yes
Phypa_18112	Pp1s141_56V6.1	F6N18.8; zinc-binding family protein [Arabidopsis thaliana]	Yes	Yes
Phypa_165720	Pp1s94_163V6.3,Pp1s94_163V6.2,Pp1s94_163V6.1	F7D19.29; ribosomal protein L1 family protein [Arabidopsis thaliana] : "F7D19.29; ribosomal protein L1 family protein [Arabidopsis thaliana]"	Yes	Yes
Phypa_131600	Pp1s89_217V6.1	F7L13.10; expressed protein [Arabidopsis thaliana]	Yes	Yes
Phypa_173107	Pp1s411_2V6.1	F8L15.180; expressed protein [Arabidopsis thaliana] : "F8L15.180; expressed protein [Arabidopsis thaliana]"	Yes	Yes
Phypa_120600	Pp1s33_96V6.1	family carbohydrate kinase	Yes	Yes
Phypa_135214	Pp1s118_226V6.1,Pp1s118_226V6.2	f-box family protein	Yes	Yes
Phypa_87341	Pp1s156_136V6.1	fh protein nfh2	Yes	Yes
Phypa_152982	Pp1s382_40V6.1	fk506-binding protein 2-1 precursor	Yes	Yes
Phypa_31826	Pp1s300_31V6.1	folate biopterin transporter	Yes	Yes
Phypa_146439	Pp1s243_12V6.1	galactose-1-phosphate uridylyltransferase	Yes	Yes
Phypa_142323	Pp1s190_76V6.1	glucose-6-phosphate translocator	Yes	Yes
Phypa_174716	Pp1s8_163V6.1	glutamate decarboxylase	Yes	Yes
Phypa_173359	Pp1s448_23V6.1	glutathione	Yes	Yes
Phypa_202843	Pp1s12_126V6.1	glutathione peroxidase	Yes	Yes
Phypa_47218	Pp1s145_161V6.1	GLUTATHIONE S-TRANSFERASE L1-RELATED	Yes	Yes
Phypa_231533	Pp1s134_40V6.1	glyceraldehyde-3-phosphate dehydrogenase	Yes	Yes
Phypa_68926	Pp1s21_68V6.2,Pp1s21_68V6.1	glycoside hydrolase family 16	Yes	Yes
Phypa_114869	Pp1s11_404V6.1	golgi membrane protein	Yes	Yes
Phypa_188295	Pp1s117_91V6.2,Pp1s117_91V6.1,Pp1s117_91V6.3	gtp binding protein	Yes	Yes
Phypa_55364	Pp1s10_205V6.2,Pp1s10_205V6.1	gtp-binding protein	Yes	Yes
Phypa_125638	Pp1s55_292V6.1	heavy metal translocating p-type atpase	Yes	Yes
Phypa_80683	Pp1s88_142V6.1	hexaubiquitin protein	Yes	Yes
Phypa_113292	Pp1s6_301V6.1	high-affinity nickel-transport family protein	Yes	Yes
Phypa_215929	Pp1s121_107V6.1	hydrolyzing o-glycosyl	Yes	Yes
Phypa_110413	Pp1s248_38V6.2,Pp1s248_38V6.1	hypothetical protein [Oryza sativa (japonica cultivar-group)]	Yes	Yes
Phypa_130544	Pp1s83_138V6.1	hypothetical protein OsI_03162 [Oryza sativa Indica Group]	Yes	Yes
Phypa_170090	Pp1s230_68V6.1	hypothetical protein, conserved [Leishmania major]	Yes	Yes
Phypa_223189	Pp1s251_85V6.1	inositol-tetrakisphosphate 1-kinase 3	Yes	Yes
Phypa_153240	Pp1s391_33V6.1	Interferon-induced guanylate-binding protein 2 (GTP-binding protein 2) (Guanine nucleotide-binding protein 2) (HuGBP-2) [Homo sapiens]	Yes	Yes
Phypa_31780	Pp1s355_57V6.1,Pp1s355_57V6.2	K16L22.4; GTPase activator protein of Rab-related small GTPases-like protein [Arabidopsis thaliana]	Yes	Yes
Phypa_4931	Pp1s184_78V6.1	K24M7.26; expressed protein [Arabidopsis thaliana]	Yes	Yes
Phypa_35267	Pp1s300_24V6.1	K8K14.9; expressed protein [Arabidopsis thaliana]	Yes	Yes
Phypa_183678	Pp1s67_230V6.1	lactoylglutathione lyase family protein glyoxalase i family protein	Yes	Yes
Phypa_24633	Pp1s23_324V6.1	M3E9.70; BolA-like family protein / Fe-S metabolism associated domain-containing protein [Arabidopsis thaliana]	Yes	Yes
Phypa_61744	Pp1s440_18V6.1	magnesium and cobalt efflux protein	Yes	Yes
Phypa_8213	Pp1s186_66V6.1	MDH9.24; expressed protein [Arabidopsis thaliana] : "MDH9.24; expressed protein [Arabidopsis thaliana]"	Yes	Yes
Phypa_211079	Pp1s67_242V6.1	mechanosensitive ion channel domain-containing protein ms ion channel domain-containing protein	Yes	Yes
Phypa_15531	Pp1s161_69V6.1	MED24.18; auxin-regulated protein [Arabidopsis thaliana]	Yes	Yes
Phypa_136505	Pp1s130_175V6.1,Pp1s130_175V6.2,Pp1s130_175V6.3	membrane protein	Yes	Yes
Phypa_191107	Pp1s156_153V6.2,Pp1s156_153V6.1	mip tip subfamily	Yes	Yes
Phypa_110150	Pp1s145_102V6.4,Pp1s145_102V6.2,Pp1s145_102V6.3,Pp1s145_102V6.1	mitochondrial carrier	Yes	Yes
Phypa_150534	Pp1s318_58V6.2,Pp1s318_58V6.1	mitochondrial pyruvate dehydrogenase kinase	Yes	Yes
Phypa_170645	Pp1s254_50V6.1	MJE7.11; expressed protein [Arabidopsis thaliana] : "MJE7.11; expressed protein [Arabidopsis thaliana]"	Yes	Yes
Phypa_151752	Pp1s343_57V6.1	MLE8.5; expressed protein [Arabidopsis thaliana]	Yes	Yes
Phypa_47096	Pp1s104_126V6.1	MMF24.2; expressed protein [Arabidopsis thaliana] : "MMF24.2; expressed protein [Arabidopsis thaliana]"	Yes	Yes
Phypa_119798	Pp1s30_242V6.1,Pp1s30_242V6.2	MPA22.2; expressed protein [Arabidopsis thaliana]	Yes	Yes
Phypa_165431	Pp1s88_110V6.1	MQK4.30; expressed protein [Arabidopsis thaliana]	Yes	Yes
Phypa_213529	Pp1s90_103V6.1	MQM1.1; expressed protein [Arabidopsis thaliana]	Yes	Yes
Phypa_198648	Pp1s335_17V6.1	MRO11.7; expressed protein [Arabidopsis thaliana]	Yes	Yes
Phypa_22204	Pp1s1_164V6.1	MscS-Like mechanosensitive ion channel MSCL11	Yes	Yes
Phypa_158812	Pp1s7_115V6.1	MSD24.3; abscisic acid-insensitive protein 3 (ABI3) [Arabidopsis thaliana] : "MSD24.3; abscisic acid-insensitive protein 3 (ABI3) [Arabidopsis thaliana]"	Yes	Yes
Phypa_224868	Pp1s303_34V6.1	MSH12.1; expressed protein [Arabidopsis thaliana]	Yes	Yes
Phypa_225885	Pp1s336_57V6.1	MSH12.10; expressed protein [Arabidopsis thaliana] : "MSH12.10; expressed protein [Arabidopsis thaliana]"	Yes	Yes
Phypa_81865	Pp1s98_189V6.1	MSL3.50; chromosome-associated kinesin, putative [Arabidopsis thaliana] : "MSL3.50; chromosome-associated kinesin, putative [Arabidopsis thaliana]"	Yes	Yes
Phypa_161273	Pp1s31_170V6.2,Pp1s31_170V6.1	MTG10.16; expressed protein [Arabidopsis thaliana] : "MTG10.16; expressed protein [Arabidopsis thaliana]"	Yes	Yes
Phypa_163593	Pp1s58_105V6.1,Pp1s58_105V6.2	MUJ8.6; expressed protein [Arabidopsis thaliana]	Yes	Yes
Phypa_129025	Pp1s73_34V6.1	multiple inositol polyphosphate phosphatase 1	Yes	Yes
Phypa_137321	Pp1s136_123V6.1	MWD22.12; expressed protein [Arabidopsis thaliana]	Yes	Yes
Phypa_56276	Pp1s32_187V6.1	nad kinase 1	Yes	Yes
Phypa_115880	Pp1s14_150V6.1	nadh-cytochrome b5	Yes	Yes
Phypa_93518	Pp1s243_89V6.1	nadp-dependent malate dehydrogenase	Yes	Yes
Phypa_179555	Pp1s36_207V6.1	nadph dehydrogenase	Yes	Yes
Phypa_178800	Pp1s32_322V6.1,Pp1s32_322V6.2	nodulin-like protein	Yes	Yes
Phypa_42040	Pp1s33_4V6.1,Pp1s33_4V6.2	nodulin-like protein	Yes	Yes
Phypa_114091	Pp1s9_391V6.1	ntmc2type1.2 gene for putative protein NTMC2Type1.2	Yes	Yes
Phypa_210257	Pp1s60_175V6.3,Pp1s60_175V6.2,Pp1s60_175V6.1	organic anion transporter	Yes	Yes
Phypa_57505	Pp1s67_260V6.1	oxysterol-binding family protein	Yes	Yes
Phypa_207105	Pp1s37_38V6.2,Pp1s37_38V6.1,Pp1s37_38V6.3,Pp1s37_38V6.4	pectate lyase	Yes	Yes
Phypa_189977	Pp1s139_36V6.1,Pp1s139_36V6.2	peptidase s9 prolyl oligopeptidase active site domain protein	Yes	Yes
Phypa_192150	Pp1s174_76V6.1,Pp1s174_76V6.2	peptide methionine sulfoxide reductase	Yes	Yes
Phypa_80254	Pp1s84_298V6.2,Pp1s84_298V6.1	peroxisomal biogenesis	Yes	Yes
Phypa_140855	Pp1s171_10V6.1	peroxisomal membrane	Yes	Yes
Phypa_145553	Pp1s229_33V6.1,Pp1s229_33V6.2,Pp1s229_33V6.3	pglct (plastidic glc translocator) carbohydrate transmembrane transporter sugar:hydrogen symporter	Yes	Yes
Phypa_112391	Pp1s4_56V6.1	phosphatidic acid	Yes	Yes
Phypa_210293	Pp1s60_266V6.1	phosphoenolpyruvate carboxykinase	Yes	Yes
Phypa_135796	Pp1s123_98V6.2,Pp1s123_98V6.1	phosphoglycerate mutase-like protein	Yes	Yes
Phypa_30932	Pp1s192_94V6.2,Pp1s192_94V6.1,Pp1s192_94V6.3	phosphoinositide-specific phospholipase c	Yes	Yes
Phypa_173963	Pp1s2_353V6.1	phospholipase d alpha	Yes	Yes
Phypa_213846	Pp1s94_26V6.1	phospholipase d alpha	Yes	Yes
Phypa_148429	Pp1s277_77V6.1	phospholipid cytidylyltransferase	Yes	Yes
Phypa_174010	Pp1s3_7V6.1	plasma membrane associated protein	Yes	Yes
Phypa_17562	Pp1s173_67V6.1	possible metal-binding domain in rnase l rli family expressed	Yes	Yes
Phypa_220091	Pp1s188_30V6.1,Pp1s188_30V6.2	predicted protein [Populus trichocarpa]	Yes	Yes
Phypa_2476	Pp1s298_75V6.1	predicted protein [Populus trichocarpa]	Yes	Yes
Phypa_115793	Pp1s14_16V6.1	PREDICTED: hypothetical protein [Vitis vinifera]	Yes	Yes
Phypa_127570	Pp1s65_300V6.1,Pp1s65_300V6.2	PREDICTED: hypothetical protein [Vitis vinifera]	Yes	Yes
Phypa_174203	Pp1s5_21V6.1	prenyltransferase zinc ion binding protein	Yes	Yes
Phypa_112313	Pp1s3_111V6.1	protein binding protein	Yes	Yes
Phypa_169546	Pp1s212_60V6.3,Pp1s212_60V6.2,Pp1s212_60V6.1	protein binding zinc ion binding	Yes	Yes
Phypa_137211	Pp1s135_101V6.1,Pp1s135_101V6.2	protein yif1a	Yes	Yes
Phypa_200267	Pp1s414_23V6.2,Pp1s414_23V6.1,Pp1s414_23V6.3	protein z	Yes	Yes
Phypa_126860	Pp1s61_265V6.2,Pp1s61_265V6.1,Pp1s61_265V6.3,Pp1s61_265V6.4	protein z	Yes	Yes
Phypa_106599	Pp1s86_63V6.1	protein z	Yes	Yes
Phypa_72129	Pp1s35_262V6.1,Pp1s35_262V6.2,Pp1s35_262V6.3,Pp1s35_262V6.4	protein-l-isoaspartate o-	Yes	Yes
Phypa_105148	Pp1s28_28V6.1	Putative chalcone synthase (Naringenin-chalcone synthase) [Bacillus subtilis]	Yes	Yes
Phypa_48701	Pp1s112_185V6.1	Putative receptor protein kinase ZmPK1 precursor [Zea mays]	Yes	Yes
Phypa_169084	Pp1s198_6V6.1	pyruvate kinase	Yes	Yes
Phypa_163344	Pp1s54_272V6.1	Qb-SNARE, Sec20-family	Yes	Yes
Phypa_55628	Pp1s15_311V6.1	rab18 -family small gtpase	Yes	Yes
Phypa_212103	Pp1s76_119V6.1	rare cold inducible protein	Yes	Yes
Phypa_188463	Pp1s119_112V6.1	ras-related protein rab7	Yes	Yes
Phypa_1279	Pp1s364_10V6.1	receptor kinase k1a	Yes	Yes
Phypa_166098	Pp1s102_136V6.1	receptor protein	Yes	Yes
Phypa_206734	Pp1s35_31V6.1	regulatory subunit	Yes	Yes
Phypa_132223	Pp1s94_22V6.1,Pp1s94_22V6.2	ribonuclease p	Yes	Yes
Phypa_21462	Pp1s2_53V6.2,Pp1s2_53V6.1	ribosome biogenesis gtpase	Yes	Yes
Phypa_153617	Pp1s395_48V6.2,Pp1s395_48V6.1,Pp1s395_48V6.3	rna splicing protein	Yes	Yes
Phypa_19944	Pp1s130_204V6.1	Rnf126; ring finger protein 126 [Mus musculus] : "Rnf126; ring finger protein 126 [Mus musculus]"	Yes	Yes
Phypa_198232	Pp1s317_73V6.1	secreted protein	Yes	Yes
Phypa_108889	Pp1s340_19V6.1,Pp1s340_19V6.2,Pp1s340_19V6.3	secreted protein	Yes	Yes
Phypa_199069	Pp1s351_44V6.2,Pp1s351_44V6.1	seed maturation protein	Yes	Yes
Phypa_151993	Pp1s351_49V6.1	seed maturation protein	Yes	Yes
Phypa_161887	Pp1s37_13V6.1,Pp1s37_13V6.2,Pp1s37_13V6.3	seed maturation protein	Yes	Yes
Phypa_116036	Pp1s15_146V6.1	sep2 (stress enhanced protein 2)	Yes	Yes
Phypa_160793	Pp1s26_111V6.1	serine active site containing 1	Yes	Yes
Phypa_215231	Pp1s113_72V6.1	serine threonine-protein kinase	Yes	Yes
Phypa_106968	Pp1s116_98V6.1	serine threonine-protein kinase	Yes	Yes
Phypa_112232	Pp1s3_581V6.1	short chain	Yes	Yes
Phypa_131272	Pp1s88_35V6.1	short-chain hydrogenase reductase	Yes	Yes
Phypa_150356	Pp1s314_7V6.1	small conductance mechanosensitive ion channel family	Yes	Yes
Phypa_4853	Pp1s277_37V6.1	snare associated golgi protein	Yes	Yes
Phypa_111312	Pp1s2_172V6.1	snare domain containing protein	Yes	Yes
Phypa_176638	Pp1s18_223V6.1	soul heme-binding protein	Yes	Yes
Phypa_198227	Pp1s317_69V6.1	spx (syg1 pho81 xpr1) domain-containing protein	Yes	Yes
Phypa_155619	Pp1s475_2V6.1	sucrase-like protein	Yes	Yes
Phypa_186437	Pp1s93_98V6.1	sucrose synthase	Yes	Yes
Phypa_216637	Pp1s131_107V6.1	sucrose-phosphate synthase	Yes	Yes
Phypa_110047	Pp1s101_17V6.1	Sugar transport protein 13 (Hexose transporter 13) (Multicopy suppressor of snf4 deficiency protein 1) [no tax name]	Yes	Yes
Phypa_178222	Pp1s29_96V6.1	T14P4.36; expressed protein [Arabidopsis thaliana]	Yes	Yes
Phypa_134720	Pp1s114_175V6.1	T15D22.11; expressed protein [Arabidopsis thaliana]	Yes	Yes
Phypa_18145	Pp1s143_157V6.1	T16L1.2; expressed protein [Arabidopsis thaliana]	Yes	Yes
Phypa_118845	Pp1s26_263V6.1	T19N18.10; glycine-rich RNA-binding protein [Arabidopsis thaliana] : "T19N18.10; glycine-rich RNA-binding protein [Arabidopsis thaliana]"	Yes	Yes
Phypa_187151	Pp1s101_203V6.1	T1M15.80; expressed protein [Arabidopsis thaliana] : "T1M15.80; expressed protein [Arabidopsis thaliana]"	Yes	Yes
Phypa_64252	Pp1s2_241V6.1	T1N15.5; expressed protein [Arabidopsis thaliana]	Yes	Yes
Phypa_169190	Pp1s200_19V6.1	T1N15.5; expressed protein [Arabidopsis thaliana]	Yes	Yes
Phypa_224154	Pp1s279_58V6.1,Pp1s279_58V6.2	T20D1.50; spermine synthase (ACL5) [Arabidopsis thaliana]	Yes	Yes
Phypa_107294	Pp1s147_26V6.1	T20L15.20; expressed protein [Arabidopsis thaliana]	Yes	Yes
Phypa_167699	Pp1s155_76V6.1	T20L15.20; expressed protein [Arabidopsis thaliana]	Yes	Yes
Phypa_165546	Pp1s90_158V6.1	T21L14.9; expressed protein [Arabidopsis thaliana]	Yes	Yes
Phypa_88846	Pp1s175_26V6.1	T22C5.13; glucose-1-phosphate adenylyltransferase large subunit 2 (APL2) / ADP-glucose pyrophosphorylase [EC:2.7.7.27] [KO:K00975] [Arabidopsis thaliana]	Yes	Yes
Phypa_160011	Pp1s17_307V6.2,Pp1s17_307V6.1	T22F11.14; expressed protein [Arabidopsis thaliana]	Yes	Yes
Phypa_46628	Pp1s106_35V6.1	T27I15.150; F-box family protein / lectin-related [Arabidopsis thaliana] : "T27I15.150; F-box family protein / lectin-related [Arabidopsis thaliana]"	Yes	Yes
Phypa_140038	Pp1s162_82V6.1	T2L20.13; expressed protein [Arabidopsis thaliana]	Yes	Yes
Phypa_25822	Pp1s12_415V6.1,Pp1s12_415V6.2	T31B5.20; GRAM domain-containing protein [Arabidopsis thaliana]	Yes	Yes
Phypa_106279	Pp1s68_188V6.1,Pp1s68_188V6.2	T4B21.2; Der1-like family protein / degradation in the ER-like family protein [Arabidopsis thaliana]	Yes	Yes
Phypa_114376	Pp1s10_47V6.1	T4C21.220; expressed protein [Arabidopsis thaliana]	Yes	Yes
Phypa_142744	Pp1s196_14V6.1,Pp1s196_14V6.2	T7B11.7; protein transport protein-related [Arabidopsis thaliana] : "T7B11.7; protein transport protein-related [Arabidopsis thaliana]"	Yes	Yes
Phypa_21779	Pp1s34_404V6.1	T7H20.60; hypothetical protein [Arabidopsis thaliana]	Yes	Yes
Phypa_172508	Pp1s357_33V6.1,Pp1s357_33V6.2	T8B10.250; expressed protein [Arabidopsis thaliana]	Yes	Yes
Phypa_170139	Pp1s233_54V6.1	T9E8.10; expressed protein [Arabidopsis thaliana]	Yes	Yes
Phypa_118664	Pp1s25_380V6.1	T9J23.19; expressed protein [Arabidopsis thaliana]	Yes	Yes
Phypa_47886	Pp1s54_193V6.1	tetraspanin family protein	Yes	Yes
Phypa_127160	Pp1s63_179V6.1	thioldisulphide oxidoreductase dcc	Yes	Yes
Phypa_132808	Pp1s98_9V6.4,Pp1s98_9V6.2,Pp1s98_9V6.3,Pp1s98_9V6.1,Pp1s98_9V6.5	thioredoxin h-type	Yes	Yes
Phypa_9020	Pp1s201_26V6.2,Pp1s201_26V6.1	thioredoxin-like 5	Yes	Yes
Phypa_114230	Pp1s9_232V6.1	Threonine synthase, chloroplast precursor (TS) [Solanum tuberosum]	Yes	Yes
Phypa_135187	Pp1s117_57V6.1	transferring glycosyl	Yes	Yes
Phypa_191289	Pp1s159_62V6.1	transferring glycosyl	Yes	Yes
Phypa_111412	Pp1s2_161V6.1	transmembrane protein	Yes	Yes
Phypa_182799	Pp1s60_2V6.1	transmembrane protein	Yes	Yes
Phypa_116352	Pp1s16_27V6.1	transmembrane protein 14c	Yes	Yes
Phypa_118250	Pp1s23_172V6.1	triacylglycerol lipase	Yes	Yes
Phypa_38595	Pp1s355_66V6.1	two-component system sensor kinase	Yes	Yes
Phypa_147342	Pp1s258_30V6.2,Pp1s258_30V6.1	two-pore calcium channel	Yes	Yes
Phypa_233494	Pp1s86_153V6.2,Pp1s86_153V6.1	ubiquitin ligase protein	Yes	Yes
Phypa_187084	Pp1s101_67V6.2,Pp1s101_67V6.1,Pp1s101_67V6.3	udp-galactose 4-epimerase-like protein	Yes	Yes
Phypa_168882	Pp1s192_70V6.4,Pp1s192_70V6.2,Pp1s192_70V6.3,Pp1s192_70V6.1	unknown [Picea sitchensis]	Yes	Yes
Phypa_172253	Pp1s338_47V6.1	Unknown mitochondrial protein At2g27730 [Arabidopsis thaliana]	Yes	Yes
Phypa_114420	Pp1s10_201V6.1	vacuolar h+-atpase catalytic subunit	Yes	Yes
Phypa_169946	Pp1s225_55V6.1	vacuolar protein sorting-associated	Yes	Yes
Phypa_215490	Pp1s115_125V6.2,Pp1s115_125V6.1,Pp1s115_125V6.3,Pp1s115_125V6.4	vesicle-associated membrane	Yes	Yes
Phypa_159081	Pp1s9_236V6.1	vhs and gat domain protein	Yes	Yes
Phypa_149124	Pp1s291_47V6.1	wd and tetratricopeptide repeat	Yes	Yes
Phypa_152827	Pp1s376_49V6.1	wd-40 repeat family protein	Yes	Yes
Phypa_16562	Pp1s192_59V6.2,Pp1s192_59V6.1	wound responsive protein	Yes	Yes
Phypa_194107	Pp1s211_145V6.1	zeta-carotene desaturase	Yes	Yes
Phypa_112392	Pp1s4_356V6.1	zinc finger protein	Yes	Yes
Phypa_112685	Pp1s5_213V6.1	zinc ion binding	Yes	Yes
Phypa_134340	Pp1s111_36V6.1		Yes	Yes
Phypa_166433	Pp1s116_32V6.1		Yes	Yes
Phypa_235089	Pp1s126_130V6.2,Pp1s126_130V6.1,Pp1s126_130V6.3		Yes	Yes
Phypa_136746	Pp1s131_151V6.1		Yes	Yes
Phypa_107232	Pp1s142_113V6.3,Pp1s142_113V6.2,Pp1s142_113V6.1,Pp1s142_113V6.4		Yes	Yes
Phypa_140531	Pp1s168_73V6.1		Yes	Yes
Phypa_107759	Pp1s194_80V6.1		Yes	Yes
Phypa_171600	Pp1s301_43V6.1,Pp1s301_43V6.2		Yes	Yes
Phypa_150806	Pp1s321_10V6.1		Yes	Yes
Phypa_36865	Pp1s358_18V6.1		Yes	Yes
Phypa_173118	Pp1s412_7V6.1		Yes	Yes
Phypa_56756	Pp1s44_203V6.1		Yes	Yes
Phypa_181133	Pp1s47_77V6.1		Yes	Yes
Phypa_35017	Pp1s540_10V6.1		Yes	Yes
Phypa_126040	Pp1s57_231V6.1		Yes	Yes
Phypa_163834	Pp1s60_307V6.1,Pp1s60_307V6.2		Yes	Yes
Phypa_183222	Pp1s64_22V6.1		Yes	Yes
Phypa_128504	Pp1s70_213V6.1,Pp1s70_213V6.2,Pp1s70_213V6.3		Yes	Yes
Phypa_27161	Pp1s71_250V6.1		Yes	Yes
Phypa_57876	Pp1s81_8V6.1		Yes	Yes
Phypa_58125	Pp1s90_196V6.1		Yes	Yes
Phypa_213747	Pp1s92_44V6.1,Pp1s92_44V6.2,Pp1s92_44V6.3		Yes	Yes
Phypa_159042	Pp1s9_106V6.1		Yes	Yes
Phypa_214811	Pp1s106_65V6.1		Yes	Yes
Phypa_234372	Pp1s132_189V6.1		Yes	Yes
Phypa_90210	Pp1s194_97V6.1,Pp1s194_97V6.2		Yes	Yes
Phypa_112512	Pp1s4_413V6.1		Yes	Yes
Phypa_53609	Pp1s60_54V6.1		Yes	Yes
Phypa_212057	Pp1s76_12V6.2,Pp1s76_12V6.1		Yes	Yes
Phypa_19090	Pp1s88_108V6.1		Yes	Yes
Phypa_175220	Pp1s11_262V6.1	1-deoxy-d-xylulose 5-phosphate synthase	Yes
Phypa_43007	Pp1s86_232V6.1	26s proteasome non-atpase regulatory	Yes
Phypa_57347	Pp1s62_34V6.1	4-methyl-5(b-hydroxyethyl)-thiazol monophosphate biosynthesis enzyme	Yes
Phypa_143179	Pp1s199_8V6.1	abc-1 domain protein	Yes
Phypa_194155	Pp1s212_74V6.2,Pp1s212_74V6.1	ab-hydrolase associated lipase region containing protein	Yes
Phypa_32342	Pp1s311_75V6.3,Pp1s311_75V6.2,Pp1s311_75V6.1,Pp1s311_75V6.4	abscisic insensitive 1b	Yes
Phypa_13662	Pp1s80_9V6.1	abscisic insensitive 1b	Yes
Phypa_221246	Pp1s209_135V6.1	acyl-coenzyme a oxidase palmitoyl	Yes
Phypa_108139	Pp1s228_6V6.1	aldo keto reductase	Yes
Phypa_190133	Pp1s141_128V6.1	aldose reductase	Yes
Phypa_127281	Pp1s64_57V6.1	alkaline phosphatase d	Yes
Phypa_144006	Pp1s210_47V6.1	alkyl hydroperoxide reductase thiol specific antioxidant mal allergen	Yes
Phypa_161879	Pp1s36_341V6.1	allantoinase	Yes
Phypa_206327	Pp1s33_94V6.1	alpha beta fold family expressed	Yes
Phypa_58324	Pp1s100_9V6.1	alpha beta fold family protein	Yes
Phypa_81996	Pp1s100_9V6.1	alpha beta fold family protein	Yes
Phypa_42948	Pp1s69_160V6.1	alpha beta hydrolase fold	Yes
Phypa_125747	Pp1s55_317V6.1	alpha beta hydrolase fold protein	Yes
Phypa_187890	Pp1s112_267V6.1	amino acid binding	Yes
Phypa_110643	Pp1s424_22V6.4,Pp1s424_22V6.2,Pp1s424_22V6.3,Pp1s424_22V6.1	amino acid selective channel protein	Yes
Phypa_224579	Pp1s292_64V6.1	aminopeptidase-like protein	Yes
Phypa_206280	Pp1s33_11V6.1	ammonium transporter	Yes
Phypa_18841	Pp1s120_13V6.1	ap2 erf domain-containing transcription factor	Yes
Phypa_136815	Pp1s132_95V6.2,Pp1s132_95V6.1	aspartate aminotransferase	Yes
Phypa_144700	Pp1s218_133V6.1	at1g09100 f7g19_2	Yes
Phypa_197860	Pp1s307_69V6.1	at4g27020 f10m23_360	Yes
Phypa_110083	Pp1s118_25V6.2,Pp1s118_25V6.1	at5g52420 k24m7_17	Yes
Phypa_180370	Pp1s42_7V6.1	at5g52420 k24m7_17	Yes
Phypa_104427	Pp1s3_320V6.1	atgwd3 carbohydrate kinase catalytic water dikinase	Yes
Phypa_175287	Pp1s12_29V6.1	atp-binding cassette	Yes
Phypa_177939	Pp1s27_248V6.1	atp-dependent clp protease	Yes
Phypa_169623	Pp1s214_57V6.1	atp-dependent protease clp atpase subunit	Yes
Phypa_116259	Pp1s15_348V6.1	bc10 protein	Yes
Phypa_65667	Pp1s7_269V6.1	beta-ketoacyl-coa synthase family protein	Yes
Phypa_4514	Pp1s318_13V6.1,Pp1s318_13V6.2	blue light receptor	Yes
Phypa_120299	Pp1s32_334V6.1,Pp1s32_334V6.2,Pp1s32_334V6.3,Pp1s32_334V6.4,Pp1s32_334V6.5	carboxymethylenebutenolidase (dienelactone hydrolase)	Yes
Phypa_122471	Pp1s40_202V6.1	catalytic glucosylceramidase	Yes
Phypa_92683	Pp1s229_15V6.2,Pp1s229_15V6.1	cazy family gt8	Yes
Phypa_139414	Pp1s156_108V6.4,Pp1s156_108V6.2,Pp1s156_108V6.3,Pp1s156_108V6.1	chaperone protein dnaj 10	Yes
Phypa_104691	Pp1s12_383V6.1	CHAPERONE PROTEIN DNAJ-LIKE PROTEIN	Yes
Phypa_61690	Pp1s426_21V6.1	charged multivesicular body	Yes
Phypa_110819	Pp1s1_625V6.1	chlorophyll a b binding	Yes
Phypa_123644	Pp1s45_86V6.1,Pp1s45_86V6.2	chloroplastic quinone-oxidoreductase	Yes
Phypa_33429	Pp1s291_53V6.3,Pp1s291_53V6.2,Pp1s291_53V6.1	choline-phosphate cytidylyltransferase b	Yes
Phypa_229491	Pp1s76_39V6.1	cinnamoyl- reductase	Yes
Phypa_114451	Pp1s10_139V6.2,Pp1s10_139V6.1	citrate synthase	Yes
Phypa_179168	Pp1s34_249V6.1	contains EST C72990(E2617) unknown protein [Oryza sativa (japonica cultivar-group)]	Yes
Phypa_8710	Pp1s301_24V6.1	contains EST D15166(C0193) unknown protein [Oryza sativa (japonica cultivar-group)]	Yes
Phypa_32180	Pp1s389_27V6.1	contains ESTs AU056303(S20457),AU056302(S20457) [Oryza sativa (japonica cultivar-group)]	Yes
Phypa_206384	Pp1s33_217V6.1	contains ESTs C26748(C12959),D22147(C10416),AU092076(C10416) [Oryza sativa (japonica cultivar-group)]	Yes
Phypa_123168	Pp1s43_236V6.1	contains ESTs D39730(S1311),AU097028(S1311) [Oryza sativa (japonica cultivar-group)]	Yes
Phypa_224573	Pp1s292_39V6.1,Pp1s292_39V6.2	cysteine protease	Yes
Phypa_63513	Pp1s369_30V6.2,Pp1s369_30V6.1	cysteine protease	Yes
Phypa_144213	Pp1s212_8V6.1	cysteine proteinase inhibitor	Yes
Phypa_195387	Pp1s238_59V6.1	cysteine proteinase inhibitor	Yes
Phypa_110385	Pp1s238_60V6.2,Pp1s238_60V6.1	cysteine proteinase inhibitor b (cystatin b)	Yes
Phypa_119258	Pp1s28_409V6.1	cytochrome p450	Yes
Phypa_177185	Pp1s22_14V6.1	cytochrome p450 cyp734a8	Yes
Phypa_162919	Pp1s49_91V6.1	digalactosyldiacylglycerol synthase 1	Yes
Phypa_126133	Pp1s58_35V6.1	dna-damage-inducible protein	Yes
Phypa_104795	Pp1s15_198V6.1	dolichyl pyrophosphate phosphatase 1	Yes
Phypa_84744	Pp1s127_22V6.1	early responsive to dehydration protein	Yes
Phypa_181889	Pp1s53_138V6.1	early responsive to dehydration protein	Yes
Phypa_184913	Pp1s78_98V6.1	early-responsive to dehydrationexpressed	Yes
Phypa_193847	Pp1s206_83V6.1,Pp1s206_83V6.2,Pp1s206_83V6.3	electron transfer flavoprotein subunit mitochondrial precursor	Yes
Phypa_116123	Pp1s15_459V6.1	elip1.1.1 gene for putative early light-induced protein ELIP1.1.1	Yes
Phypa_116307	Pp1s15_467V6.1	elip1.1.2 gene for putative early light-induced protein ELIP1.1.2	Yes
Phypa_55357	Pp1s10_181V6.1	elip2.1.2 gene for putative early light-induced protein ELIP2.1.2	Yes
Phypa_94482	Pp1s262_24V6.1	elip2.2 gene for putative early light-induced protein ELIP2.2	Yes
Phypa_220481	Pp1s196_69V6.1	elip2.3 gene for putative early light-induced protein ELIP2.3	Yes
Phypa_152573	Pp1s371_45V6.1	elip2.4 gene for putative early light-induced protein ELIP2.4	Yes
Phypa_128011	Pp1s68_134V6.1	erd4 protein	Yes
Phypa_158428	Pp1s1_74V6.2,Pp1s1_74V6.1	erwinia induced protein 2	Yes
Phypa_172775	Pp1s379_8V6.1	ethanolamine kinase a	Yes
Phypa_140836	Pp1s171_5V6.1,Pp1s171_5V6.2,Pp1s171_5V6.3	eyes absent	Yes
Phypa_2950	Pp1s266_43V6.1	F11F8.28; hydrolase, alpha/beta fold family protein [Arabidopsis thaliana]	Yes
Phypa_189292	Pp1s131_25V6.1	F13K9.9; expressed protein [Arabidopsis thaliana]	Yes
Phypa_131283	Pp1s88_150V6.1	F13K9.9; expressed protein [Arabidopsis thaliana]	Yes
Phypa_152159	Pp1s355_21V6.1	F13M7.13; high mobility group (HMG1/2) family protein / ARID/BRIGHT DNA-binding domain-containing protein [Arabidopsis thaliana] : "F13M7.13; high mobility group (HMG1/2) family protein / ARID/BRIGHT DNA-binding domain-containing protein [Arabidopsis thaliana]"	Yes
Phypa_106596	Pp1s86_31V6.1	F14J9.22; germin-like protein (GLP4) (GLP5) [Arabidopsis thaliana]	Yes
Phypa_187470	Pp1s106_57V6.1	F14O13.12; beta-amylase, putative / 1,4-alpha-D-glucan maltohydrolase, putative [Arabidopsis thaliana]	Yes
Phypa_222395	Pp1s233_4V6.1	F14O13.12; beta-amylase, putative / 1,4-alpha-D-glucan maltohydrolase, putative [Arabidopsis thaliana]	Yes
Phypa_138358	Pp1s145_136V6.1	F15K9.2; C2 domain-containing protein / GRAM domain-containing protein [Arabidopsis thaliana]	Yes
Phypa_205949	Pp1s31_31V6.1	F16P2.23; sterol 4-alpha-methyl-oxidase 1 (SMO1) [EC:1.14.13.72] [Arabidopsis thaliana] : "F16P2.23; sterol 4-alpha-methyl-oxidase 1 (SMO1) [EC:1.14.13.72] [Arabidopsis thaliana]"	Yes
Phypa_112100	Pp1s3_582V6.5,Pp1s3_582V6.2,Pp1s3_582V6.3,Pp1s3_582V6.4,Pp1s3_582V6.1	F17I23.170; AFG1-like ATPase family protein [Arabidopsis thaliana]	Yes
Phypa_61828	Pp1s460_12V6.1	F19F18.170; expressed protein [Arabidopsis thaliana] : "F19F18.170; expressed protein [Arabidopsis thaliana]"	Yes
Phypa_216435	Pp1s129_90V6.1	F20B24.9; expressed protein [Arabidopsis thaliana] : "F20B24.9; expressed protein [Arabidopsis thaliana]"	Yes
Phypa_218300	Pp1s155_102V6.1	F20M13.250; 1-phosphatidylinositol phosphodiesterase-related [Arabidopsis thaliana]	Yes
Phypa_144812	Pp1s219_68V6.1	F22I13.130; expressed protein [Arabidopsis thaliana]	Yes
Phypa_112428	Pp1s4_452V6.1	F23A5.30; expressed protein [Arabidopsis thaliana] : "F23A5.30; expressed protein [Arabidopsis thaliana]"	Yes
Phypa_66785	Pp1s12_163V6.1	F23E12.140; transporter-related [Arabidopsis thaliana] : "F23E12.140; transporter-related [Arabidopsis thaliana]"	Yes
Phypa_45351	Pp1s153_193V6.4,Pp1s153_193V6.2,Pp1s153_193V6.3,Pp1s153_193V6.1,Pp1s153_193V6.5	F25E4.190; haloacid dehalogenase-like hydrolase family protein [Arabidopsis thaliana]	Yes
Phypa_166179	Pp1s104_110V6.1	F27G19.60; CBS domain-containing protein [Arabidopsis thaliana]	Yes
Phypa_115537	Pp1s13_112V6.1	F28P5.13; late embryogenesis abundant domain-containing protein / LEA domain-containing protein [Arabidopsis thaliana]	Yes
Phypa_121602	Pp1s36_298V6.1	F2K15.210; RabGAP/TBC domain-containing protein [Arabidopsis thaliana] : "F2K15.210; RabGAP/TBC domain-containing protein [Arabidopsis thaliana]"	Yes
Phypa_124218	Pp1s48_226V6.2,Pp1s48_226V6.1	F3I17.11; expressed protein [Arabidopsis thaliana]	Yes
Phypa_190838	Pp1s152_175V6.1	F3P11.22; Ndr family protein [Arabidopsis thaliana]	Yes
Phypa_7262	Pp1s284_37V6.1	F6N18.8; zinc-binding family protein [Arabidopsis thaliana]	Yes
Phypa_158713	Pp1s5_51V6.2,Pp1s5_51V6.1	F7A10.4; expressed protein [Arabidopsis thaliana]	Yes
Phypa_166141	Pp1s103_94V6.2,Pp1s103_94V6.1	F7J8.240; expressed protein [Arabidopsis thaliana]	Yes
Phypa_163770	Pp1s60_45V6.1	FCAALL.332; expressed protein [Arabidopsis thaliana]	Yes
Phypa_155865	Pp1s491_18V6.1	flavonol synthase flavanone 3-	Yes
Phypa_233804	Pp1s106_16V6.2,Pp1s106_16V6.1	formate dehydrogenase	Yes
Phypa_194396	Pp1s215_89V6.1	fructose-6-phosphate-2-kinase fructose- -bisphosphatase	Yes
Phypa_223103	Pp1s249_49V6.4,Pp1s249_49V6.2,Pp1s249_49V6.3,Pp1s249_49V6.1	gaba receptor-associated	Yes
Phypa_205965	Pp1s31_53V6.1,Pp1s31_53V6.2	gamma-tocopherol methyltransferase	Yes
Phypa_50856	Pp1s10_153V6.1	glutamate decarboxylase	Yes
Phypa_49632	Pp1s42_41V6.1	Glutaredoxin [Ricinus communis]	Yes
Phypa_124435	Pp1s49_96V6.1	glyceraldehyde-3-phosphate dehydrogenase	Yes
Phypa_19797	Pp1s136_70V6.1	glycine-rich rna-binding protein	Yes
Phypa_16354	Pp1s123_58V6.1	glycine-rich rna-binding protein 2	Yes
Phypa_148828	Pp1s284_46V6.1	guanylate kinase	Yes
Phypa_154012	Pp1s408_3V6.1	hexose transporter	Yes
Phypa_120202	Pp1s31_108V6.2	homogentisate phytyltransferase vte2-1	Yes
Phypa_118647	Pp1s25_336V6.1	hydrolyzing o-glycosyl	Yes
Phypa_121831	Pp1s37_35V6.1	hydrolyzing o-glycosyl	Yes
Phypa_180791	Pp1s45_25V6.3,Pp1s45_25V6.2,Pp1s45_25V6.1	hypothetical protein [Oryza sativa (japonica cultivar-group)]	Yes
Phypa_159150	Pp1s9_480V6.2,Pp1s9_480V6.1,Pp1s9_480V6.3	hypothetical protein SORBIDRAFT_03g040140 [Sorghum bicolor]	Yes
Phypa_55133	Pp1s5_276V6.1	inosine-uridine preferring nucleoside hydrolase	Yes
Phypa_90102	Pp1s192_88V6.1	interferon-related developmental regulator family protein ifrd protein family	Yes
Phypa_204215	Pp1s19_96V6.1,Pp1s19_96V6.2	L73G19.80; beta-carotene hydroxylase [Arabidopsis thaliana] : "L73G19.80; beta-carotene hydroxylase [Arabidopsis thaliana]"	Yes
Phypa_114973	Pp1s12_30V6.1	lactation elevated 1	Yes
Phypa_194258	Pp1s213_122V6.1	lanthionine synthetase c-likeexpressed	Yes
Phypa_108815	Pp1s324_46V6.1	late embryogenesis-abundant protein	Yes
Phypa_205419	Pp1s27_275V6.2,Pp1s27_275V6.1	l-galactose-1-phosphate phosphatase	Yes
Phypa_194520	Pp1s218_75V6.1,Pp1s218_75V6.2	lipase class 3 family protein	Yes
Phypa_142073	Pp1s186_65V6.2,Pp1s186_65V6.1	long chain acyl- synthetase	Yes
Phypa_188559	Pp1s120_118V6.1	MCL19.23; F-box protein family [Arabidopsis thaliana] : "MCL19.23; F-box protein family [Arabidopsis thaliana]"	Yes
Phypa_168242	Pp1s170_49V6.1	membrane-associated zinc metalloprotease	Yes
Phypa_176782	Pp1s19_262V6.2,Pp1s19_262V6.1	methylcrotonoyl-coenzyme a carboxylase 1	Yes
Phypa_42952	Pp1s66_193V6.2,Pp1s66_193V6.1	MGL6.2; protein phosphatase 2C-related / PP2C-related [Arabidopsis thaliana] : "MGL6.2; protein phosphatase 2C-related / PP2C-related [Arabidopsis thaliana]"	Yes
Phypa_61589	Pp1s403_25V6.1	MIK19.23; serine acetyltransferase (Sat-52) [EC:2.3.1.30] [KO:K00640] [Arabidopsis thaliana] : "MIK19.23; serine acetyltransferase (Sat-52) [EC:2.3.1.30] [KO:K00640] [Arabidopsis thaliana]"	Yes
Phypa_214518	Pp1s101_226V6.1	mip tip subfamily	Yes
Phypa_55897	Pp1s22_120V6.1	mitochondrial dicarboxylate carrier	Yes
Phypa_224035	Pp1s276_23V6.2,Pp1s276_23V6.1	mitochondrial import receptor subunit tom20	Yes
Phypa_64443	Pp1s2_609V6.1	MLE2.13; expressed protein [Arabidopsis thaliana]	Yes
Phypa_161445	Pp1s33_52V6.1	MNL12.8; expressed protein [Arabidopsis thaliana]	Yes
Phypa_111414	Pp1s2_432V6.1	msl6 (mechanosensitive channel of small conductance-like 6)	Yes
Phypa_233820	Pp1s106_79V6.1	mtp8.1 gene for putative metal tolerance protein MTP8.1	Yes
Phypa_199305	Pp1s363_25V6.1	multiple inositol polyphosphate phosphatase 1	Yes
Phypa_187922	Pp1s113_117V6.2,Pp1s113_117V6.1	na+ h+ antiporter protein	Yes
Phypa_57200	Pp1s57_138V6.1	nad kinase 1	Yes
Phypa_161093	Pp1s29_313V6.2,Pp1s29_313V6.1	nad-dependent epimerase dehydratase	Yes
Phypa_62233	Pp1s6_56V6.1	nadh:ubiquinone oxidoreductase complex i intermediate-associated protein 30	Yes
Phypa_93341	Pp1s241_32V6.1	nadp-dependent isocitrate dehydrogenase	Yes
Phypa_201540	Pp1s2_734V6.2,Pp1s2_734V6.1,Pp1s2_734V6.3,Pp1s2_734V6.4,Pp1s2_734V6.5	nadp-malic enzyme	Yes
Phypa_153108	Pp1s387_50V6.1	nicotinate phosphoribosyltransferase-like protein	Yes
Phypa_148264	Pp1s275_75V6.1	nodulin-like protein	Yes
Phypa_225775	Pp1s333_20V6.1	oxalyl- decarboxylase	Yes
Phypa_27775	Pp1s241_56V6.1	pathogenesis-related maize seed protein	Yes
Phypa_202276	Pp1s8_288V6.1	pca1 gene for PIIB-type Ca2+-ATPase protein PCA1	Yes
Phypa_134377	Pp1s111_85V6.1	pebp family protein	Yes
Phypa_60178	Pp1s223_59V6.1,Pp1s223_59V6.2	pentatricopeptide repeat-containing	Yes
Phypa_227221	Pp1s403_11V6.1	peptidase m50	Yes
Phypa_143046	Pp1s198_100V6.1,Pp1s198_100V6.2	peptidase s1 andchymotrypsin hap:pdz dhr glgf	Yes
Phypa_15892	Pp1s79_119V6.1	peroxisomal membrane	Yes
Phypa_186944	Pp1s99_154V6.1	pglct (plastidic glc translocator) carbohydrate transmembrane transporter sugar:hydrogen symporter	Yes
Phypa_234155	Pp1s122_153V6.1	pho1-like protein	Yes
Phypa_161363	Pp1s32_62V6.1,Pp1s32_62V6.2,Pp1s32_62V6.3,Pp1s32_62V6.4,Pp1s32_62V6.5,Pp1s32_62V6.6	phosphatidic acid	Yes
Phypa_145560	Pp1s229_7V6.1	phosphatidylcholine-sterol o-	Yes
Phypa_142294	Pp1s189_73V6.1	phosphatidylserine decarboxylase	Yes
Phypa_191269	Pp1s159_14V6.1	phosphatidylserine synthase 2	Yes
Phypa_163814	Pp1s60_199V6.2,Pp1s60_199V6.1,Pp1s60_199V6.3	phosphoethanolamine n-methyltransferase	Yes
Phypa_92280	Pp1s223_16V6.1	phosphoglycerate kinase	Yes
[Phypa_92279;Phypa_60168]	Pp1s223_26V6.1	Phosphoglycerate kinase	Yes
Phypa_166082	Pp1s102_81V6.1,Pp1s102_81V6.2	plasma membrane associated protein	Yes
Phypa_104648	Pp1s11_295V6.1	plasma membrane associated protein	Yes
Phypa_188431	Pp1s119_27V6.1	plasma membrane associated protein	Yes
Phypa_131083	Pp1s86_10V6.1	plasma membrane associated protein	Yes
Phypa_140664	Pp1s169_68V6.1	plastidic atp adp transporter	Yes
Phypa_176108	Pp1s15_323V6.1	plastidppgpp synthase	Yes
Phypa_200569	Pp1s440_8V6.1	plastidppgpp synthase	Yes
Phypa_114178	Pp1s9_61V6.1,Pp1s9_61V6.2,Pp1s9_61V6.3	PREDICTED: hypothetical protein [Vitis vinifera]	Yes
Phypa_104684	Pp1s12_260V6.1	progesterone 5-beta-reductase	Yes
Phypa_146384	Pp1s242_13V6.2,Pp1s242_13V6.1	proline dehydrogenase	Yes
Phypa_118856	Pp1s26_228V6.1	proline dehydrogenase	Yes
Phypa_152681	Pp1s373_39V6.1	protein coq10 a	Yes
Phypa_130646	Pp1s83_211V6.2,Pp1s83_211V6.1,Pp1s83_211V6.3	protein disulfide isomerase	Yes
Phypa_117260	Pp1s19_317V6.1	protein kinase	Yes
Phypa_168363	Pp1s173_143V6.1	Protein viviparous homolog [Oryza sativa]	Yes
Phypa_218994	Pp1s167_20V6.1	pyrophosphate-dependent phosphofructokinase alpha subunit	Yes
Phypa_123963	Pp1s47_72V6.1	quinone oxidoreductase	Yes
Phypa_75567	Pp1s54_22V6.1	rab18 -family small gtpase	Yes
Phypa_111433	Pp1s2_779V6.1	rare cold inducible protein	Yes
Phypa_176862	Pp1s20_72V6.1	rare cold inducible protein	Yes
Phypa_143488	Pp1s203_5V6.1	rare cold inducible protein	Yes
Phypa_211579	Pp1s71_227V6.1	rare cold inducible protein	Yes
Phypa_147237	Pp1s257_47V6.1	receptor expression-enhancing protein 3	Yes
Phypa_145616	Pp1s230_53V6.1	receptor protein	Yes
Phypa_125385	Pp1s54_159V6.1	receptor protein	Yes
Phypa_36552	Pp1s354_15V6.1	ribosome-binding factor a	Yes
Phypa_169177	Pp1s199_129V6.1	ribulose bisphosphate carboxylase oxygenase activase chloroplast	Yes
Phypa_136943	Pp1s133_51V6.1	ring finger	Yes
Phypa_123633	Pp1s45_255V6.2,Pp1s45_255V6.1	ring finger and chy zinc finger domain-containing protein 1	Yes
Phypa_129553	Pp1s77_164V6.1,Pp1s77_164V6.2	rna and export factor binding	Yes
Phypa_230140	Pp1s92_33V6.1	rna polymerase sigma factor	Yes
Phypa_160930	Pp1s28_82V6.1	RNA polymerase sigma factor rpoD1 [no tax name]	Yes
Phypa_212109	Pp1s76_150V6.1	saccharopine dehydrogenase	Yes
Phypa_115417	Pp1s13_216V6.1	secondary cell wall-related glycosyltransferase family 47	Yes
Phypa_111073	Pp1s1_163V6.3,Pp1s1_163V6.2,Pp1s1_163V6.1,Pp1s1_163V6.4	senescence-associated protein	Yes
Phypa_128024	Pp1s68_185V6.1	senescence-inducible chloroplast stay-green protein 1	Yes
Phypa_99925	Pp1s403_25V6.1	serine acetyltransferase mitochondrial	Yes
Phypa_194508	Pp1s218_59V6.1	serine threonine-protein kinase	Yes
Phypa_113212	Pp1s6_369V6.1	short chain	Yes
Phypa_193394	Pp1s198_42V6.1	short-chain dehydrogenase reductase family protein	Yes
Phypa_118932	Pp1s26_5V6.2,Pp1s26_5V6.1	sll2 protein	Yes
Phypa_193835	Pp1s206_53V6.1,Pp1s206_53V6.2	small-conductance mechanosensitive channel	Yes
Phypa_191844	Pp1s169_48V6.2,Pp1s169_48V6.1	sodium hydrogen	Yes
Phypa_133289	Pp1s102_126V6.1,Pp1s102_126V6.2	spx (syg1 pho81 xpr1) domain-containing protein zinc finger (c3hc4-type ring finger)	Yes
Phypa_87393	Pp1s157_50V6.1	stearoyl-acyl-carrier protein desaturase	Yes
Phypa_17947	Pp1s156_111V6.1,Pp1s156_111V6.2	structural molecule	Yes
Phypa_129080	Pp1s74_258V6.1	structural molecule	Yes
Phypa_144666	Pp1s218_61V6.1	succinate fumarate mitochondrial	Yes
Phypa_113098	Pp1s6_180V6.1	succinic semialdehyde dehydrogenase	Yes
Phypa_197679	Pp1s303_45V6.1	sucrose synthase	Yes
Phypa_131577	Pp1s89_139V6.1,Pp1s89_139V6.2,Pp1s89_139V6.3	sucrose transporter	Yes
Phypa_18127	Pp1s68_119V6.1	surfactant protein b containing protein	Yes
Phypa_105891	Pp1s53_120V6.1,Pp1s53_120V6.2	syntaxin 23	Yes
Phypa_117954	Pp1s22_251V6.1,Pp1s22_253V6.1	T15N24.4; glycerophosphoryl diester phosphodiesterase family protein [Arabidopsis thaliana] : "T15N24.4; glycerophosphoryl diester phosphodiesterase family protein [Arabidopsis thaliana]"	Yes
Phypa_18404	Pp1s142_145V6.2,Pp1s142_145V6.1	T16L1.2; expressed protein [Arabidopsis thaliana]	Yes
Phypa_164533	Pp1s70_166V6.1	T18B16.130; expressed protein [Arabidopsis thaliana]	Yes
Phypa_200827	Pp1s464_13V6.1,Pp1s464_13V6.2	T19K4.3; senescence/dehydration-associated protein-related [Arabidopsis thaliana]	Yes
Phypa_45868	Pp1s263_35V6.1	T21B4.200; expressed protein [Arabidopsis thaliana]	Yes
Phypa_88790	Pp1s174_56V6.1	T22F11.14; expressed protein [Arabidopsis thaliana]	Yes
Phypa_161316	Pp1s31_257V6.1	T22K18.15; aspartate/glutamate/uridylate kinase family protein [Arabidopsis thaliana] : "T22K18.15; aspartate/glutamate/uridylate kinase family protein [Arabidopsis thaliana]"	Yes
Phypa_145901	Pp1s235_65V6.2,Pp1s235_65V6.1	T22K7.60; expressed protein [Arabidopsis thaliana]	Yes
Phypa_146828	Pp1s249_98V6.1	T23E18.18; expressed protein [Arabidopsis thaliana]	Yes
Phypa_23700	Pp1s7_320V6.1	T23E18.18; expressed protein [Arabidopsis thaliana] : "T23E18.18; expressed protein [Arabidopsis thaliana]"	Yes
Phypa_144264	Pp1s213_121V6.1	T23K8.14; expressed protein [Arabidopsis thaliana]	Yes
Phypa_161721	Pp1s35_208V6.2,Pp1s35_208V6.1	T26G12.12; hydrolase, alpha/beta fold family protein [Arabidopsis thaliana]	Yes
Phypa_224380	Pp1s286_36V6.1	T29A15.180; vacuolar protein sorting-associated protein 26, putative / VPS26, putative [Arabidopsis thaliana]	Yes
Phypa_215235	Pp1s113_75V6.1	T2I1.30; mitochondrial carrier protein family [Arabidopsis thaliana] : "T2I1.30; mitochondrial carrier protein family [Arabidopsis thaliana]"	Yes
Phypa_62219	Pp1s4_235V6.1	T30N20.130; CBS domain containing protein [Arabidopsis thaliana] : "T30N20.130; CBS domain containing protein [Arabidopsis thaliana]"	Yes
Phypa_161289	Pp1s31_214V6.2,Pp1s31_214V6.1	T31B5.60; expressed protein [Arabidopsis thaliana]	Yes
Phypa_6981	Pp1s347_39V6.2,Pp1s347_39V6.1	T3F17.13; expressed protein [Arabidopsis thaliana]	Yes
Phypa_112861	Pp1s5_325V6.5,Pp1s5_325V6.2,Pp1s5_325V6.3,Pp1s5_325V6.4,Pp1s5_325V6.1,Pp1s5_325V6.6	T7F6.22; hydroxyproline-rich glycoprotein family protein [Arabidopsis thaliana]	Yes
Phypa_151210	Pp1s333_22V6.1	T7N9.26; expressed protein [Arabidopsis thaliana]	Yes
Phypa_16888	Pp1s115_36V6.1	T7N9.26; expressed protein [Arabidopsis thaliana] : "T7N9.26; expressed protein [Arabidopsis thaliana]"	Yes
Phypa_164637	Pp1s74_20V6.3,Pp1s74_20V6.2,Pp1s74_20V6.1	T8B10.250; expressed protein [Arabidopsis thaliana]	Yes
Phypa_160856	Pp1s27_140V6.1	T8P21.5; acetyl co-enzyme A carboxylase carboxyltransferase alpha subunit family [EC:6.4.1.2] [KO:K01962] [Arabidopsis thaliana] : "T8P21.5; acetyl co-enzyme A carboxylase carboxyltransferase alpha subunit family [EC:6.4.1.2] [KO:K01962] [Arabidopsis thaliana]"	Yes
Phypa_215461	Pp1s115_66V6.1	T9N14.12; zinc finger (C3HC4-type RING finger) family protein [Arabidopsis thaliana] : "T9N14.12; zinc finger (C3HC4-type RING finger) family protein [Arabidopsis thaliana]"	Yes
Phypa_42715	Pp1s22_399V6.1	tellurite resistance protein	Yes
Phypa_233194	Pp1s73_31V6.1	thylakoid lumenalkdachloroplast precursor	Yes
Phypa_125340	Pp1s54_55V6.1	tic21 (translocon at inner membrane of chloroplasts 21) copper uptake transmembrane transporter iron ion transmembrane transporter protein homodimerization	Yes
Phypa_198150	Pp1s315_40V6.1	tobacco pre-pro-cysteine proteinase	Yes
Phypa_150408	Pp1s315_29V6.1	Trans-cinnamate 4-monooxygenase (Cinnamic acid 4-hydroxylase) (CA4H) (C4H) (P450C4H) (Cytochrome P450 73) [Populus kitakamiensis]	Yes
Phypa_137956	Pp1s142_80V6.1	transcription regulator	Yes
Phypa_125298	Pp1s54_12V6.1,Pp1s54_12V6.2	Translocase of chloroplast 34 (34 kDa chloroplast outer envelope protein) (GTP-binding protein OEP34) (GTP-binding protein IAP34) [Pisum sativum]	Yes
Phypa_86427	Pp1s145_130V6.1	transparent testa 12	Yes
Phypa_135079	Pp1s116_30V6.1	trehalase (brush-border membrane glycoprotein)	Yes
Phypa_177197	Pp1s22_38V6.1	trigger factor	Yes
Phypa_51937	Pp1s6_148V6.1	ubiquinone biosynthesis protein coq9	Yes
Phypa_182960	Pp1s61_126V6.1,Pp1s61_126V6.2	ubiquitin-conjugating enzyme	Yes
Phypa_168734	Pp1s187_11V6.1	udp-galactose 4-epimerase-like protein	Yes
Phypa_149776	Pp1s304_13V6.1	universal stress protein family protein	Yes
Phypa_126837	Pp1s61_125V6.1	uridylate kinase	Yes
Phypa_110733	Pp1s1_365V6.1	usp family protein	Yes
Phypa_196641	Pp1s270_82V6.1	white-brown-complex abc transporter family	Yes
Phypa_152838	Pp1s377_28V6.1	WOUND-INDUCED PROTEIN 1 [Solanum tuberosum]	Yes
Phypa_117216	Pp1s19_223V6.1,Pp1s19_223V6.2	xylem serine proteinase 1	Yes
Phypa_114674	Pp1s11_339V6.1	xyloglucan endotransglucosylase hydrolase protein a	Yes
Phypa_9762	Pp1s455_5V6.1	zinc finger (c3hc4-type ring finger) family protein	Yes
Phypa_182911	Pp1s60_316V6.1	zinc finger (c3hc4-type ring finger) family protein ankyrin repeat family protein	Yes
Phypa_153635	Pp1s395_19V6.3,Pp1s395_19V6.2,Pp1s395_19V6.1	zinc ion binding	Yes
Phypa_147053	Pp1s253_40V6.1	zn-dependent hydrolases of the beta-lactamase fold	Yes
Phypa_175070	Pp1s10_240V6.1		Yes
Phypa_114514	Pp1s10_408V6.1		Yes
Phypa_115154	Pp1s12_270V6.1		Yes
Phypa_217084	Pp1s137_152V6.1,Pp1s137_152V6.2		Yes
Phypa_107287	Pp1s145_135V6.1		Yes
Phypa_190421	Pp1s145_164V6.1,Pp1s145_164V6.2		Yes
Phypa_176094	Pp1s15_309V6.1		Yes
Phypa_49281	Pp1s150_79V6.1		Yes
Phypa_168679	Pp1s184_126V6.1		Yes
Phypa_160371	Pp1s21_329V6.1		Yes
Phypa_118316	Pp1s24_275V6.1		Yes
Phypa_196034	Pp1s253_35V6.1		Yes
Phypa_223264	Pp1s254_32V6.1		Yes
Phypa_147280	Pp1s257_73V6.1,Pp1s257_73V6.2,Pp1s257_73V6.3,Pp1s257_73V6.4,Pp1s257_73V6.5		Yes
Phypa_224374	Pp1s286_22V6.1		Yes
Phypa_197752	Pp1s304_65V6.2,Pp1s304_65V6.1		Yes
Phypa_6718	Pp1s309_61V6.1,Pp1s309_61V6.2,Pp1s309_61V6.3,Pp1s309_61V6.4,Pp1s309_61V6.5,Pp1s309_61V6.6,Pp1s309_61V6.7,Pp1s309_61V6.8,Pp1s309_61V6.9		Yes
Phypa_198241	Pp1s318_10V6.1		Yes
Phypa_161390	Pp1s32_194V6.1		Yes
Phypa_151423	Pp1s336_10V6.2,Pp1s336_10V6.1		Yes
Phypa_120777	Pp1s34_16V6.1,Pp1s34_16V6.2		Yes
Phypa_172664	Pp1s371_37V6.1		Yes
Phypa_179885	Pp1s38_285V6.1		Yes
Phypa_173069	Pp1s407_22V6.1		Yes
Phypa_27629	Pp1s441_20V6.1		Yes
Phypa_113082	Pp1s5_307V6.1		Yes
Phypa_113092	Pp1s6_371V6.1,Pp1s6_371V6.2		Yes
Phypa_106167	Pp1s64_195V6.1		Yes
Phypa_127945	Pp1s68_5V6.1		Yes
Phypa_17560	Pp1s78_27V6.1,Pp1s78_27V6.2,Pp1s78_27V6.3,Pp1s78_27V6.4		Yes
Phypa_65913	Pp1s8_209V6.1		Yes
Phypa_158998	Pp1s8_249V6.1		Yes
Phypa_175024	Pp1s10_88V6.1		Yes
Phypa_136829	Pp1s132_40V6.1		Yes
Phypa_139633	Pp1s158_160V6.3,Pp1s158_160V6.2,Pp1s158_160V6.1		Yes
Phypa_168395	Pp1s174_98V6.1		Yes
Phypa_59800	Pp1s196_71V6.1		Yes
Phypa_147571	Pp1s263_45V6.1		Yes
Phypa_171291	Pp1s284_27V6.1		Yes
Phypa_120778	Pp1s34_56V6.1,Pp1s34_56V6.2,Pp1s34_56V6.3,Pp1s34_56V6.4,Pp1s34_56V6.5,Pp1s34_56V6.6,Pp1s34_56V6.7,Pp1s34_56V6.8		Yes
Phypa_163390	Pp1s55_123V6.1		Yes
Phypa_109856	Pp1s62_196V6.1		Yes
Phypa_233276	Pp1s75_229V6.1,Pp1s75_229V6.2		Yes
Phypa_130725	Pp1s84_136V6.2,Pp1s84_136V6.1,Pp1s84_136V6.3		Yes
Phypa_47846	Pp1s99_180V6.1		Yes
Phypa_217333	Pp1s140_63V6.1	14-3-3 protein epsilon
Phypa_225750	Pp1s332_37V6.1	abc atp-binding permease protein
Phypa_168583	Pp1s182_18V6.1	acetolactate synthase
Phypa_158517	Pp1s2_33V6.1	acetyl- cytosolic 1
Phypa_124894	Pp1s52_183V6.1,Pp1s52_183V6.2	acireductone dioxygenase 1
Phypa_112446	Pp1s4_409V6.1	acyl-acp thioesterase
Phypa_201778	Pp1s5_291V6.2,Pp1s5_291V6.1,Pp1s5_291V6.3	acyltransferase like 1
Phypa_133855	Pp1s107_200V6.1	adenylate translocator (brittle-1)-like protein
Phypa_171446	Pp1s293_16V6.2,Pp1s293_16V6.1,Pp1s293_16V6.3	adenylate translocator (brittle-1)-like protein
Phypa_127465	Pp1s65_246V6.1	alcohol dehydrogenase
Phypa_181637	Pp1s51_160V6.2,Pp1s51_160V6.1,Pp1s51_160V6.3	alcohol dehydrogenase zinc-binding domain-containing protein
Phypa_187822	Pp1s111_161V6.1	aldehyde dehydrogenase
Phypa_177869	Pp1s26_253V6.1	aldehyde dimeric nadp-preferring
Phypa_197877	Pp1s309_8V6.1	aldo keto reductase
Phypa_206813	Pp1s35_206V6.1	alpha beta hydrolase fold protein
Phypa_143425	Pp1s202_105V6.1	amino acid transporter
Phypa_221270	Pp1s210_54V6.1	aminophospholipid atpase
Phypa_148670	Pp1s281_123V6.1	and mbr like protein
Phypa_172697	Pp1s373_18V6.1	ap2 erf domain-containing transcription factor
Phypa_51702	Pp1s52_71V6.1	arabinogalactan endo- -beta-galactosidase
Phypa_151020	Pp1s326_48V6.1	assembly protein
Phypa_159202	Pp1s10_202V6.1	at3g10020 t22k18_16
Phypa_129209	Pp1s74_82V6.1,Pp1s74_82V6.2	atp-binding protein (p-loop)
Phypa_196358	Pp1s263_60V6.1	auxin-induced protein
Phypa_149138	Pp1s291_22V6.3,Pp1s291_22V6.2,Pp1s291_22V6.1,Pp1s291_22V6.4,Pp1s291_22V6.5,Pp1s291_22V6.6	auxin-repressed kda protein
Phypa_63906	Pp1s1_490V6.2,Pp1s1_490V6.1	C630005D06Rik; RIKEN cDNA C630005D06 gene [Mus musculus]
Phypa_144394	Pp1s214_61V6.2,Pp1s214_61V6.1	ca2+-dependent lipid-binding protein
Phypa_92315	Pp1s223_74V6.1	catalase
Phypa_197372	Pp1s292_18V6.1	catalase
Phypa_112228	Pp1s3_465V6.1	catalase
Phypa_89085	Pp1s178_44V6.1	CG13101; CG13101 gene product from transcript CG13101-RA CG13101 gene product from transcript CG13101-RB [Drosophila melanogaster]
Phypa_64447	Pp1s2_614V6.1	CG6392; CG6392 gene product from transcript CG6392-RA [Drosophila melanogaster] : "CG6392; CG6392 gene product from transcript CG6392-RA [Drosophila melanogaster]"
Phypa_38771	Pp1s91_206V6.1,Pp1s91_206V6.2	chaperone protein
Phypa_181142	Pp1s47_88V6.1	cold acclimation protein wcor413-like protein
Phypa_160584	Pp1s23_306V6.2,Pp1s23_306V6.1,Pp1s23_306V6.3	contains EST C71994(E0751) unknown protein [Oryza sativa (japonica cultivar-group)]
Phypa_39336	Pp1s169_140V6.1,Pp1s169_140V6.2	copper chaperone
Phypa_173331	Pp1s442_22V6.2,Pp1s442_22V6.1	cor47 gene for stress-inducible dehydrin protein COR47
Phypa_74335	Pp1s46_326V6.1,Pp1s46_326V6.2	cor-tmc-ap3 gene for stress-inducible and putative membrane pore protein COR-TMC-AP3
Phypa_137993	Pp1s142_12V6.1	cysteine proteinase inhibitor
Phypa_219188	Pp1s169_139V6.1	cytochrome p450
Phypa_31879	Pp1s198_7V6.1	cytochrome p450
Phypa_149913	Pp1s307_4V6.1	cytochrome p450
Phypa_64909	Pp1s4_55V6.1	cytochrome p450
Phypa_163821	Pp1s60_228V6.1	dehydration responsive element-binding protein 1
Phypa_173172	Pp1s421_9V6.2,Pp1s421_9V6.1	dehydrin
Phypa_169276	Pp1s202_106V6.1	Desiccation-related protein PCC3-06 [Craterostigma plantagineum]
Phypa_70142	Pp1s26_258V6.2,Pp1s26_258V6.1	Dmel_CG9682; CG9682 gene product from transcript CG9682-RA [Drosophila melanogaster]
Phypa_160827	Pp1s26_262V6.1	Dmel_CG9682; CG9682 gene product from transcript CG9682-RA [Drosophila melanogaster]
Phypa_110695	Pp1s517_11V6.2,Pp1s517_11V6.1	Dmel_CG9682; CG9682 gene product from transcript CG9682-RA [Drosophila melanogaster]
Phypa_160615	Pp1s24_123V6.1	duf1212 domain membrane protein
Phypa_173594	Pp1s505_9V6.1	electron transporter, putative [Ricinus communis]
Phypa_158892	Pp1s7_391V6.1	electron transporter, putative [Ricinus communis]
Phypa_174589	Pp1s7_451V6.2,Pp1s7_451V6.1,Pp1s7_451V6.3,Pp1s7_451V6.4	elongation factor 1-
Phypa_151401	Pp1s336_51V6.3,Pp1s336_51V6.2,Pp1s336_51V6.1	ethylene-responsive protein
Phypa_167307	Pp1s142_148V6.1	F11C18.30; expressed protein [Arabidopsis thaliana]
Phypa_164747	Pp1s75_55V6.1,Pp1s75_55V6.2	F11C18.30; expressed protein [Arabidopsis thaliana]
Phypa_170126	Pp1s233_3V6.1,Pp1s233_3V6.2	F13H10.3; proline-rich family protein [Arabidopsis thaliana]
Phypa_159848	Pp1s16_17V6.1	F14F8.90; F-box protein family [Arabidopsis thaliana] : "F14F8.90; F-box protein family [Arabidopsis thaliana]"
Phypa_135616	Pp1s121_15V6.1	F14G24.37; expressed protein [Arabidopsis thaliana]
Phypa_197917	Pp1s309_69V6.7,Pp1s309_69V6.2	F16J14.21; late embryogenesis abundant protein, putative / LEA protein, putative [Arabidopsis thaliana]
Phypa_158876	Pp1s7_339V6.1	F17F16.6; expressed protein [Arabidopsis thaliana]
Phypa_172400	Pp1s350_7V6.1,Pp1s350_6V6.1	F17M5.140; expressed protein [Arabidopsis thaliana] : "F17M5.140; expressed protein [Arabidopsis thaliana]"
Phypa_122476	Pp1s40_23V6.1	F18B3.110; stress-responsive protein, putative [Arabidopsis thaliana]
Phypa_159434	Pp1s12_416V6.2,Pp1s12_416V6.1,Pp1s12_416V6.3	F18F4.50; expressed protein [Arabidopsis thaliana]
Phypa_142773	Pp1s196_112V6.1	F1K23.22; expressed protein [Arabidopsis thaliana] : "F1K23.22; expressed protein [Arabidopsis thaliana]"
Phypa_116431	Pp1s16_132V6.1	F20C19.17; expressed protein [Arabidopsis thaliana]
Phypa_68284	Pp1s18_51V6.1	F22F7.10; hypothetical protein [Arabidopsis thaliana]
Phypa_84628	Pp1s125_108V6.1	F3E22.8; glycine-rich protein [Arabidopsis thaliana]
Phypa_161658	Pp1s34_408V6.1	F3H9.15; expressed protein [Arabidopsis thaliana]
Phypa_46777	Pp1s59_101V6.1	F5N5.17; expressed protein [Arabidopsis thaliana]
Phypa_222823	Pp1s243_16V6.2,Pp1s243_16V6.1,Pp1s243_16V6.3,Pp1s243_16V6.4	F6F3.19; UDP-glucoronosyl/UDP-glucosyl transferase family protein [EC:2.4.1.218] [Arabidopsis thaliana]
Phypa_63988	Pp1s1_632V6.1	F6I1.16; expressed protein [Arabidopsis thaliana]
Phypa_152744	Pp1s375_54V6.1,Pp1s375_54V6.2	F7J7.140; oxidoreductase, 2OG-Fe(II) oxygenase family protein [Arabidopsis thaliana] : "F7J7.140; oxidoreductase, 2OG-Fe(II) oxygenase family protein [Arabidopsis thaliana]"
Phypa_168736	Pp1s187_19V6.2,Pp1s187_19V6.1	fad linked oxidase domain protein
Phypa_163051	Pp1s51_143V6.2,Pp1s51_143V6.1	fbxl20; F-box and leucine-rich repeat protein 20 [Danio rerio]
Phypa_120801	Pp1s34_358V6.2	FCAALL.417; formyltetrahydrofolate deformylase, putative [EC:3.5.1.10] [KO:K01433] [Arabidopsis thaliana] : "FCAALL.417; formyltetrahydrofolate deformylase, putative [EC:3.5.1.10] [KO:K01433] [Arabidopsis thaliana]"
Phypa_146491	Pp1s244_44V6.1	gamma-glutamylcysteine synthetase
Phypa_65434	Pp1s6_256V6.1	glutamine type iii
Phypa_137950	Pp1s142_105V6.1	glutathione-dependent formaldehyde dehydrogenase
Phypa_226280	Pp1s353_25V6.1,Pp1s353_25V6.2	glyceraldehyde-3-phosphate dehydrogenase
Phypa_163035	Pp1s51_76V6.1	glycoside hydrolase family 37
Phypa_169156	Pp1s199_42V6.1	gmp synthase
Phypa_232889	Pp1s149_4V6.1	hemolytic toxin
Phypa_110546	Pp1s319_5V6.1	hemolytic toxin
Phypa_173481	Pp1s472_12V6.1	histone h2a
Phypa_57949	Pp1s83_240V6.1	histone h4
Phypa_172532	Pp1s358_32V6.1	hypothetical protein [Cryptosporidium parvum]
Phypa_167957	Pp1s162_76V6.1	hypothetical protein [Cyanidioschyzon merolae]
Phypa_168818	Pp1s190_53V6.1	hypothetical protein [Dictyostelium discoideum]
Phypa_173572	Pp1s495_1V6.1	hypothetical protein [Dictyostelium discoideum]
Phypa_169319	Pp1s204_80V6.1	hypothetical protein [Oryza sativa (japonica cultivar-group)]
Phypa_65255	Pp1s5_313V6.1	hypothetical protein [Theileria parva]
Phypa_173134	Pp1s414_12V6.3,Pp1s414_12V6.2,Pp1s414_12V6.1	hypothetical protein SORBIDRAFT_06g031640 [Sorghum bicolor]
Phypa_160377	Pp1s21_352V6.1	Hypothetical protein Y53G8AL.1 [Caenorhabditis elegans]
Phypa_183027	Pp1s61_320V6.2,Pp1s61_320V6.1	Hypothetical protein ybiU [Escherichia coli]
Phypa_166085	Pp1s102_88V6.1	hypothetical protein, conserved [Cyanidioschyzon merolae]
Phypa_90186	Pp1s194_28V6.1	hypothetical protein, conserved [Trypanosoma brucei]
Phypa_172945	Pp1s395_52V6.1	hypothetical protein, conserved [Trypanosoma brucei]
Phypa_165673	Pp1s93_121V6.1	integral membrane protein duf6 containing protein
Phypa_168934	Pp1s194_98V6.1	integral membrane single c2 domain protein
Phypa_234894	Pp1s89_174V6.1	isoform cra_c
Phypa_146390	Pp1s242_101V6.2	isovaleryl- dehydrogenase
Phypa_98981	Pp1s373_29V6.1	K19P17.3; hypothetical protein [Arabidopsis thaliana]
Phypa_172401	Pp1s350_18V6.1	K2I5.7; expressed protein [Arabidopsis thaliana] : "K2I5.7; expressed protein [Arabidopsis thaliana]"
Phypa_163259	Pp1s54_34V6.1,Pp1s54_34V6.2	kinX; tyrosine kinase-like (TKL) protein [Dictyostelium discoideum]
Phypa_63780	Pp1s1_264V6.1	lactonohydrolase, putative [Cryptococcus neoformans var. neoformans JEC21]
Phypa_165292	Pp1s85_21V6.1	large low complexity coiled coil protien with large repeat region [Cryptosporidium parvum]
Phypa_152915	Pp1s379_42V6.1,Pp1s379_42V6.2	Late embryogenesis abundant protein Dc3 [Daucus carota]
Phypa_153020	Pp1s383_6V6.1	Late embryogenesis abundant protein, group 3 (LEA) [Zea mays]
Phypa_164448	Pp1s69_87V6.1	Late embryogenesis abundant protein, group 3 (LEA) [Zea mays]
Phypa_140308	Pp1s165_65V6.1,Pp1s165_65V6.2,Pp1s165_65V6.3	latex-abundant protein
Phypa_70543	Pp1s28_261V6.1	little finger (CxxC...CxxC) domain containing protein, transcripts identified by EST [Cryptosporidium parvum]
Phypa_163285	Pp1s54_110V6.1	LOC398566; similar to PC2 (positive cofactor 2, multiprotein complex) glutamine/Q-rich-associated protein [Xenopus laevis]
Phypa_172368	Pp1s347_19V6.1	LOC462634; similar to signal peptide, CUB domain, EGF-like 3; CUB and EGF containing protein 3; CUB domain and EGF-like repeat containing 3; signal peptide, CUB and EGF-like domain containing protein 3 [Pan troglodytes]
Phypa_170119	Pp1s232_64V6.1	LOC500458; similar to Cylicin-2 (Cylicin II) (Multiple-band polypeptide II) [Rattus norvegicus]
Phypa_45665	Pp1s26_236V6.2,Pp1s26_236V6.1	loc553228 protein
Phypa_159026	Pp1s9_37V6.5,Pp1s9_37V6.2,Pp1s9_37V6.3,Pp1s9_37V6.4,Pp1s9_37V6.1	MCI2.7; hypothetical protein [Arabidopsis thaliana]
Phypa_171387	Pp1s289_66V6.1	membrane skeletal protein [Cryptosporidium hominis]
Phypa_185479	Pp1s83_241V6.1	membrane-associated phospholipid phosphatase
Phypa_171878	Pp1s315_43V6.1	metal ion binding
Phypa_19688	Pp1s44_315V6.1	metal ion binding
Phypa_163518	Pp1s57_22V6.1	metal ion binding
Phypa_163519	Pp1s57_24V6.1	metal ion binding
Phypa_132626	Pp1s97_166V6.1	methionine sulfoxide reductase type
Phypa_167539	Pp1s150_52V6.4,Pp1s150_52V6.2,Pp1s150_52V6.3,Pp1s150_52V6.1	methyl binding domain
Phypa_208578	Pp1s47_110V6.1	MFG13.17; trehalose-6-phosphate phosphatase (TPPA) [Arabidopsis thaliana]
Phypa_179749	Pp1s37_249V6.2,Pp1s37_249V6.1	mip nip subfamily
Phypa_149981	Pp1s308_15V6.1	mitochondrial phosphate carrier protein
Phypa_144911	Pp1s221_50V6.2	MMN10.21; expressed protein [Arabidopsis thaliana]
Phypa_160556	Pp1s23_170V6.1	MNA5.18; expressed protein [Arabidopsis thaliana]
Phypa_161636	Pp1s34_348V6.1,Pp1s34_348V6.2	mucin-associated surface protein (MASP), putative [Trypanosoma cruzi]
Phypa_161637	Pp1s34_349V6.1	mucin-associated surface protein (MASP), putative [Trypanosoma cruzi]
Phypa_176262	Pp1s16_175V6.1	multi-sensor hybrid histidine kinase
Phypa_51481	Pp1s16_175V6.1,Pp1s16_175V6.2	multi-sensor hybrid histidine kinase
Phypa_73934	Pp1s44_240V6.1	multi-sensor hybrid histidine kinase
Phypa_164024	Pp1s64_41V6.1	nad-dependent epimerase dehydratase
Phypa_168786	Pp1s189_35V6.1,Pp1s189_34V6.2,Pp1s189_34V6.1,Pp1s189_34V6.3	nad-dependent epimerase dehydratase
Phypa_147916	Pp1s269_47V6.1	nadp-dependent oxidoreductase p2
Phypa_168518	Pp1s180_8V6.1	Neuromodulin (Axonal membrane protein GAP-43) (Growth-associated protein 43) [no tax name]
Phypa_48714	Pp1s39_352V6.2,Pp1s39_352V6.1,Pp1s39_352V6.3	nifu-like n-terminal domain-containing protein
Phypa_191338	Pp1s160_82V6.1	patatin t5
Phypa_22637	Pp1s35_237V6.1	patatin t5
Phypa_24242	Pp1s14_353V6.1	pectin methylesterase
Phypa_165961	Pp1s100_112V6.2,Pp1s100_112V6.1	peptidase m23
Phypa_171344	Pp1s287_31V6.1	peptidoglycan-binding
Phypa_9545	Pp1s957_2V6.1	phosphoglycerate kinase
Phypa_114297	Pp1s9_319V6.2,Pp1s9_319V6.1	phosphoglycerate mutase
Phypa_117291	Pp1s19_310V6.1	phospholipase d
Phypa_105451	Pp1s36_339V6.1	phospholipase d
Phypa_182228	Pp1s55_159V6.3,Pp1s55_159V6.2,Pp1s55_159V6.1	pimt2 (protein-l-isoaspartate methyltransferase 2) protein-l-isoaspartate (d-aspartate) o-methyltransferase
Phypa_171353	Pp1s287_57V6.1,Pp1s287_56V6.2,Pp1s287_56V6.1	plasma membrane associated protein
Phypa_127024	Pp1s62_228V6.1	poly (adp-ribose) polymerase member 1
Phypa_110402	Pp1s243_57V6.1	Polyphosphate kinase (Polyphosphoric acid kinase) (ATP-polyphosphate phosphotransferase) [Synechocystis sp. PCC 6803]
Phypa_109889	Pp1s67_7V6.2,Pp1s67_7V6.1	porin voltage-dependent anion-selective channel protein
Phypa_178765	Pp1s32_209V6.1,Pp1s32_209V6.2	Postn_predicted; periostin, osteoblast specific factor (predicted) [Rattus norvegicus]
Phypa_164153	Pp1s65_273V6.2,Pp1s65_273V6.1	potassium channel tetramerisation domain containing 5
Phypa_168038	Pp1s164_53V6.1	potassium large conductance calcium-activated subfamily alpha member 1
Phypa_116207	Pp1s15_331V6.1	ppgpp synthetase
Phypa_123327	Pp1s44_75V6.1	protein fun34
Phypa_232556	Pp1s105_84V6.1	protein phosphatase
Phypa_165686	Pp1s93_164V6.1	protein phosphatase
Phypa_148574	Pp1s280_26V6.1,Pp1s280_26V6.2	protein phosphatase 2c
Phypa_159529	Pp1s13_276V6.1,Pp1s13_277V6.2,Pp1s13_277V6.1,Pp1s13_277V6.3,Pp1s13_277V6.4,Pp1s13_277V6.5	protein serine threonine kinase
Phypa_158632	Pp1s3_455V6.1	protein serine threonine kinase
Phypa_87475	Pp1s158_53V6.1	proteophosphoglycan ppg1 [Leishmania major]
Phypa_159140	Pp1s9_433V6.1	proteophosphoglycan ppg1 [Leishmania major]
Phypa_59475	Pp1s169_138V6.1	pyruvate dehydrogenase e1 component alpha subunit
Phypa_76956	Pp1s61_292V6.2,Pp1s61_292V6.1	ras-related protein rab7
Phypa_232140	Pp1s149_191V6.1	rhicadhesin receptor
Phypa_232144	Pp1s149_228V6.1	rhicadhesin receptor
Phypa_129273	Pp1s75_250V6.4,Pp1s75_250V6.2,Pp1s75_250V6.3	riboflavin biosynthesis protein
Phypa_76735	Pp1s60_192V6.1	rna-binding protein
Phypa_100916	Pp1s447_23V6.1,Pp1s447_23V6.2,Pp1s447_23V6.3	S-adenosylmethionine:diacylglycerol 3-amino-3-carboxypropyl transferase [Candida albicans SC5314]
Phypa_67971	Pp1s16_339V6.1	secreted endo-beta- -galactanase
Phypa_171274	Pp1s283_63V6.1	Serine/threonine-protein phosphatase 1 regulatory subunit 10 (MHC class I region proline-rich protein CAT53) (Protein FB19) [Pan troglodytes]
Phypa_161210	Pp1s30_366V6.1	ser-lys rich hypothetical protein [Schizosaccharomyces pombe]
Phypa_193235	Pp1s196_72V6.2,Pp1s196_72V6.1,Pp1s196_72V6.3,Pp1s196_72V6.4	small gtp binding protein rab2a
Phypa_210697	Pp1s64_219V6.2,Pp1s64_219V6.1	small rab-related gtpase
Phypa_79620	Pp1s80_108V6.1	solute carrier familymember 44
Phypa_126550	Pp1s60_274V6.1	soul-like protein
Phypa_139672	Pp1s159_85V6.4,Pp1s159_85V6.2,Pp1s159_85V6.3	soul-like protein
Phypa_199019	Pp1s350_20V6.4,Pp1s350_20V6.2,Pp1s350_20V6.3	strictosidine synthase family protein
Phypa_124824	Pp1s51_212V6.1	T13L16.16; histidine kinase 1 [Arabidopsis thaliana] : "T13L16.16; histidine kinase 1 [Arabidopsis thaliana]"
Phypa_126548	Pp1s60_269V6.1	T14N5.6; AP2 domain-containing transcription factor TINY, putative [Arabidopsis thaliana] : "T14N5.6; AP2 domain-containing transcription factor TINY, putative [Arabidopsis thaliana]"
Phypa_162624	Pp1s45_154V6.1,Pp1s45_155V6.1	T17J13.170; expressed protein [Arabidopsis thaliana]
Phypa_161836	Pp1s36_227V6.2,Pp1s36_227V6.1	T1G11.21; C2 domain-containing protein [Arabidopsis thaliana]
Phypa_125243	Pp1s53_233V6.1	T23J18.5; ABC1 family protein [Arabidopsis thaliana]
Phypa_118024	Pp1s22_378V6.1	T24P22.6; expressed protein [Arabidopsis thaliana]
Phypa_140902	Pp1s171_32V6.2	T28I24.6; expressed protein [Arabidopsis thaliana]
Phypa_151722	Pp1s343_11V6.1	T5N23.160; pleckstrin homology (PH) domain-containing protein / lipid-binding START domain-containing protein [Arabidopsis thaliana]
Phypa_163506	Pp1s56_240V6.1	T6D20.26; expressed protein [Arabidopsis thaliana] : "T6D20.26; expressed protein [Arabidopsis thaliana]"
Phypa_8789	Pp1s370_63V6.2,Pp1s370_63V6.1,Pp1s370_63V6.3	T6H22.3; transcription factor, putative [Arabidopsis thaliana]
Phypa_180517	Pp1s43_8V6.1	thioredoxin-dependent peroxidase
Phypa_126894	Pp1s61_208V6.1	Thylakoid lumenal 15 kDa protein, chloroplast precursor (p15) [Arabidopsis thaliana]
Phypa_169502	Pp1s211_77V6.1,Pp1s211_76V6.1,Pp1s211_76V6.2	transcription factor
Phypa_28324	Pp1s8_127V6.1,Pp1s8_127V6.2	transcriptional factor
Phypa_131664	Pp1s90_132V6.1	transferring glycosyl
Phypa_221481	Pp1s213_103V6.1	transketolase 1
Phypa_91691	Pp1s213_103V6.1	transketolase 1
Phypa_149226	Pp1s293_29V6.1	translocator protein
Phypa_27510	Pp1s403_10V6.1	translocator protein
Phypa_141718	Pp1s181_24V6.1	transparent testa 12
Phypa_161303	Pp1s31_237V6.1	triacylglycerol lipase-like protein
Phypa_172260	Pp1s338_68V6.1	tripartite motif-containing 32
Phypa_161955	Pp1s37_306V6.1	Tub; tubby candidate gene [Mus musculus]
Phypa_105820	Pp1s49_275V6.2,Pp1s49_275V6.1,Pp1s49_275V6.3	tyrosine phosphatase family protein
Phypa_168370	Pp1s174_20V6.1,Pp1s174_20V6.2	udp-n-acetylglucosamine 1-carboxyvinyltransferase
Phypa_159424	Pp1s12_379V6.2,Pp1s12_379V6.1,Pp1s12_379V6.3,Pp1s12_379V6.4,Pp1s12_379V6.5	unknown [Picea sitchensis]
Phypa_161444	Pp1s33_47V6.1	unknown [Picea sitchensis]
Phypa_158682	Pp1s4_282V6.1	unknown [Picea sitchensis]
Phypa_233854	Pp1s108_97V6.1	zinc finger protein constans-like 16
Phypa_93498	Pp1s243_51V6.1	zinc-finger-ran binding domain-containing protein
Phypa_63834	Pp1s1_361V6.1
Phypa_63835	Pp1s1_364V6.1
[Phypa_64053;Phypa_64056;Phypa_64058]	Pp1s1_739V6.1
Phypa_110912	Pp1s1_750V6.1
Phypa_64066	Pp1s1_763V6.1
Phypa_159190	Pp1s10_147V6.1
Phypa_66463	Pp1s10_377V6.1
Phypa_166146	Pp1s103_119V6.1
Phypa_166241	Pp1s106_128V6.1
Phypa_233887	Pp1s109_101V6.2,Pp1s109_101V6.1
Phypa_187677	Pp1s109_63V6.1,Pp1s109_65V6.1
Phypa_166392	Pp1s114_139V6.2,Pp1s114_139V6.1
Phypa_159435	Pp1s12_417V6.1
Phypa_234154	Pp1s122_147V6.2,Pp1s122_147V6.1
Phypa_166695	Pp1s122_28V6.1
Phypa_166706	Pp1s122_68V6.1
Phypa_166870	Pp1s126_127V6.1
Phypa_166880	Pp1s127_12V6.1,Pp1s127_12V6.2,Pp1s127_12V6.3,Pp1s127_12V6.4
Phypa_85102	Pp1s131_3V6.2,Pp1s131_3V6.1
Phypa_86067	Pp1s141_127V6.1
Phypa_167270	Pp1s141_147V6.1
Phypa_167252	Pp1s141_72V6.1
Phypa_138520	Pp1s147_149V6.1
Phypa_159758	Pp1s15_231V6.1
Phypa_67470	Pp1s15_4V6.1
Phypa_167599	Pp1s152_65V6.1
Phypa_167646	Pp1s154_8V6.1
Phypa_87235	Pp1s155_87V6.1
Phypa_159854	Pp1s16_61V6.1
Phypa_168135	Pp1s167_101V6.1,Pp1s167_101V6.2
Phypa_14485	Pp1s169_45V6.1
Phypa_168506	Pp1s178_136V6.1
Phypa_25919	Pp1s18_306V6.1
Phypa_89256	Pp1s180_121V6.1
Phypa_89268	Pp1s180_144V6.1
Phypa_168737	Pp1s187_20V6.1
Phypa_89948	Pp1s190_59V6.1
Phypa_107724	Pp1s190_8V6.1
Phypa_142607	Pp1s194_13V6.1
Phypa_169039	Pp1s197_44V6.1
Phypa_64336	Pp1s2_428V6.1
Phypa_90780	Pp1s201_67V6.1
Phypa_169294	Pp1s203_102V6.1
Phypa_169303	Pp1s204_29V6.1
Phypa_69119	Pp1s21_401V6.1
Phypa_221321	Pp1s211_95V6.1
Phypa_169596	Pp1s213_99V6.1,Pp1s213_99V6.2
Phypa_117910	Pp1s22_107V6.1
Phypa_69344	Pp1s22_337V6.1
Phypa_69345	Pp1s22_337V6.1
Phypa_160511	Pp1s22_377V6.1
Phypa_92162	Pp1s221_12V6.1,Pp1s221_13V6.1
Phypa_169857	Pp1s222_134V6.1
Phypa_160585	Pp1s23_311V6.1,Pp1s23_313V6.1,Pp1s23_314V6.1
Phypa_6064	Pp1s234_91V6.2
Phypa_170187	Pp1s235_56V6.1
Phypa_146028	Pp1s237_37V6.1
Phypa_160612	Pp1s24_110V6.1,Pp1s24_109V6.1
Phypa_170304	Pp1s240_74V6.1
Phypa_9313	Pp1s241_96V6.1
Phypa_93683	Pp1s246_63V6.1
Phypa_160706	Pp1s25_186V6.1
Phypa_93964	Pp1s251_62V6.1,Pp1s251_61V6.1
Phypa_160830	Pp1s26_278V6.1
Phypa_223670	Pp1s267_21V6.1
Phypa_94938	Pp1s270_61V6.1
Phypa_223836	Pp1s270_68V6.1
Phypa_171007	Pp1s271_16V6.1
Phypa_223859	Pp1s271_8V6.1
Phypa_160934	Pp1s28_101V6.2,Pp1s28_101V6.1
Phypa_160918	Pp1s28_18V6.1
Phypa_95830	Pp1s288_63V6.1
Phypa_171388	Pp1s289_68V6.1
Phypa_95963	Pp1s292_19V6.1,Pp1s292_20V6.1
Phypa_53626	Pp1s293_81V6.1
Phypa_46637	Pp1s30_141V6.1
Phypa_161249	Pp1s31_113V6.1
Phypa_97091	Pp1s318_52V6.1
Phypa_172187	Pp1s335_58V6.1,Pp1s335_58V6.2
Phypa_172194	Pp1s335_78V6.1
Phypa_98284	Pp1s350_17V6.1
Phypa_172410	Pp1s350_46V6.1
Phypa_98343	Pp1s352_13V6.1
Phypa_72341	Pp1s36_256V6.1
Phypa_172624	Pp1s369_22V6.1
Phypa_72602	Pp1s37_338V6.1
Phypa_161913	Pp1s37_97V6.2,Pp1s37_97V6.1
Phypa_172642	Pp1s370_52V6.2,Pp1s370_52V6.1
Phypa_162106	Pp1s39_193V6.1
Phypa_73228	Pp1s40_294V6.1
Phypa_162297	Pp1s41_240V6.1
Phypa_162254	Pp1s41_72V6.1
Phypa_100318	Pp1s416_25V6.1
Phypa_162528	Pp1s44_164V6.1
Phypa_73967	Pp1s44_314V6.1
Phypa_173340	Pp1s444_20V6.1
Phypa_162735	Pp1s47_6V6.1
Phypa_65228	Pp1s5_267V6.1
Phypa_65171	Pp1s5_82V6.1
Phypa_75366	Pp1s52_212V6.2,Pp1s52_212V6.1
Phypa_163336	Pp1s54_247V6.2,Pp1s54_247V6.1
Phypa_75593	Pp1s54_73V6.1
Phypa_109369	Pp1s545_14V6.1
Phypa_34885	Pp1s55_65V6.1,Pp1s55_66V6.1,Pp1s55_66V6.2
Phypa_173712	Pp1s568_6V6.1
Phypa_163620	Pp1s58_224V6.1
Phypa_76425	Pp1s59_34V6.1
Phypa_65356	Pp1s6_103V6.1
Phypa_65508	Pp1s6_413V6.2,Pp1s6_413V6.1,Pp1s6_413V6.3
Phypa_163845	Pp1s61_6V6.1
Phypa_77030	Pp1s62_88V6.1
Phypa_164031	Pp1s64_68V6.1
Phypa_78157	Pp1s69_202V6.1,Pp1s69_201V6.1
Phypa_229052	Pp1s71_47V6.1
Phypa_229196	Pp1s72_122V6.1
Phypa_233250	Pp1s75_99V6.2,Pp1s75_99V6.1,Pp1s75_99V6.3
Phypa_229552	Pp1s76_211V6.1
Phypa_164789	Pp1s77_19V6.1
Phypa_164913	Pp1s79_233V6.2,Pp1s79_233V6.1
Phypa_158983	Pp1s8_174V6.1
Phypa_164963	Pp1s80_112V6.2,Pp1s80_112V6.1
Phypa_165030	Pp1s81_151V6.1
Phypa_80170	Pp1s84_139V6.1
Phypa_165287	Pp1s85_3V6.1
Phypa_66163	Pp1s9_351V6.1
Phypa_81792	Pp1s98_55V6.2,Pp1s98_56V6.1,Pp1s98_55V6.1
Phypa_165874	Pp1s98_66V6.2,Pp1s98_66V6.1,Pp1s98_66V6.3
Phypa_230338	Pp1s99_228V6.1
Phypa_233872	Pp1s108_186V6.1
Phypa_233882	Pp1s109_92V6.1
Phypa_234033	Pp1s113_138V6.1
Phypa_166355	Pp1s114_66V6.2,Pp1s114_66V6.1,Pp1s114_66V6.3,Pp1s114_66V6.4
Phypa_166566	Pp1s118_232V6.1
Phypa_166565	Pp1s118_232V6.2
Phypa_159403	Pp1s12_315V6.1
Phypa_159416	Pp1s12_356V6.1
Phypa_84328	Pp1s122_69V6.1
Phypa_159520	Pp1s13_231V6.1
Phypa_231575	Pp1s134_155V6.2,Pp1s134_155V6.1,Pp1s134_155V6.3
Phypa_167268	Pp1s141_133V6.1
Phypa_234689	Pp1s149_137V6.2,Pp1s149_137V6.1,Pp1s149_137V6.3
Phypa_232091	Pp1s149_49V6.1
Phypa_167647	Pp1s154_10V6.1
Phypa_167696	Pp1s155_57V6.1
Phypa_168535	Pp1s180_65V6.1
Phypa_168697	Pp1s185_44V6.2,Pp1s185_44V6.1,Pp1s185_44V6.3
Phypa_90770	Pp1s201_52V6.1
Phypa_169488	Pp1s211_10V6.1
Phypa_170009	Pp1s227_58V6.1
Phypa_69590	Pp1s23_323V6.1
Phypa_170221	Pp1s236_32V6.1
Phypa_160688	Pp1s25_107V6.1
Phypa_160699	Pp1s25_161V6.2,Pp1s25_161V6.1
Phypa_160884	Pp1s27_258V6.2,Pp1s27_258V6.1
Phypa_171335	Pp1s287_12V6.1
Phypa_161099	Pp1s29_332V6.1
Phypa_171483	Pp1s294_52V6.1
[Phypa_149740;Phypa_197711]	Pp1s303_85V6.1
Phypa_161425	Pp1s32_341V6.1
Phypa_171965	Pp1s321_14V6.1
Phypa_206618	Pp1s34_238V6.1
Phypa_172313	Pp1s342_9V6.1
Phypa_172450	Pp1s353_22V6.1
Phypa_172635	Pp1s370_29V6.1
Phypa_172768	Pp1s378_28V6.1
Phypa_99753	Pp1s396_44V6.1
Phypa_158653	Pp1s4_7V6.1
Phypa_154342	Pp1s420_28V6.1
Phypa_173297	Pp1s438_13V6.1
Phypa_162717	Pp1s46_275V6.1
Phypa_163052	Pp1s51_158V6.1
Phypa_163223	Pp1s53_179V6.1,Pp1s53_179V6.2
Phypa_182167	Pp1s55_64V6.1
Phypa_76104	Pp1s57_20V6.1
Phypa_163517	Pp1s57_21V6.1
Phypa_163633	Pp1s58_257V6.2,Pp1s58_257V6.1
Phypa_182711	Pp1s59_196V6.2,Pp1s59_196V6.1
Phypa_77036	Pp1s62_105V6.1
Phypa_164124	Pp1s65_188V6.1
Phypa_164229	Pp1s66_199V6.1,Pp1s66_199V6.2,Pp1s66_199V6.3
Phypa_164290	Pp1s67_175V6.1
Phypa_164266	Pp1s67_62V6.1
Phypa_65603	Pp1s7_140V6.1
Phypa_158792	Pp1s7_54V6.1
Phypa_164514	Pp1s70_119V6.1
Phypa_233161	Pp1s72_203V6.1
Phypa_233229	Pp1s73_255V6.1
Phypa_233358	Pp1s77_158V6.2,Pp1s77_158V6.1
Phypa_233385	Pp1s77_315V6.1
Phypa_164795	Pp1s77_50V6.1
Phypa_158984	Pp1s8_176V6.2,Pp1s8_176V6.1
[Phypa_100841;Phypa_154846]
[Phypa_129414;Phypa_184687]
[Phypa_157864;Phypa_151305;Phypa_156558;Phypa_156555;Phypa_156766;Phypa_157993;Phypa_158036;Phypa_157898;Phypa_157767]
[Phypa_64060;Phypa_64055]
[Phypa_91311;Phypa_102547]
[Phypa_99334;Phypa_99336]
