# Supplementary material for: ABA-Induced Vegetative Diaspore Formation in Physcomitrella patens
Source: Front Plant Sci. 2019 Mar 19;10:315. doi: 10.3389/fpls.2019.00315 (PMC6433873; doi:10.3389/fpls.2019.00315)
Supplement: TABLE S9 — Numbers of brachycytes formed after 2 weeks of constant vs. 180 min ABA application. [file Table_9.XLSX]

## Sheet: Brachycytes 2 weeks after ABA
Table S9: Numbers of brachycytes formed after two weeks of constant vs. 180 min ABA application.
	100 µM ABA 14 days	100 µM ABA 3 h
1	22	12
2	24	15
3	26	13
4	22	18
5	94	58
average	37.6	23.2
